# Supplementary material for: Single-Cell Transcriptome Analysis Revealed Heterogeneity and Identified Novel Therapeutic Targets for Breast Cancer Subtypes
Source: Cells. 2023 Apr 18;12(8):1182. doi: 10.3390/cells12081182 (PMC10137100; doi:10.3390/cells12081182)
Supplement: Supplementary file 1 [file cells-12-01182-s001.zip]

Archive with 21 entries (20 files):
- cells-2183337-supplementary/
- cells-2183337-supplementary/Figure S1.png
- cells-2183337-supplementary/Figure S2.png
- cells-2183337-supplementary/Figure S3.png
- cells-2183337-supplementary/Figure S4.png
- cells-2183337-supplementary/Figure S5.png
- cells-2183337-supplementary/Figure S6.png
- cells-2183337-supplementary/Figure S7.png
- cells-2183337-supplementary/Figure S8.png
- cells-2183337-supplementary/Figure S9.png
- cells-2183337-supplementary/Table S1.xlsx
- cells-2183337-supplementary/Table S10.xlsx
- cells-2183337-supplementary/Table S11.xlsx
- cells-2183337-supplementary/Table S2.xlsx
- cells-2183337-supplementary/Table S3.xlsx
- cells-2183337-supplementary/Table S4.xlsx
- cells-2183337-supplementary/Table S5.xlsx
- cells-2183337-supplementary/Table S6.xlsx
- cells-2183337-supplementary/Table S7.xlsx
- cells-2183337-supplementary/Table S8.xlsx
- cells-2183337-supplementary/Table S9.xlsx
