# Supplementary material for: Single-Cell Transcriptome Analysis Revealed Heterogeneity and Identified Novel Therapeutic Targets for Breast Cancer Subtypes
Source: Cells. 2023 Apr 18;12(8):1182. doi: 10.3390/cells12081182 (PMC10137100; doi:10.3390/cells12081182)
Supplement: Supplementary file 1 [file cells-12-01182-s001.zip › cells-2183337-supplementary/Table S1.xlsx]

## Sheet: GE.ER_EPCAM_vs_HER2_EPCAM-upreg
Table S1. Upregulated genes in ER+ vs HER2+ BC
Gene ID	ER+ vs HER2+ (log2 FC)	Adjusted p value
MGP	2.98236	4.43397e-216
SCGB2A2	2.88941	1.7238e-103
BTG2	2.64836	0
KRT19	2.42102	1.45497e-287
AGR2	2.39304	2.70946e-249
PIP	2.36541	2.6126e-153
CST3	2.30917	0
MT-ATP8	2.06167	2.56386e-145
CLU	2.06035	4.4287e-287
SCGB1D2	2.04125	2.17352e-129
IFITM3	2.02793	1.44878e-290
AGR3	2.01416	9.90544e-265
MT-ND4L	1.94998	2.57621e-127
ADIRF	1.90677	3.33466e-302
ANKRD30A	1.87377	1.898e-257
MALAT1	1.82104	8.62416e-204
TIMP1	1.80269	9.89416e-295
S100A13	1.67951	4.61621e-283
AZGP1	1.67199	1.67153e-139
GATA3	1.60512	2.97614e-300
WFDC2	1.57823	3.66856e-194
GLUL	1.55043	5.76699e-221
SH3BGRL	1.51548	1.05503e-238
SELM	1.49536	0
CRABP2	1.47553	5.68936e-209
ZFP36	1.47527	2.46382e-121
SLC39A6	1.44798	1.87949e-174
NFKBIA	1.44563	9.96041e-172
BCAM	1.43883	2.03692e-273
JUNB	1.43629	1.0799e-158
FOS	1.38943	5.74037e-84
ELF3	1.37036	9.56926e-125
S100A1	1.33063	2.1316e-127
MAGED2	1.32403	4.37041e-197
GPRC5A	1.30963	5.42206e-179
MT-ND3	1.29937	2.48983e-192
IER3	1.27342	7.40083e-122
CLDN3	1.2379	6.50781e-106
IFITM2	1.21672	1.51197e-191
MT-ND5	1.20957	1.06937e-196
BST2	1.20109	3.60896e-160
ZG16B	1.18895	7.05261e-200
PYCARD	1.18281	1.06362e-133
ACTG1	1.17207	2.64047e-183
MUC1	1.16817	5.92644e-161
S100A11	1.13887	1.10159e-130
H3F3B	1.13764	1.28124e-241
GABARAP	1.1366	1.01214e-140
IFITM1	1.12954	3.34276e-103
SCCPDH	1.12877	7.20837e-221
ZFP36L1	1.12423	6.46314e-107
SCGB2A1	1.10964	1.25399e-76
ZFP36L2	1.10588	1.21769e-102
TXNIP	1.08146	1.14772e-152
IRF1	1.07629	6.72932e-134
FTH1	1.07583	4.23136e-181
RHOB	1.07007	6.33161e-106
B2M	1.06639	2.87601e-85
DEGS2	1.04867	5.47646e-157
APOD	1.0486	1.11257e-97
IGFBP4	1.04187	1.31621e-127
ESR1	1.03025	2.26414e-143
NBEAL1	1.02787	2.14224e-142
IL6ST	1.02399	2.49743e-192
TFF3	1.02315	1.66661e-85
FOSB	1.02254	1.15121e-91
EFHD1	1.01443	2.58951e-166
MTRNR2L12	1.01408	6.99503e-71
NME2	1.00662	1.80094e-111
MT-CYB	1.00247	1.33095e-130
BHLHE40	0.995823	5.03847e-121
FUS	0.994589	6.85458e-169
PRSS23	0.989748	2.06821e-80
TSPAN13	0.987777	7.97616e-116
TRPS1	0.973654	2.58857e-145
TFF1	0.971367	2.31281e-69
LMNA	0.968585	2.65314e-73
MLPH	0.96623	4.34371e-158
S100A14	0.965098	1.61594e-51
SMIM22	0.960744	4.20965e-142
BTF3	0.944553	2.22444e-189
ASAH1	0.929168	8.17405e-135
LTF	0.918301	5.54888e-69
LGALS3BP	0.915324	1.03134e-148
STAT3	0.913847	3.19098e-165
MT-CO1	0.913103	2.87303e-119
CEBPD	0.911337	9.82021e-77
EGR1	0.909053	2.86367e-74
CD63	0.886513	1.2341e-127
TCEAL3	0.885408	1.76858e-171
CIRBP	0.868747	7.82985e-142
NR4A1	0.865945	4.94461e-64
CD74	0.861219	1.2503e-55
NEAT1	0.861174	6.92938e-59
C15orf48	0.853886	2.24319e-79
MT-CO2	0.843382	1.47227e-92
DUSP4	0.831929	1.59955e-76
EEF1D	0.831812	9.92329e-115
IER2	0.822055	8.41533e-58
CLDN4	0.820928	3.17888e-43
FCGRT	0.8196	8.39933e-151
HLA-C	0.816735	6.93656e-53
STC2	0.814748	4.19627e-71
MT-CO3	0.814203	3.20903e-95
CDKN1A	0.813667	1.32608e-70
MT2A	0.812375	2.0076e-39
XIST	0.811278	2.03385e-107
C1orf21	0.811129	5.97337e-165
PTMS	0.80219	5.51372e-123
C1orf64	0.80181	6.37013e-149
HLA-B	0.799623	1.16534e-45
GADD45B	0.799605	8.28995e-55
MT-ND1	0.798005	8.21355e-79
CA12	0.769762	3.74754e-120
SCGB3A1	0.764124	4.46577e-80
GDF15	0.758628	6.72816e-60
EFNA1	0.747968	5.63873e-54
SEPW1	0.746627	2.63103e-75
ATP6V0C	0.742449	4.66616e-68
C12orf57	0.739793	9.36172e-105
UGDH	0.72988	5.38678e-99
SARAF	0.728424	4.19201e-107
PPDPF	0.727765	3.54038e-70
HLA-A	0.722512	1.66068e-39
VMP1	0.721633	8.88141e-77
NME3	0.718671	2.63795e-96
SKP1	0.715554	4.79897e-81
PBX1	0.713073	1.0188e-103
SOCS3	0.711666	3.77002e-85
SERTAD1	0.706827	6.13009e-79
HCFC1R1	0.702336	2.89146e-108
PVRL2	0.698059	3.15842e-97
RPL12	0.69716	1.75675e-112
PPP1R15A	0.694677	3.77353e-52
AR	0.692346	6.62388e-100
SSFA2	0.690818	7.25927e-89
CERS2	0.682832	3.16323e-116
SQSTM1	0.681062	1.05654e-66
AKAP9	0.674677	2.5599e-84
ITM2B	0.670797	2.89196e-64
NDFIP1	0.66732	7.19177e-100
CTSB	0.665843	2.60132e-95
ATP1B1	0.653207	2.72828e-70
CLDN7	0.64714	1.51663e-58
TSTD1	0.638699	2.30195e-52
SMIM14	0.637423	2.25419e-67
RPS4X	0.636169	4.90065e-53
DHRS7	0.631811	8.67596e-96
IFI6	0.629912	1.62958e-32
KLF4	0.628622	8.3442e-52
HNRNPA0	0.628487	1.09415e-78
TMEM219	0.628171	2.36842e-82
C8orf4	0.626374	5.06085e-53
PSME1	0.625615	4.65761e-71
TP53TG1	0.62196	3.58259e-92
RPS26	0.621287	1.38156e-58
SCUBE2	0.619018	1.78679e-78
MT-ATP6	0.618055	2.49234e-59
RARRES3	0.617585	8.23912e-48
CD164	0.615433	1.09535e-70
ATP5G2	0.613261	3.18796e-85
TBC1D9	0.612579	1.64562e-90
CFD	0.609041	1.40402e-56
MAFF	0.60871	7.83605e-49
CYBRD1	0.607772	6.3021e-97
CCND1	0.607048	8.75469e-50
PYDC1	0.60103	2.99372e-55
TMEM205	0.599173	1.09318e-78
SLC40A1	0.598822	5.44223e-51
FXYD5	0.598403	1.16308e-55
CSRNP1	0.597019	5.50742e-83
CCNL1	0.596371	1.75248e-63
GRINA	0.595925	4.638e-74
MGST3	0.5954	3.5325e-57
H1F0	0.593395	2.25013e-46
LINC01420	0.590941	1.3831e-105
ARHGDIB	0.589673	1.88211e-72
RPL34	0.588184	1.30312e-83
EVL	0.587186	6.74118e-89
TNNT1	0.585262	6.90778e-95
RPL11	-0.585366	1.64564e-76
ATP5J	-0.585734	3.57733e-72
HSPA8	-0.588211	2.99372e-39
ATP5B	-0.589845	1.81592e-69
LYPLA2	-0.591063	7.38361e-174
RAB2A	-0.595677	9.32278e-72
KIF5B	-0.597228	1.79636e-82
SERHL2	-0.597456	1.66712e-103
GNL3	-0.601035	1.21313e-121
TM4SF1	-0.601123	6.31652e-23
MED1	-0.603859	1.97219e-240
CAP1	-0.604111	3.13308e-103
RPL13	-0.605741	2.90459e-48
UCP2	-0.60676	8.57545e-115
CHCHD2	-0.60843	3.44962e-89
UQCC3	-0.609637	1.07439e-101
RPS19BP1	-0.611932	9.89158e-105
TAGLN2	-0.612104	9.53011e-49
RAD23B	-0.613021	2.99813e-130
CSDE1	-0.615644	2.42452e-91
COMTD1	-0.617188	1.65911e-96
BLVRB	-0.619353	1.24996e-70
LSM4	-0.621012	4.50046e-91
SDC1	-0.621096	3.26725e-100
STMN1	-0.622337	5.95447e-87
NUDT8	-0.622946	9.60934e-95
YWHAZ	-0.622988	5.21593e-66
IDH1	-0.625865	7.65233e-130
CBR3	-0.626723	4.9603e-190
STUB1	-0.627248	3.97812e-96
NFIB	-0.628007	4.70452e-90
RBX1	-0.628971	3.31525e-82
SLC25A5	-0.629806	1.69638e-61
RPLP2	-0.630883	3.0335e-58
NDUFA11	-0.633679	1.09584e-108
ANKRD37	-0.634693	1.90479e-104
NDUFB4	-0.635389	1.72453e-74
GNB4	-0.637633	6.26812e-214
ID3	-0.64452	9.67098e-69
TOMM40	-0.644759	2.15597e-197
NUDT5	-0.646628	8.42445e-176
RSU1	-0.651198	6.17009e-221
SERBP1	-0.653086	1.0714e-91
BNIP3	-0.657133	2.24298e-102
PGAP3	-0.658514	8.62476e-257
COX7A2	-0.660494	7.0848e-71
EIF5A	-0.660601	2.78509e-88
SEC61G	-0.661998	2.37744e-69
IDI1	-0.662502	1.42843e-164
COX7B	-0.663504	3.94062e-86
RPL36A	-0.670158	2.10927e-77
C20orf24	-0.671442	5.80143e-138
COTL1	-0.673758	9.85335e-251
RBM17	-0.675483	2.14739e-129
UBE2L3	-0.676728	3.29069e-133
SMCO4	-0.677824	0
SEC61B	-0.677918	6.65737e-88
PYCR1	-0.677989	9.40623e-141
USMG5	-0.680529	8.00291e-86
FGG	-0.681847	0
MRPL12	-0.68194	4.5019e-256
MSL1	-0.685723	8.87533e-198
RPL22	-0.686911	2.73631e-107
TMEM123	-0.688825	5.46063e-99
MARCKS	-0.692566	1.90698e-176
RPL37A	-0.694986	2.54147e-63
EI24	-0.697506	2.68249e-128
AP2S1	-0.698246	5.93673e-101
CALR	-0.698396	3.38449e-81
RHOC	-0.701058	8.62101e-120
CDC123	-0.703687	1.21163e-224
PHGDH	-0.709621	3.22794e-289
C1orf198	-0.712065	7.31491e-275
YWHAH	-0.712075	6.83971e-128
UQCRB	-0.71409	2.28454e-102
PSMB7	-0.714558	1.31242e-156
TCP1	-0.715226	4.54017e-144
RANBP1	-0.715522	6.84028e-134
EBPL	-0.719676	2.63101e-175
RPL18A	-0.721819	6.9865e-76
PPP4C	-0.721895	1.75305e-111
SOD1	-0.724187	5.16669e-93
ZNF706	-0.726707	2.21121e-112
SLC25A39	-0.73502	1.14615e-126
NDUFC2	-0.742856	3.39759e-80
HMGCS2	-0.747767	3.13397e-178
RPS10	-0.748635	2.45539e-68
CXCL17	-0.749589	0
ATP5O	-0.760687	2.26646e-152
MSMO1	-0.763182	9.5094e-194
MED24	-0.766096	0
HSPB1	-0.766439	5.14256e-31
RAN	-0.768967	2.60901e-117
REEP3	-0.776378	3.56124e-228
ST8SIA6-AS1	-0.78272	0
ARPC5L	-0.782995	4.24096e-203
PGK1	-0.783939	2.06375e-120
ORMDL3	-0.791943	4.54001e-238
UBA52	-0.796898	2.88003e-99
APRT	-0.801025	6.4239e-133
COX4I1	-0.804691	1.1503e-117
NDUFA6	-0.809741	1.94008e-148
RPL23	-0.812445	2.05933e-81
CDK12	-0.820337	2.01175e-262
S100A4	-0.823232	3.80504e-221
TIMM13	-0.82621	3.66493e-159
LDHB	-0.830999	2.50383e-165
RPS25	-0.838785	2.67695e-150
ADAM15	-0.842364	7.31264e-154
TSPO	-0.854341	2.41208e-145
RPL31	-0.859284	1.27944e-104
PPA1	-0.859587	6.81945e-142
SMS	-0.860746	1.92858e-177
CD99	-0.864211	3.14148e-137
NME1	-0.865351	4.45475e-238
CFL1	-0.868836	6.45085e-155
SQLE	-0.869983	4.07165e-259
EIF4EBP1	-0.870128	3.98186e-197
SNU13	-0.887157	1.46181e-171
SLC38A10	-0.888366	7.7067e-232
NOP10	-0.890782	3.49983e-186
ECH1	-0.891585	1.38248e-160
FOLR1	-0.896555	0
TKT	-0.901732	3.60115e-189
S100A9	-0.903586	1.23339e-99
HILPDA	-0.911897	4.00646e-281
COX6B1	-0.918376	4.55511e-154
ATP5L	-0.924369	2.53493e-184
TIMM8B	-0.928285	6.60405e-246
SSU72	-0.928541	3.34716e-225
PRDX1	-0.928605	1.17431e-128
UQCR10	-0.933108	1.07969e-146
S100P	-0.93451	2.41345e-98
MTHFD2	-0.941417	1.44514e-234
GDI2	-0.957346	1.28714e-188
LGALS7B	-0.96464	0
ABRACL	-0.967701	1.00671e-198
S100A8	-0.972997	7.64321e-252
ACSL1	-0.974669	0
ALDH2	-0.976258	1.04963e-287
ETFA	-0.981588	2.04452e-281
P4HB	-1.00125	2.38392e-177
RPS2	-1.00899	1.69832e-68
RPL4	-1.01318	2.59257e-137
DDT	-1.02541	4.37478e-217
AKR1A1	-1.03591	4.90177e-271
REXO2	-1.03658	4.72103e-286
RPS19	-1.03687	2.07449e-180
CTNNBIP1	-1.04111	0
KRT81	-1.04604	5.91681e-275
TNFSF10	-1.06105	2.42635e-157
RPS29	-1.07141	1.11923e-136
SLC25A33	-1.07196	0
UQCRH	-1.07336	3.61253e-215
RPL7	-1.08104	1.90014e-153
RPSA	-1.08264	2.79556e-149
RPL35	-1.08632	5.861e-200
CASC3	-1.09034	0
SEPP1	-1.10192	1.02895e-157
GGCT	-1.11797	5.36367e-231
NUPR1	-1.11963	3.15049e-149
STARD3	-1.13254	0
ACADM	-1.14839	0
LMTK3	-1.15957	5.33148391071e-315
RPL21	-1.16302	4.91635e-165
RPL23A	-1.16891	1.78854e-192
RPS11	-1.17309	1.14158e-156
PDLIM3	-1.18162	5.21169e-257
ANXA2	-1.20917	1.41879e-176
PABPC1	-1.21798	2.54749e-238
RPS16	-1.24367	2.37489e-190
TMSB10	-1.26055	3.22776e-201
ANXA1	-1.27074	1.5107e-150
ATP5C1	-1.29272	1.68140013596e-311
HPD	-1.32991	0
RPL27A	-1.33068	3.73232e-131
SLPI	-1.33281	6.90025e-122
GRB7	-1.35021	6.41058e-304
CD24	-1.35413	5.35292e-134
DKK1	-1.38104	0
TM7SF2	-1.38145	0
SCGB2B2	-1.40121	0
RPL27	-1.4599	0
ENO1	-1.49432	0
RPS17	-1.50481	9.19088e-246
RPS20	-1.52015	6.12562e-200
HMGA1	-1.53034	0
RPL13A	-1.64202	8.85737e-154
PSMD3	-1.6786	0
IDH2	-1.72967	0
KRT7	-1.73363	5.95066e-233
C17orf89	-1.73855	0
TXN	-1.76083	0
YBX1	-1.85123	0
MIEN1	-1.87394	0
ERBB2	-1.94993	0
SAT1	-1.99251	3.31446e-275
DBI	-2.45613	0
CALML5	-2.74813	2.56748e-302
SCGB1B2P	-4.82195	0
MUCL1	-5.01047	0
