# Supplementary material for: Single-Cell Transcriptome Analysis Revealed Heterogeneity and Identified Novel Therapeutic Targets for Breast Cancer Subtypes
Source: Cells. 2023 Apr 18;12(8):1182. doi: 10.3390/cells12081182 (PMC10137100; doi:10.3390/cells12081182)
Supplement: Supplementary file 1 [file cells-12-01182-s001.zip › cells-2183337-supplementary/Table S10.xlsx]

## Sheet: Diff_genes_heatmap_High-Low (4)
Table S10. Differentially expressed genes in ENO1 high vs low TNBC (1.5 fc, P < 0.05 FDR).
Regulation	Ensembl ID	log2 Fold Change	Adj.Pval	Symbol
Up	ENSG00000118785	1.60163	9.02e-18	SPP1
Up	ENSG00000203812	1.51414	2.35e-06	H2AC18 ENSG00000203812
Up	ENSG00000074800	1.24774	6.85e-72	ENO1 ENSG00000074800
Up	ENSG00000186832	1.24092	1.23e-08	KRT16
Up	ENSG00000104419	1.16576	8.39e-17	NDRG1
Up	ENSG00000160678	1.1657	2.44e-06	S100A1
Up	ENSG00000205426	1.09604	6.02e-06	KRT81
Up	ENSG00000083444	1.03865	5.24e-29	PLOD1
Up	ENSG00000128422	1.03129	2.61e-05	KRT17
Up	ENSG00000163064	1.02592	2.02e-09	EN1
Up	ENSG00000175063	1.02082	9.65e-17	UBE2C
Up	ENSG00000156219	1.01739	2.58e-06	ART3
Up	ENSG00000116285	1.00708	2.22e-16	ERRFI1
Up	ENSG00000117399	0.997566	3.81e-18	CDC20 ENSG00000117399
Up	ENSG00000205002	0.994414	8.6e-09	AARD
Up	ENSG00000185479	0.993237	1.54e-06	KRT6B
Up	ENSG00000088325	0.986665	4.29e-19	TPX2
Up	ENSG00000258947	0.983651	1.72e-11	TUBB3
Up	ENSG00000196611	0.98072	1.74e-07	MMP1
Up	ENSG00000117632	0.975106	3.73e-16	STMN1
Up	ENSG00000175793	0.973624	2.29e-13	SFN
Up	ENSG00000169429	0.967304	2.96e-12	CXCL8
Up	ENSG00000117724	0.962964	2.4e-14	CENPF
Up	ENSG00000112715	0.957613	1.38e-15	VEGFA
Up	ENSG00000108106	0.956237	1.34e-16	UBE2S
Up	ENSG00000011426	0.950003	3.97e-17	ANLN
Up	ENSG00000120708	0.94686	9.84e-15	TGFBI
Up	ENSG00000198888	0.946489	4.28e-07	MT-ND1
Up	ENSG00000121039	0.933906	5.3e-10	RDH10 ENSG00000121039
Up	ENSG00000176890	0.929878	6.01e-17	TYMS
Up	ENSG00000198901	0.929679	2.22e-16	PRC1
Up	ENSG00000062038	0.9143	6.38e-13	CDH3
Up	ENSG00000197747	0.903833	6.88e-16	S100A10
Up	ENSG00000288299	0.902855	3.63e-24	LDHA
Up	ENSG00000075618	0.899759	9.4e-17	FSCN1
Up	ENSG00000198763	0.899097	1.79e-07	MT-ND2
Up	ENSG00000263309	0.898726	1.63e-05	KRT23
Up	ENSG00000094755	0.898187	0.00037	GABRP
Up	ENSG00000067057	0.897869	9.97e-16	PFKP
Up	ENSG00000100985	0.897863	6.43e-09	MMP9
Up	ENSG00000007062	0.896934	4.71e-06	PROM1
Up	ENSG00000011422	0.896721	5.76e-23	PLAUR
Up	ENSG00000198886	0.895378	5.68e-08	MT-ND4
Up	ENSG00000111640	0.89115	1.89e-17	GAPDH
Up	ENSG00000186081	0.883302	0.000268	KRT5
Up	ENSG00000137699	0.881022	1.06e-07	TRIM29
Up	ENSG00000183856	0.878142	2.24e-15	IQGAP3
Up	ENSG00000067225	0.877233	3.96e-25	PKM
Up	AL034430.2	0.876053	1.14e-09	NA
Up	ENSG00000070087	0.872059	3.98e-11	PFN2
Up	ENSG00000128283	0.871348	3.25e-17	CDC42EP1
Up	ENSG00000182492	0.870377	8.04e-09	BGN
Up	ENSG00000140545	0.868449	7.42e-09	MFGE8
Up	ENSG00000205420	0.867714	8.61e-07	KRT6A
Up	ENSG00000179862	0.867626	3.66e-09	CITED4
Up	ENSG00000196924	0.867	1.36e-16	FLNA
Up	ENSG00000147889	0.864418	4.33e-07	CDKN2A
Up	ENSG00000198729	0.863403	2.04e-13	PPP1R14C
Up	ENSG00000060718	0.863149	2.52e-06	COL11A1
Up	ENSG00000101057	0.862796	1.4e-15	MYBL2
Up	ENSG00000136997	0.857811	2e-11	MYC
Up	ENSG00000212907	0.857785	1.48e-07	MT-ND4L
Up	ENSG00000164611	0.854	7.9e-17	PTTG1 ENSG00000164611
Up	ENSG00000272398	0.853917	2.2e-06	CD24
Up	ENSG00000152952	0.851636	8.68e-15	PLOD2
Up	ENSG00000169908	0.850859	9.62e-09	TM4SF1
Up	ENSG00000143321	0.849752	1.58e-17	HDGF
Up	ENSG00000182481	0.848185	1.27e-16	KPNA2
Up	ENSG00000275895	0.848027	1e-09	U2AF1L5
Up	ENSG00000164687	0.847631	1.9e-10	FABP5
Up	ENSG00000132613	0.846649	4.78e-12	MTSS2
Up	ENSG00000097021	0.846493	3.79e-25	ACOT7
Up	ENSG00000124610	0.840161	1.5e-07	H1-1
Up	ENSG00000029993	0.839784	1.17e-17	HMGB3
Up	ENSG00000188157	0.836324	4.88e-15	AGRN ENSG00000188157
Up	ENSG00000148773	0.836281	5.23e-15	MKI67
Up	ENSG00000274641	0.833832	3.62e-12	H2BC17
Up	ENSG00000103187	0.832955	2.77e-14	COTL1
Up	ENSG00000104341	0.832459	4.12e-14	LAPTM4B ENSG00000104341
Up	ENSG00000147065	0.832454	1.33e-18	MSN
Up	ENSG00000198712	0.829895	5.74e-09	MT-CO2
Up	ENSG00000166851	0.829461	3.71e-17	PLK1
Up	ENSG00000166426	0.8285	0.000443	CRABP1
Up	ENSG00000163975	0.825862	1.95e-08	MELTF
Up	ENSG00000166825	0.825015	1.2e-10	ANPEP
Up	ENSG00000197785	0.824967	2.21e-24	ATAD3A
Up	ENSG00000158710	0.823642	1.11e-18	TAGLN2
Up	ENSG00000064886	0.823202	1.83e-06	CHI3L2
Up	ENSG00000187840	0.819818	4.88e-15	EIF4EBP1
Up	ENSG00000167656	0.818812	6.35e-06	LY6D
Up	ENSG00000282830	0.816985	1.06e-08	CALB2
Up	ENSG00000160789	0.816948	1.13e-17	LMNA
Up	ENSG00000111206	0.816836	7.39e-14	FOXM1
Up	ENSG00000233450	0.81466	2.04e-14	KIFC1
Up	ENSG00000117394	0.81459	5.86e-15	SLC2A1
Up	ENSG00000282019	0.814312	2.95e-16	GPI
Up	ENSG00000150753	0.810806	3.28e-17	CCT5
Up	ENSG00000124795	0.808228	1.37e-14	DEK
Up	ENSG00000278032	0.803206	6.93e-11	LY6E
Up	ENSG00000285301	0.802701	3.9e-16	BOP1
Up	ENSG00000196136	0.802124	0.000232	SERPINA3
Up	ENSG00000120254	0.801315	5.41e-16	MTHFD1L
Up	ENSG00000198786	0.801071	2.71e-07	MT-ND5
Up	ENSG00000142669	0.799005	6.35e-15	SH3BGRL3
Up	ENSG00000089327	0.79897	2.28e-13	FXYD5
Up	ENSG00000206075	0.798765	3.05e-06	SERPINB5
Up	ENSG00000157227	0.798637	4.63e-13	MMP14
Up	ENSG00000189159	0.798083	5.43e-14	JPT1
Up	ENSG00000198804	0.797476	1.93e-10	MT-CO1
Up	ENSG00000172216	0.796482	4.05e-16	CEBPB
Up	ENSG00000142945	0.7958	9.36e-17	KIF2C
Up	ENSG00000081277	0.795245	3.36e-07	PKP1
Up	ENSG00000103257	0.794248	1.89e-11	SLC7A5
Up	ENSG00000008441	0.793867	2.11e-08	NFIX
Up	ENSG00000169439	0.793839	9.77e-12	SDC2
Up	ENSG00000282844	0.792561	9.3e-14	ACTN4
Up	ENSG00000096696	0.791642	8.4e-08	DSP
Up	ENSG00000092621	0.791106	1.3e-09	PHGDH
Up	ENSG00000089685	0.789025	2.31e-14	BIRC5
Up	ENSG00000185697	0.788115	4.98e-11	MYBL1
Up	ENSG00000102144	0.787963	1.05e-25	PGK1
Up	ENSG00000104549	0.787764	6.53e-13	SQLE
Up	ENSG00000072110	0.787692	1.25e-13	ACTN1
Up	ENSG00000196878	0.787582	4.15e-08	LAMB3
Up	ENSG00000134057	0.787431	5.68e-19	CCNB1
Up	ENSG00000167553	0.787425	3.54e-22	TUBA1C
Up	ENSG00000134802	0.786165	1.9e-15	SLC43A3
Up	ENSG00000125398	0.784434	3.24e-09	SOX9
Up	ENSG00000141526	0.783157	2.6e-19	SLC16A3
Up	ENSG00000178999	0.779654	3.8e-16	AURKB
Up	ENSG00000118257	0.77935	1.37e-15	NRP2
Up	ENSG00000134013	0.778896	8e-14	LOXL2
Up	ENSG00000112559	0.778462	6.06e-07	MDFI
Up	ENSG00000102225	0.77743	6.56e-16	CDK16
Up	ENSG00000198727	0.77736	3.73e-07	MT-CYB
Up	ENSG00000136689	0.776953	1.21e-13	IL1RN
Up	ENSG00000071539	0.775249	1.13e-15	TRIP13
Up	ENSG00000148346	0.773535	3.94e-05	LCN2
Up	ENSG00000127564	0.773134	1.34e-16	PKMYT1
Up	ENSG00000198899	0.77006	6.07e-07	MT-ATP6
Up	ENSG00000142173	0.769492	1.66e-09	COL6A2
Up	ENSG00000188976	0.767717	3.5e-24	NOC2L
Up	ENSG00000157456	0.767602	3.15e-17	CCNB2
Up	ENSG00000142156	0.766265	7.52e-09	COL6A1
Up	ENSG00000130821	0.764228	1.4e-15	SLC6A8
Up	ENSG00000203811	0.762724	1.55e-10	H3C14 ENSG00000203811
Up	ENSG00000203852	0.762724	1.55e-10	H3C15
Up	ENSG00000235067	0.762564	3.03e-18	TUBB
Up	ENSG00000112984	0.761491	3.25e-20	KIF20A
Up	ENSG00000176619	0.761131	2.78e-18	LMNB2
Up	ENSG00000183684	0.759332	3.88e-16	ALYREF
Up	ENSG00000145555	0.757823	7.91e-13	MYO10
Up	ENSG00000130309	0.756672	5.45e-20	COLGALT1
Up	ENSG00000099901	0.755081	1.06e-19	RANBP1
Up	ENSG00000149925	0.75412	1.33e-17	ALDOA
Up	ENSG00000077152	0.754101	7.52e-15	UBE2T
Up	ENSG00000128595	0.752752	2.21e-19	CALU
Up	ENSG00000131747	0.751337	1.79e-11	TOP2A
Up	ENSG00000180198	0.750565	2.47e-22	RCC1 ENSG00000180198
Up	ENSG00000148143	0.750376	2.24e-10	ZNF462
Up	ENSG00000083857	0.750151	2.5e-11	FAT1
Up	ENSG00000073008	0.748955	6.64e-21	PVR
Up	ENSG00000184357	0.748512	1.72e-10	H1-5
Up	ENSG00000065978	0.74819	5.14e-16	YBX1
Up	ENSG00000073060	0.747333	2.63e-12	SCARB1
Up	ENSG00000123975	0.746674	5.09e-13	CKS2
Up	ENSG00000134258	0.746578	1.44e-05	VTCN1
Up	CU639417.1	0.745861	1.02e-08	NA
Up	ENSG00000073111	0.745408	2.77e-15	MCM2
Up	ENSG00000141401	0.744904	2.95e-11	IMPA2
Up	ENSG00000111328	0.7446	2.41e-14	CDK2AP1 ENSG00000111328
Up	ENSG00000189334	0.743632	0.000251	S100A14
Up	ENSG00000102172	0.743517	8.11e-17	SMS
Up	ENSG00000165304	0.742766	5.36e-14	MELK
Up	ENSG00000161800	0.742762	1.53e-19	RACGAP1
Up	ENSG00000171603	0.741834	1.55e-14	CLSTN1
Up	ENSG00000106397	0.740981	5.02e-16	PLOD3
Up	ENSG00000124635	0.740573	3.23e-10	H2BC11
Up	ENSG00000122966	0.738046	2.82e-15	CIT
Up	ENSG00000112742	0.737984	3e-14	TTK
Up	ENSG00000134690	0.737695	9.9e-17	CDCA8
Up	ENSG00000179262	0.737651	1.26e-16	RAD23A
Up	ENSG00000046604	0.737234	3.38e-10	DSG2
Up	ENSG00000179403	0.736942	4.26e-11	VWA1
Up	ENSG00000184009	0.73692	2.95e-16	ACTG1
Up	ENSG00000166508	0.736427	7.17e-14	MCM7
Up	ENSG00000159335	0.736087	2.94e-10	PTMS ENSG00000159335
Up	ENSG00000184216	0.735381	8.57e-19	IRAK1
Up	ENSG00000149136	0.735169	2.3e-15	SSRP1
Up	ENSG00000116649	0.733537	1.73e-19	SRM
Up	ENSG00000058085	0.732861	1.99e-07	LAMC2
Up	ENSG00000139734	0.732598	1.83e-17	DIAPH3
Up	ENSG00000087586	0.731761	2.63e-18	AURKA
Up	ENSG00000047457	0.731272	0.000115	CP
Up	ENSG00000275013	0.730965	4.37e-05	PRAME
Up	ENSG00000184661	0.730801	4.64e-15	CDCA2
Up	ENSG00000242265	0.730216	4.66e-05	PEG10
Up	ENSG00000102007	0.729776	3.04e-15	PLP2
Up	ENSG00000111321	0.729665	6.07e-13	LTBR
Up	ENSG00000281540	0.729065	8.55e-21	RCC2
Up	ENSG00000113758	0.729018	1.41e-13	DBN1
Up	ENSG00000065328	0.728758	1.21e-14	MCM10
Up	ENSG00000160213	0.728684	6.06e-15	CSTB
Up	ENSG00000111669	0.7286	1.07e-16	TPI1
Up	ENSG00000164889	0.728412	1.3e-16	SLC4A2
Up	ENSG00000196754	0.728352	5.18e-05	S100A2
Up	ENSG00000181143	0.728218	2.03e-07	MUC16
Up	ENSG00000138180	0.72791	4.56e-14	CEP55
Up	ENSG00000163191	0.727827	2.28e-12	S100A11
Up	ENSG00000101224	0.727647	8.02e-15	CDC25B
Up	ENSG00000066279	0.7274	2.74e-14	ASPM
Up	ENSG00000051128	0.727236	2.32e-15	HOMER3
Up	ENSG00000117122	0.726311	4.75e-10	MFAP2
Up	ENSG00000182580	0.726302	9.4e-07	EPHB3
Up	ENSG00000135451	0.726212	3.02e-16	TROAP
Up	ENSG00000078369	0.725558	4.08e-17	GNB1
Up	ENSG00000276903	0.72545	1.37e-09	H2AC16
Up	ENSG00000126787	0.724465	4.54e-17	DLGAP5
Up	ENSG00000104447	0.724394	1.21e-06	TRPS1
Up	ENSG00000090889	0.724032	6.29e-20	KIF4A
Up	ENSG00000069011	0.72384	1.14e-12	PITX1
Up	ENSG00000205336	0.722964	2.31e-09	ADGRG1
Up	ENSG00000143256	0.722465	7.13e-16	PFDN2 ENSG00000143256
Up	ENSG00000185130	0.722357	1.53e-10	H2BC13
Up	ENSG00000159166	0.722327	7.47e-08	LAD1
Up	ENSG00000123159	0.721679	2.22e-16	GIPC1
Up	ENSG00000274287	0.721579	7.11e-11	SCRIB
Up	ENSG00000143621	0.721492	1.05e-15	ILF2
Up	ENSG00000168078	0.720852	5.22e-15	PBK
Up	ENSG00000113810	0.719579	4.06e-14	SMC4
Up	ENSG00000171621	0.719535	1.58e-17	SPSB1
Up	ENSG00000136938	0.718953	5.8e-14	ANP32B
Up	ENSG00000166123	0.718588	8.3e-10	GPT2
Up	ENSG00000198176	0.718468	1.28e-14	TFDP1
Up	ENSG00000167460	0.718127	1.26e-14	TPM4
Up	ENSG00000137309	0.718124	1.19e-10	HMGA1
Up	ENSG00000164754	0.717745	2.74e-13	RAD21
Up	ENSG00000115107	0.71751	7.64e-14	STEAP3
Up	ENSG00000087510	0.717204	7.46e-09	TFAP2C
Up	ENSG00000142949	0.7172	1.29e-09	PTPRF
Up	ENSG00000104635	0.716955	2.14e-15	SLC39A14
Up	ENSG00000115414	0.716426	2.95e-07	FN1
Up	ENSG00000204019	0.713991	7.62e-06	CT83
Up	ENSG00000134755	0.713818	5.38e-08	DSC2
Up	ENSG00000130204	0.713306	1.39e-19	TOMM40
Up	ENSG00000196923	0.712121	6.99e-11	PDLIM7
Up	ENSG00000161638	0.711599	2.17e-13	ITGA5
Up	ENSG00000275568	0.70976	8.94e-18	ARHGAP11A
Up	ENSG00000231370	0.708089	3.72e-12	PRRC2A
Up	ENSG00000112118	0.707498	6.78e-15	MCM3
Up	ENSG00000123485	0.706336	3.02e-16	HJURP
Up	ENSG00000107404	0.706034	1.69e-21	DVL1
Up	ENSG00000143401	0.706011	4.94e-10	ANP32E
Up	ENSG00000121957	0.705251	2.22e-12	GPSM2
Up	ENSG00000146072	0.704939	4.02e-12	TNFRSF21
Up	ENSG00000072571	0.704788	9.11e-20	HMMR
Up	ENSG00000006327	0.703482	4.6e-13	TNFRSF12A
Up	ENSG00000137563	0.703033	4.7e-12	GGH
Up	ENSG00000019169	0.702826	3.14e-08	MARCO
Up	ENSG00000149554	0.702695	4.64e-16	CHEK1
Up	ENSG00000140511	0.70268	9.1e-09	HAPLN3 ENSG00000140511
Up	ENSG00000142552	0.702449	6.47e-10	RCN3
Up	ENSG00000176170	0.701782	1.75e-12	SPHK1
Up	ENSG00000112655	0.701775	1.41e-11	PTK7
Up	ENSG00000072274	0.701023	1.39e-15	TFRC
Up	ENSG00000117650	0.700144	1.02e-13	NEK2
Up	ENSG00000075426	0.700027	4.59e-13	FOSL2
Up	ENSG00000107159	0.697212	1e-10	CA9
Up	ENSG00000104738	0.696631	7.61e-14	MCM4
Up	ENSG00000196866	0.696185	1.36e-11	H2AC7
Up	ENSG00000131876	0.695555	7.75e-17	SNRPA1
Up	ENSG00000137807	0.695481	8.01e-16	KIF23
Up	ENSG00000132481	0.694585	6.78e-11	TRIM47
Up	ENSG00000276701	0.694164	3.53e-16	MIF
Up	ENSG00000114346	0.693944	2.45e-15	ECT2
Up	ENSG00000228253	0.693226	6.44e-05	MT-ATP8
Up	ENSG00000182253	0.693122	0.000158	SYNM
Up	ENSG00000137804	0.692734	2.31e-15	NUSAP1
Up	ENSG00000178776	0.691972	8.74e-06	C5orf46
Up	ENSG00000274997	0.691504	5.91e-10	H2AC12
Up	ENSG00000130508	0.691453	1.01e-07	PXDN
Up	ENSG00000102243	0.691342	2.42e-05	VGLL1
Up	ENSG00000130826	0.691217	6.49e-19	DKC1
Up	ENSG00000141522	0.690977	1.14e-12	ARHGDIA
Up	ENSG00000147684	0.690866	3.91e-14	NDUFB9
Up	ENSG00000105855	0.690425	4.91e-08	ITGB8
Up	ENSG00000146670	0.690259	2.73e-15	CDCA5
Up	ENSG00000095739	0.690224	1.01e-06	BAMBI
Up	ENSG00000110104	0.689281	1.49e-18	CCDC86 ENSG00000110104
Up	ENSG00000054598	0.689086	2.14e-06	FOXC1
Up	ENSG00000087460	0.688097	8.36e-11	GNAS
Up	ENSG00000085999	0.687865	5.75e-14	RAD54L
Up	ENSG00000136527	0.687595	6.34e-14	TRA2B
Up	ENSG00000128050	0.687089	1.16e-18	PAICS
Up	ENSG00000132780	0.687027	3.16e-14	NASP
Up	ENSG00000160075	0.686952	3.88e-17	SSU72
Up	ENSG00000197905	0.686464	2.66e-13	TEAD4
Up	ENSG00000203814	0.685811	1.45e-09	H2BC18 ENSG00000203814
Up	ENSG00000131828	0.685806	1.83e-17	PDHA1
Up	ENSG00000168268	0.685381	6.36e-12	NT5DC2
Up	ENSG00000188229	0.685	6.3e-18	TUBB4B
Up	ENSG00000169679	0.684931	7.27e-16	BUB1
Up	ENSG00000007080	0.684899	1.54e-17	CCDC124
Up	ENSG00000281917	0.684101	2.75e-11	SLC16A1
Up	ENSG00000123416	0.683967	7.22e-25	TUBA1B
Up	ENSG00000145386	0.683863	2.65e-15	CCNA2
Up	ENSG00000286522	0.683065	5.63e-09	H3C2
Up	ENSG00000090339	0.681361	9.48e-11	ICAM1
Up	ENSG00000232804	0.681353	1.47e-09	HSPA1B
Up	ENSG00000124102	0.681303	1.51e-05	PI3
Up	ENSG00000197956	0.681191	1.2e-08	S100A6
Up	ENSG00000105197	0.680526	4.69e-15	TIMM50
Up	ENSG00000160752	0.679557	7e-16	FDPS
Up	ENSG00000117407	0.679467	4.33e-12	ARTN
Up	ENSG00000100097	0.679414	3.73e-12	LGALS1
Up	ENSG00000196739	0.678953	1.77e-08	COL27A1
Up	ENSG00000171793	0.678439	1.64e-14	CTPS1
Up	ENSG00000075624	0.67821	6.61e-16	ACTB
Up	ENSG00000136830	0.677978	9.23e-16	NIBAN2
Up	ENSG00000100297	0.677437	4.4e-16	MCM5
Up	ENSG00000160256	0.677136	3.03e-18	FAM207A
Up	ENSG00000122861	0.676588	5.07e-09	PLAU
Up	ENSG00000148400	0.676579	1.62e-13	NOTCH1
Up	ENSG00000026559	0.675963	1.01e-07	KCNG1
Up	ENSG00000143514	0.675194	1.42e-12	TP53BP2
Up	ENSG00000134222	0.674961	6.68e-18	PSRC1
Up	ENSG00000100139	0.674869	3.63e-14	MICALL1
Up	ENSG00000102554	0.674456	6.28e-08	KLF5
Up	ENSG00000107130	0.672981	2.77e-16	NCS1
Up	ENSG00000174371	0.67294	1.53e-13	EXO1
Up	ENSG00000004455	0.672745	3.26e-18	AK2
Up	ENSG00000149503	0.672526	1.97e-16	INCENP
Up	ENSG00000068489	0.672512	3.86e-16	PRR11
Up	ENSG00000173546	0.672039	1.72e-09	CSPG4
Up	ENSG00000176014	0.671995	2.14e-14	TUBB6
Up	ENSG00000273889	0.671892	6.21e-11	FAM83H
Up	ENSG00000143228	0.671785	7.51e-13	NUF2
Up	ENSG00000113368	0.671678	5.56e-17	LMNB1
Up	ENSG00000134602	0.67135	1.36e-11	STK26
Up	ENSG00000188290	0.670708	1.72e-11	HES4
Up	ENSG00000107863	0.670606	1.45e-13	ARHGAP21 ENSG00000107863
Up	ENSG00000119280	0.67051	3.92e-12	C1orf198
Up	ENSG00000101447	0.66947	2.75e-16	FAM83D
Up	ENSG00000188486	0.669418	8.14e-16	H2AX
Up	ENSG00000152104	0.669339	2.15e-13	PTPN14
Up	ENSG00000173894	0.669225	3.64e-10	CBX2
Up	ENSG00000011304	0.668861	2.93e-16	PTBP1
Up	ENSG00000117395	0.668785	1.78e-15	EBNA1BP2
Up	ENSG00000135540	0.668313	8.33e-12	NHSL1
Up	ENSG00000274081	0.668199	7.69e-15	PUF60
Up	ENSG00000153404	0.668031	1.02e-08	PLEKHG4B
Up	ENSG00000175756	0.667639	1.65e-20	AURKAIP1
Up	ENSG00000270882	0.667417	1.12e-08	H4C14
Up	ENSG00000184428	0.667369	1.23e-13	TOP1MT
Up	ENSG00000142657	0.667178	4.64e-15	PGD
Up	ENSG00000137547	0.667109	1.9e-15	MRPL15
Up	ENSG00000116221	0.666625	3.49e-17	MRPL37
Up	ENSG00000041982	0.666599	2.57e-05	TNC
Up	ENSG00000100146	0.666546	0.000145	SOX10
Up	ENSG00000132341	0.66651	4.2e-20	RAN
Up	ENSG00000108518	0.665992	2.14e-18	PFN1
Up	ENSG00000099139	0.665908	0.000376	PCSK5
Up	ENSG00000184110	0.665491	9.25e-12	EIF3C
Up	ENSG00000181458	0.665344	9.64e-09	TMEM45A
Up	ENSG00000182004	0.664736	6.68e-11	SNRPE
Up	ENSG00000116161	0.664577	4.56e-13	CACYBP
Up	ENSG00000100167	0.66452	4.78e-12	SEPTIN3
Up	ENSG00000100029	0.664108	2.31e-21	PES1
Up	ENSG00000156970	0.663601	1.06e-16	BUB1B
Up	ENSG00000122641	0.663158	2.46e-08	INHBA
Up	ENSG00000163159	0.663048	7.26e-14	VPS72
Up	ENSG00000142864	0.662745	8.46e-20	SERBP1
Up	ENSG00000109846	0.661908	0.00102	CRYAB
Up	ENSG00000157933	0.661494	4.85e-15	SKI
Up	ENSG00000105699	0.66137	3.13e-09	LSR
Up	ENSG00000198938	0.660343	3.93e-07	MT-CO3
Up	ENSG00000088247	0.659676	4.28e-12	KHSRP
Up	ENSG00000164733	0.659566	4.65e-12	CTSB
Up	ENSG00000197903	0.659369	1.13e-13	H2BC12
Up	ENSG00000115053	0.658991	1.11e-14	NCL
Up	ENSG00000128245	0.658688	1.33e-16	YWHAH
Up	ENSG00000143368	0.657944	5.36e-14	SF3B4
Up	ENSG00000124731	0.657731	9.65e-18	TREM1
Up	ENSG00000285114	0.657563	7.12e-08	GSDMC
Up	ENSG00000160877	0.657515	3.95e-14	NACC1
Up	ENSG00000164924	0.657495	2.58e-16	YWHAZ
Up	ENSG00000281300	0.657171	1.02e-13	NXN
Up	ENSG00000182718	0.657094	6.02e-15	ANXA2
Up	ENSG00000179134	0.656959	1.69e-12	SAMD4B
Up	ENSG00000008517	0.656775	1.17e-07	IL32
Up	ENSG00000108821	0.656511	0.000351	COL1A1 ENSG00000108821
Up	ENSG00000114867	0.656429	4.66e-14	EIF4G1
Up	ENSG00000130635	0.656346	1.29e-05	COL5A1
Up	ENSG00000284774	0.656298	2.03e-13	HSF1
Up	ENSG00000078808	0.656108	2.13e-16	SDF4
Up	ENSG00000116685	0.655771	4.53e-25	KIAA2013
Up	ENSG00000134684	0.655769	7.5e-19	YARS1
Up	ENSG00000116670	0.655684	4e-20	MAD2L2
Up	ENSG00000146426	0.655439	8.89e-12	TIAM2
Up	ENSG00000205937	0.654779	7.33e-17	RNPS1
Up	ENSG00000170312	0.654699	2.38e-12	CDK1
Up	ENSG00000163931	0.654432	9.52e-14	TKT
Up	ENSG00000161921	0.65435	1.68e-14	CXCL16
Up	ENSG00000140525	0.654231	7.14e-14	FANCI
Up	ENSG00000183207	0.654032	6.98e-18	RUVBL2 ENSG00000183207
Up	ENSG00000129351	0.654006	1.81e-13	ILF3
Up	ENSG00000163017	0.653753	0.00862	ACTG2
Up	ENSG00000101150	0.653736	6.38e-22	TPD52L2
Up	ENSG00000162073	0.653564	2.48e-13	PAQR4
Up	ENSG00000149257	0.653375	3.41e-12	SERPINH1
Up	ENSG00000138772	0.653272	1.19e-06	ANXA3
Up	ENSG00000164104	0.65325	8.14e-13	HMGB2
Up	ENSG00000262814	0.652775	1.44e-14	MRPL12
Up	ENSG00000093009	0.65234	5.62e-16	CDC45
Up	ENSG00000262406	0.651832	4.5e-08	MMP12
Up	ENSG00000070756	0.651821	5.71e-12	PABPC1
Up	ENSG00000196196	0.651251	1.71e-06	HRCT1
Up	ENSG00000278677	0.651186	4.87e-09	H2AC17
Up	ENSG00000084207	0.650524	5.71e-10	GSTP1
Up	ENSG00000102024	0.650456	3.19e-10	PLS3
Up	ENSG00000142192	0.650451	1.14e-09	APP
Up	ENSG00000137573	0.649849	5.26e-07	SULF1
Up	ENSG00000162585	0.649118	3.72e-16	FAAP20
Up	ENSG00000106462	0.648032	4.32e-14	EZH2
Up	ENSG00000148926	0.647818	2.11e-09	ADM
Up	ENSG00000010292	0.647789	1.12e-10	NCAPD2
Up	ENSG00000288145	0.647524	3.84e-21	EIF5A
Up	ENSG00000172270	0.647051	1.68e-13	BSG
Up	ENSG00000114993	0.646601	1.22e-11	RTKN
Up	ENSG00000111674	0.646522	1.73e-11	ENO2
Up	WDR34	0.646231	2.87e-12	NA
Up	ENSG00000133048	0.646041	0.000275	CHI3L1
Up	ENSG00000161203	0.645664	1.11e-18	AP2M1
Up	ENSG00000187608	0.645475	1.79e-05	ISG15
Up	ENSG00000173457	0.64539	2.51e-12	PPP1R14B
Up	ENSG00000108654	0.645322	2.42e-07	DDX5
Up	ENSG00000106615	0.644736	1.24e-16	RHEB ENSG00000106615
Up	ENSG00000169991	0.644726	1.18e-11	IFFO2 ENSG00000169991
Up	ENSG00000064601	0.64454	2.62e-13	CTSA
Up	ENSG00000187741	0.644377	4.59e-15	FANCA
Up	ENSG00000224472	0.64432	2.31e-14	TCF19
Up	ENSG00000106628	0.644121	8.55e-15	POLD2
Up	ENSG00000164934	0.644006	9.22e-16	DCAF13
Up	ENSG00000104413	0.643885	7.19e-08	ESRP1
Up	ENSG00000265241	0.643836	1.15e-16	RBM8A
Up	ENSG00000149418	0.643769	3.9e-10	ST14
Up	ENSG00000159399	0.643766	8.09e-15	HK2
Up	ENSG00000230341	0.643602	1.72e-12	PPP1R18
Up	ENSG00000160691	0.643239	1.09e-13	SHC1
Up	ENSG00000258227	0.641921	2.14e-14	CLEC5A
Up	ENSG00000075420	0.641754	2.32e-17	FNDC3B
Up	ENSG00000172757	0.640704	3.05e-16	CFL1
Up	ENSG00000146918	0.640655	5.25e-17	NCAPG2
Up	ENSG00000101412	0.640402	1.13e-14	E2F1
Up	ENSG00000135480	0.639954	0.000135	KRT7
Up	ENSG00000168496	0.639888	6.56e-16	FEN1
Up	ENSG00000176171	0.639885	3.9e-14	BNIP3
Up	ENSG00000276043	0.639846	2.82e-14	UHRF1
Up	ENSG00000262024	0.639398	2.37e-14	TCF20
Up	ENSG00000130520	0.639045	2.82e-16	LSM4
Up	ENSG00000275365	0.639029	0.000764	MMP11
Up	ENSG00000165704	0.638766	1.52e-16	HPRT1 ENSG00000165704
Up	ENSG00000111665	0.63876	3.59e-12	CDCA3
Up	ENSG00000100401	0.638589	2.04e-17	RANGAP1
Up	ENSG00000173207	0.638338	5.14e-11	CKS1B
Up	ENSG00000130396	0.637799	6.59e-10	AFDN
Up	ENSG00000114019	0.636756	1.2e-11	AMOTL2
Up	ENSG00000109654	0.636746	2.11e-07	TRIM2
Up	ENSG00000273607	0.63624	3.58e-13	CHCHD10
Up	ENSG00000198467	0.635798	5.14e-07	TPM2
Up	ENSG00000102030	0.635681	2.79e-17	NAA10
Up	ENSG00000121152	0.635641	9.08e-15	NCAPH
Up	ENSG00000065150	0.635382	2.83e-14	IPO5
Up	ENSG00000130726	0.635231	3.7e-14	TRIM28
Up	ENSG00000100526	0.634756	2.22e-13	CDKN3 ENSG00000100526
Up	ENSG00000007923	0.634257	1.95e-21	DNAJC11
Up	ENSG00000162413	0.634001	2.82e-16	KLHL21
Up	ENSG00000176597	0.633971	4.23e-12	B3GNT5
Up	ENSG00000197451	0.633724	9.77e-15	HNRNPAB
Up	ENSG00000230700	0.633678	1.42e-14	CSNK2B
Up	ENSG00000116871	0.633535	1.72e-13	MAP7D1
Up	ENSG00000100243	0.633509	1.68e-11	CYB5R3
Up	ENSG00000129195	0.633328	1.71e-14	PIMREG
Up	ENSG00000018408	0.633168	4.66e-11	WWTR1
Up	ENSG00000143569	0.632869	7.95e-13	UBAP2L
Up	ENSG00000122863	0.632725	1.2e-11	CHST3
Up	ENSG00000100142	0.632717	1.13e-14	POLR2F
Up	ENSG00000203685	0.632703	0.00243	STUM
Up	ENSG00000141756	0.632594	4.44e-09	FKBP10
Up	ENSG00000254726	0.632465	8.26e-08	MEX3A
Up	ENSG00000275837	0.632163	3.06e-17	SMARCB1
Up	ENSG00000134757	0.632084	0.000101	DSG3
Up	ENSG00000147955	0.632008	8.14e-16	SIGMAR1
Up	ENSG00000273703	0.631877	4.82e-06	H2BC14
Up	ENSG00000183010	0.631201	2.74e-11	PYCR1
Up	ENSG00000196747	0.631165	3e-08	H2AC13
Up	ENSG00000156802	0.630982	1.46e-12	ATAD2
Up	ENSG00000100504	0.63097	1.14e-11	PYGL
Up	ENSG00000163814	0.630928	3.65e-15	CDCP1
Up	ENSG00000198816	0.630071	2.5e-10	ZNF358
Up	ENSG00000163918	0.629507	2.88e-13	RFC4
Up	ENSG00000143436	0.629449	4.58e-16	MRPL9
Up	ENSG00000167306	0.629242	6.73e-09	MYO5B
Up	ENSG00000167088	0.629116	1.28e-14	SNRPD1
Up	ENSG00000198832	0.628418	3.89e-12	SELENOM
Up	ENSG00000126602	0.628278	1.31e-14	TRAP1
Up	ENSG00000169750	0.628186	2.23e-09	RAC3
Up	ENSG00000100302	0.628166	3.54e-10	RASD2
Up	ENSG00000117411	0.627664	1.02e-13	B4GALT2
Up	ENSG00000196787	0.627514	3.67e-10	H2AC11
Up	ENSG00000132470	0.627433	8.61e-06	ITGB4
Up	ENSG00000231116	0.62733	4.59e-15	VARS1
Up	ENSG00000140564	0.627289	7.32e-11	FURIN
Up	ENSG00000108679	0.627065	1.82e-08	LGALS3BP ENSG00000108679
Up	ENSG00000103855	0.627044	2.72e-12	CD276
Up	ENSG00000163872	0.626492	1.02e-15	YEATS2
Up	ENSG00000004487	0.626423	1.49e-18	KDM1A
Up	ENSG00000142089	0.626246	2.44e-08	IFITM3
Up	ENSG00000151465	0.62604	8.11e-14	CDC123
Up	ENSG00000203879	0.625947	3.21e-14	GDI1
Up	ENSG00000185634	0.625871	1.03e-05	SHC4
Up	ENSG00000135047	0.625805	1.02e-08	CTSL
Up	ENSG00000183963	0.625348	1.75e-10	SMTN ENSG00000183963
Up	ENSG00000101871	0.625324	2.3e-09	MID1
Up	ENSG00000152767	0.625306	8.75e-09	FARP1
Up	ENSG00000198695	0.625279	3.16e-05	MT-ND6
Up	ENSG00000058668	0.625276	9.82e-12	ATP2B4
Up	ENSG00000179091	0.625239	4.01e-14	CYC1
Up	ENSG00000060138	0.625224	6.7e-09	YBX3
Up	ENSG00000185567	0.624803	6.49e-09	AHNAK2
Up	ENSG00000178585	0.624671	1.14e-12	CTNNBIP1
Up	ENSG00000101146	0.62462	2.02e-15	RAE1
Up	ENSG00000281429	0.624584	2.63e-12	FAM20C
Up	ENSG00000117115	0.624245	2.3e-05	PADI2
Up	ENSG00000158186	0.623739	1.63e-09	MRAS
Up	ENSG00000048162	0.622887	1.83e-18	NOP16
Up	ENSG00000116288	0.622628	1.78e-21	PARK7
Up	ENSG00000239672	0.622371	7.64e-14	NME1
Up	ENSG00000152558	0.622056	7.67e-11	TMEM123
Up	ENSG00000147649	0.622002	1.99e-16	MTDH
Up	ENSG00000102384	0.621756	1.23e-16	CENPI
Up	ENSG00000143320	0.621541	0.00196	CRABP2
Up	ENSG00000274474	0.621533	5.32e-13	YWHAE
Up	ENSG00000175166	0.620541	1.16e-15	PSMD2
Up	ENSG00000137124	0.620281	2.21e-13	ALDH1B1
Up	ENSG00000280548	0.620081	2.6e-10	FBL
Up	ENSG00000131462	0.619861	2.08e-16	TUBG1
Up	ENSG00000185262	0.618953	1.05e-11	UBALD2 ENSG00000185262
Up	ENSG00000049449	0.618871	5.67e-10	RCN1
Up	ENSG00000143179	0.618345	1.18e-12	UCK2
Up	ENSG00000115884	0.618065	5.41e-06	SDC1
Up	ENSG00000119969	0.617441	1.99e-10	HELLS
Up	ENSG00000275031	0.617417	5.47e-11	METRNL
Up	ENSG00000288210	0.617247	4.2e-16	ASF1B
Up	ENSG00000136295	0.617072	7.85e-10	TTYH3
Up	ENSG00000203950	0.616965	5.23e-13	RTL8A
Up	ENSG00000184678	0.616853	8.94e-13	H2BC21
Up	ENSG00000179041	0.616816	1.2e-14	RRS1
Up	ENSG00000105185	0.615923	9.58e-15	PDCD5
Up	ENSG00000175334	0.615879	7.91e-13	BANF1
Up	ENSG00000055070	0.615651	1.05e-18	SZRD1
Up	ENSG00000167900	0.61543	2.98e-10	TK1
Up	ENSG00000186185	0.615265	5.05e-15	KIF18B
Up	ENSG00000164626	0.614954	1.17e-06	KCNK5
Up	ENSG00000140534	0.614874	8.23e-15	TICRR
Up	ENSG00000135919	0.614258	1.22e-05	SERPINE2
Up	ENSG00000179218	0.614064	2.7e-15	CALR
Up	ENSG00000072682	0.614005	5.22e-12	P4HA2
Up	ENSG00000198952	0.613921	1.83e-14	SMG5
Up	ENSG00000166165	0.613588	2.21e-05	CKB
Up	ENSG00000178209	0.613342	3.84e-12	PLEC
Up	ENSG00000092758	0.613155	0.000717	COL9A3
Up	ENSG00000100345	0.613058	1.94e-11	MYH9
Up	ENSG00000166920	0.612898	2.17e-08	C15orf48
Up	ENSG00000080845	0.612682	7.11e-10	DLGAP4
Up	ENSG00000167491	0.612661	4.58e-13	GATAD2A ENSG00000167491
Up	ENSG00000039560	0.612476	7.94e-12	RAI14
Up	ENSG00000067606	0.612455	4.45e-12	PRKCZ
Up	ENSG00000013810	0.611989	1.17e-13	TACC3
Up	ENSG00000100304	0.611278	4.61e-12	TTLL12
Up	ENSG00000277075	0.611236	2.73e-09	H2AC8
Up	ENSG00000156535	0.611063	6.21e-11	CD109
Up	ENSG00000145730	0.610482	4.66e-11	PAM
Up	ENSG00000120539	0.610453	1.48e-14	MASTL
Up	ENSG00000102119	0.610168	6.08e-16	EMD
Up	ENSG00000130706	0.61016	3.06e-16	ADRM1
Up	ENSG00000071859	0.609846	3.06e-16	FAM50A
Up	ENSG00000071626	0.609797	3.03e-18	DAZAP1
Up	ENSG00000187607	0.609418	2.32e-09	ZNF286A
Up	ENSG00000179750	0.609282	3.83e-08	APOBEC3B
Up	ENSG00000123136	0.609237	2.13e-16	DDX39A
Up	ENSG00000102854	0.60916	0.00184	MSLN
Up	ENSG00000104951	0.609006	1.02e-10	IL4I1
Up	ENSG00000166012	0.60851	2.36e-11	TAF1D
Up	ENSG00000053372	0.60838	7.67e-25	MRTO4
Up	ENSG00000167754	0.608335	0.00258	KLK5
Up	ENSG00000080986	0.608024	5.93e-13	NDC80
Up	ENSG00000166197	0.607852	1.22e-13	NOLC1
Up	ENSG00000143294	0.607593	1.67e-13	PRCC
Up	ENSG00000134686	0.607462	1.9e-14	PHC2
Up	ENSG00000108179	0.607407	1.49e-11	PPIF ENSG00000108179
Up	ENSG00000159377	0.607292	3.89e-14	PSMB4 ENSG00000159377
Up	ENSG00000134697	0.607225	1.11e-18	GNL2
Up	ENSG00000144354	0.606732	1.8e-11	CDCA7
Up	ENSG00000075218	0.606688	6.91e-17	GTSE1
Up	ENSG00000242114	0.606083	6.92e-22	MTFP1
Up	ENSG00000079616	0.604704	2.84e-15	KIF22
Up	ENSG00000188706	0.604216	3.7e-14	ZDHHC9
Up	ENSG00000163468	0.604148	9.4e-16	CCT3
Up	ENSG00000123473	0.604148	4.87e-16	STIL
Up	ENSG00000126934	0.604032	8.28e-18	MAP2K2
Up	ENSG00000169203	0.60396	1.53e-07	NPIPB12 ENSG00000169203
Up	ENSG00000184260	0.603918	4.13e-10	H2AC20
Up	ENSG00000206355	0.603777	2.87e-13	CCHCR1
Up	ENSG00000067955	0.60374	1.35e-13	CBFB
Up	ENSG00000132646	0.603738	8.42e-14	PCNA
Up	ENSG00000166444	0.603279	1.19e-10	DENND2B
Up	ENSG00000127616	0.603268	5.43e-11	SMARCA4
Up	ENSG00000162607	0.603096	8.34e-12	USP1
Up	ENSG00000178719	0.602686	3.16e-11	GRINA
Up	ENSG00000175550	0.602517	4.43e-16	DRAP1 ENSG00000175550
Up	ENSG00000284254	0.601885	6.82e-13	HNRNPH1
Up	ENSG00000163923	0.601864	5.14e-11	RPL39L
Up	ENSG00000160803	0.601739	1.21e-12	UBQLN4
Up	ENSG00000123562	0.601635	1.57e-15	MORF4L2
Up	ENSG00000117360	0.601482	1.02e-12	PRPF3
Up	AC068631.3	0.601466	9.57e-06	NA
Up	ENSG00000136492	0.601358	1.33e-09	BRIP1 ENSG00000136492
Up	ENSG00000135316	0.600999	4.36e-14	SYNCRIP
Up	ENSG00000013573	0.600854	9.5e-09	DDX11
Up	ENSG00000119403	0.60073	2.22e-15	PHF19
Up	ENSG00000074219	0.600646	4.02e-10	TEAD2
Up	ENSG00000172534	0.600152	6.38e-13	HCFC1
Up	ENSG00000133422	0.600021	1.56e-13	MORC2
Up	ENSG00000112640	0.599969	5.37e-14	PPP2R5D
Up	ENSG00000171848	0.599763	1.66e-10	RRM2
Up	ENSG00000136758	0.599745	1.39e-15	YME1L1 ENSG00000136758
Up	ENSG00000141858	0.599284	1.64e-14	SAMD1
Up	ENSG00000285112	0.599225	1.24e-12	SLC52A2
Up	ENSG00000148484	0.599223	1.54e-13	RSU1
Up	ENSG00000213024	0.598722	2.84e-13	NUP62
Up	ENSG00000024526	0.598121	4.19e-11	DEPDC1
Up	ENSG00000099797	0.598044	3.87e-13	TECR
Up	ENSG00000112378	0.59759	3.89e-07	PERP
Up	ENSG00000105357	0.597539	2.13e-05	MYH14
Up	ENSG00000154277	0.597458	4.42e-05	UCHL1
Up	ENSG00000164694	0.597418	2.28e-07	FNDC1
Up	ENSG00000134453	0.597285	2.78e-11	RBM17 ENSG00000134453
Up	ENSG00000173621	0.597223	5.33e-11	LRFN4
Up	ENSG00000106105	0.597175	1.88e-14	GARS1
Up	ENSG00000035403	0.597121	4.18e-11	VCL
Up	ENSG00000204175	0.596814	3.96e-09	GPRIN2
Up	ENSG00000284501	0.596698	1.11e-13	MGAT4B
Up	ENSG00000066468	0.59639	0.000247	FGFR2
Up	ENSG00000224587	0.596338	3.64e-13	MDC1
Up	ENSG00000086475	0.596276	8.02e-12	SEPHS1
Up	ENSG00000173272	0.596112	3.5e-12	MZT2A
Up	ENSG00000138778	0.596031	8.44e-16	CENPE
Up	ENSG00000165474	0.595453	5.51e-07	GJB2
Up	ENSG00000275379	0.59523	8.11e-06	H3C11
Up	ENSG00000145912	0.595186	9.97e-16	NHP2
Up	ENSG00000102572	0.594747	4.86e-12	STK24
Up	ENSG00000138031	0.594736	1.45e-11	ADCY3
Up	ENSG00000196517	0.594735	2.37e-09	SLC6A9
Up	ENSG00000174021	0.594535	1.23e-12	GNG5
Up	ENSG00000108691	0.59446	8.61e-06	CCL2
Up	ENSG00000157778	0.594421	6.72e-15	PSMG3
Up	ENSG00000111676	0.594284	6.15e-07	ATN1
Up	ENSG00000104897	0.594188	7.61e-11	SF3A2 ENSG00000104897
Up	ENSG00000187514	0.594023	2.18e-14	PTMA
Up	ENSG00000106263	0.593961	1.17e-13	EIF3B
Up	ENSG00000135624	0.593499	6.3e-17	CCT7
Up	ENSG00000137745	0.593337	6.47e-05	MMP13
Up	ENSG00000100196	0.59306	1.48e-13	KDELR3
Up	ENSG00000079739	0.592925	3.53e-14	PGM1
Up	ENSG00000282825	0.592923	2.1e-12	CTIF
Up	ENSG00000236149	0.592896	7.88e-14	ABCF1
Up	ENSG00000154380	0.592849	2.64e-10	ENAH
Up	ENSG00000044574	0.592806	2.24e-15	HSPA5
Up	ENSG00000137166	0.592774	3.37e-06	FOXP4
Up	ENSG00000179222	0.592665	6.26e-09	MAGED1
Up	ENSG00000163220	0.592654	0.0184	S100A9
Up	ENSG00000171735	0.592589	1.05e-19	CAMTA1
Up	ENSG00000143847	0.592504	7.33e-17	PPFIA4
Up	ENSG00000170525	0.592223	3.86e-10	PFKFB3
Up	ENSG00000214736	0.592082	8.82e-12	TOMM6
Up	ENSG00000127054	0.591992	1.9e-17	INTS11
Up	ENSG00000117595	0.591987	7.57e-07	IRF6
Up	ENSG00000121211	0.591822	9.16e-15	MND1
Up	ENSG00000135374	0.591815	0.00499	ELF5
Up	ENSG00000156515	0.591416	1.02e-15	HK1
Up	ENSG00000277775	0.591261	4.36e-06	H3C7
Up	ENSG00000103495	0.590718	1.17e-13	MAZ
Up	ENSG00000137673	0.590639	0.022	MMP7
Up	ENSG00000129353	0.590611	3.77e-09	SLC44A2
Up	ENSG00000103569	0.590535	2.78e-11	AQP9
Up	ENSG00000120896	0.590359	9.89e-10	SORBS3
Up	ENSG00000104881	0.590271	1.11e-09	PPP1R13L
Up	ENSG00000100823	0.589996	3.56e-15	APEX1
Up	ENSG00000089280	0.589983	9.85e-12	FUS
Up	ENSG00000185624	0.589966	2.22e-10	P4HB
Up	ENSG00000169604	0.58989	8.28e-07	ANTXR1
Up	ENSG00000070814	0.589817	4.6e-14	TCOF1
Up	ENSG00000171314	0.589758	3.58e-22	PGAM1 ENSG00000171314
Up	ENSG00000003249	0.589694	5.82e-08	DBNDD1
Up	ENSG00000221968	0.589213	4.95e-13	FADS3 ENSG00000221968
Up	ENSG00000165732	0.589173	8.44e-16	DDX21
Up	ENSG00000130175	0.589122	4.7e-12	PRKCSH
Up	ENSG00000123505	0.589057	1.22e-11	AMD1
Up	ENSG00000107937	0.588897	1.54e-12	GTPBP4
Up	ENSG00000160957	0.58859	1.31e-10	RECQL4
Up	ENSG00000159200	0.588572	1.75e-07	RCAN1
Up	ENSG00000116350	0.58856	1.99e-16	SRSF4
Up	ENSG00000140105	0.588112	4.33e-07	WARS1
Up	ENSG00000175130	0.587911	2.7e-08	MARCKSL1
Up	ENSG00000204160	0.587632	1.66e-14	ZDHHC18
Up	ENSG00000168439	0.58762	9.75e-15	STIP1 ENSG00000168439
Up	ENSG00000095787	0.587417	3.71e-12	WAC
Up	ENSG00000084774	0.58704	1.56e-13	CAD
Up	ENSG00000167325	0.586999	1.38e-13	RRM1
Up	ENSG00000026025	0.586948	2.9e-08	VIM
Up	ENSG00000142632	0.586364	2.04e-11	ARHGEF19
Up	ENSG00000145012	0.586234	1.33e-10	LPP
Up	ENSG00000142453	0.586165	3.69e-16	CARM1 ENSG00000142453
Up	ENSG00000113389	0.586002	1.06e-07	NPR3
Up	ENSG00000117906	0.585858	2.91e-13	RCN2
Up	ENSG00000197122	0.585772	8.1e-13	SRC
Up	ENSG00000115163	0.585488	5.22e-12	CENPA
Up	ENSG00000130731	0.585458	9.65e-18	METTL26
Up	ENSG00000140464	0.58545	1.56e-10	PML
Up	ENSG00000161091	0.585251	1.01e-14	MFSD12
Up	ENSG00000157020	0.585245	3.71e-17	SEC13
Up	ENSG00000169230	0.585089	1.01e-14	PRELID1
Up	ENSG00000102241	0.585041	3.65e-14	HTATSF1
Down	ENSG00000189058	-1.07437	0.000708	APOD
Down	ENSG00000159763	-1.04584	0.00176	PIP
Down	ENSG00000148513	-0.86914	0.000618	ANKRD30A
Down	ENSG00000132465	-0.862313	1.75e-05	JCHAIN
Down	ENSG00000161055	-0.729703	0.000572	SCGB3A1
Down	ENSG00000134240	-0.702144	0.0002	HMGCS2
Down	ENSG00000166743	-0.672782	0.000998	ACSM1
Down	ENSG00000229453	-0.660898	0.00206	SPINK8
Down	ENSG00000121270	-0.655314	0.00551	ABCC11
Down	ENSG00000012223	-0.65226	0.0199	LTF
Down	ENSG00000100867	-0.647822	0.00938	DHRS2
Down	ENSG00000273686	-0.615381	0.000131	B2M
Down	ENSG00000160180	-0.605395	8.46e-05	TFF3
