# Supplementary material for: Single-Cell Transcriptome Analysis Revealed Heterogeneity and Identified Novel Therapeutic Targets for Breast Cancer Subtypes
Source: Cells. 2023 Apr 18;12(8):1182. doi: 10.3390/cells12081182 (PMC10137100; doi:10.3390/cells12081182)
Supplement: Supplementary file 1 [file cells-12-01182-s001.zip › cells-2183337-supplementary/Table S11.xlsx]

## Sheet: Diff_genes_heatmap_High-Low (3)
Table S11. Differentially expressed genes in FDPS high vs low TNBC (1.5 fc, P < 0.05 FDR).
Regulation	Ensembl ID	log2 Fold Change	Adj.Pval	Symbol
Up	ENSG00000203812	2.04317	5.7e-11	H2AC18 ENSG00000203812
Up	ENSG00000186832	1.66538	2.6e-15	KRT16
Up	ENSG00000160678	1.64099	7.92e-12	S100A1
Up	ENSG00000272398	1.60109	6.95e-21	CD24
Up	ENSG00000166426	1.58055	2.94e-12	CRABP1
Up	ENSG00000205426	1.50673	1.59e-10	KRT81
Up	ENSG00000094755	1.47713	1.47e-09	GABRP
Up	ENSG00000128422	1.44006	1.61e-09	KRT17
Up	ENSG00000189334	1.43426	1.67e-13	S100A14
Up	ENSG00000178372	1.39106	7.98e-08	CALML5
Up	ENSG00000117724	1.37291	4.77e-31	CENPF
Up	ENSG00000263309	1.37281	1.01e-11	KRT23
Up	ENSG00000007062	1.35403	8.81e-13	PROM1
Up	ENSG00000186081	1.34886	1.03e-08	KRT5
Up	ENSG00000183856	1.34278	1.92e-40	IQGAP3
Up	ENSG00000171345	1.33936	5.97e-13	KRT19
Up	ENSG00000096696	1.32647	3.32e-21	DSP
Up	ENSG00000159166	1.29666	1.1e-24	LAD1
Up	ENSG00000156219	1.28176	1.31e-09	ART3
Up	ENSG00000135480	1.27745	1.38e-15	KRT7
Up	ENSG00000206075	1.27094	1.18e-14	SERPINB5
Up	ENSG00000179862	1.26454	2.67e-19	CITED4
Up	ENSG00000143320	1.2584	6.67e-11	CRABP2
Up	ENSG00000088325	1.25599	4.55e-34	TPX2
Up	ENSG00000125398	1.25426	1.64e-23	SOX9
Up	ENSG00000181143	1.25383	4.26e-21	MUC16
Up	ENSG00000117632	1.24661	3.01e-28	STMN1
Up	ENSG00000169908	1.24324	2.28e-18	TM4SF1
Up	ENSG00000185479	1.23708	8.82e-10	KRT6B
Up	ENSG00000181617	1.23599	0.00031	FDCSP
Up	ENSG00000171346	1.23008	8.01e-09	KRT15
Up	ENSG00000198901	1.22849	7.17e-31	PRC1
Up	ENSG00000160752	1.22823	1.24e-69	FDPS
Up	ENSG00000175063	1.22405	1.13e-25	UBE2C
Up	ENSG00000147889	1.21729	1.9e-13	CDKN2A
Up	ENSG00000143321	1.21519	1.17e-40	HDGF
Up	ENSG00000102243	1.1908	3.65e-14	VGLL1
Up	ENSG00000134258	1.18808	8.44e-13	VTCN1
Up	ENSG00000137673	1.18608	1.99e-06	MMP7
Up	ENSG00000117399	1.18198	2.07e-27	CDC20 ENSG00000117399
Up	ENSG00000184292	1.17855	1.85e-16	TACSTD2
Up	ENSG00000205002	1.17446	3.07e-12	AARD
Up	ENSG00000135374	1.17225	8e-09	ELF5
Up	ENSG00000137699	1.16857	3.59e-13	TRIM29
Up	ENSG00000198763	1.16468	3.5e-12	MT-ND2
Up	ENSG00000108106	1.16384	3.09e-26	UBE2S
Up	ENSG00000104413	1.16154	5.25e-25	ESRP1
Up	ENSG00000121039	1.1551	2.23e-15	RDH10 ENSG00000121039
Up	ENSG00000175793	1.15473	2.03e-19	SFN
Up	ENSG00000104447	1.1533	8.55e-16	TRPS1
Up	ENSG00000134755	1.14895	4.22e-20	DSC2
Up	ENSG00000119888	1.14266	9.22e-17	EPCAM
Up	ENSG00000062038	1.14106	9.2e-21	CDH3
Up	ENSG00000189143	1.1403	2.06e-16	CLDN4
Up	ENSG00000163435	1.12869	3.86e-21	ELF3
Up	ENSG00000101057	1.12782	2.22e-28	MYBL2
Up	ENSG00000254726	1.12562	4.5e-24	MEX3A
Up	ENSG00000233450	1.12058	6.62e-29	KIFC1
Up	ENSG00000163975	1.11904	3.34e-15	MELTF
Up	ENSG00000011426	1.11339	4.28e-25	ANLN
Up	ENSG00000104332	1.11171	2.77e-08	SFRP1
Up	ENSG00000166851	1.10902	1.32e-33	PLK1
Up	ENSG00000142949	1.10549	6.58e-23	PTPRF
Up	ENSG00000111206	1.10518	1.27e-26	FOXM1
Up	ENSG00000046604	1.10284	4.64e-23	DSG2
Up	ENSG00000198888	1.10157	1.84e-09	MT-ND1
Up	ENSG00000288292	1.10113	1.49e-20	CLDN7
Up	ENSG00000112715	1.09504	2.05e-21	VEGFA
Up	ENSG00000167754	1.08877	2.48e-08	KLK5
Up	ENSG00000102854	1.08854	8.62e-09	MSLN
Up	ENSG00000132698	1.08179	3.34e-21	RAB25
Up	ENSG00000087510	1.08166	7.21e-20	TFAP2C
Up	ENSG00000163017	1.07983	8.34e-06	ACTG2
Up	ENSG00000105357	1.07717	1.15e-15	MYH14
Up	ENSG00000115112	1.07683	1.13e-14	TFCP2L1
Up	ENSG00000182481	1.07587	9.73e-29	KPNA2
Up	ENSG00000198886	1.07421	2.46e-11	MT-ND4
Up	ENSG00000163064	1.06508	2.25e-10	EN1
Up	ENSG00000282844	1.06167	7.42e-26	ACTN4
Up	ENSG00000102554	1.05754	6.86e-19	KLF5
Up	ENSG00000148773	1.05646	3e-25	MKI67
Up	ENSG00000182580	1.05587	1.64e-13	EPHB3
Up	ENSG00000170421	1.05575	6.76e-15	KRT8
Up	ENSG00000105699	1.05489	1.94e-23	LSR
Up	ENSG00000103257	1.05005	2.1e-20	SLC7A5
Up	ENSG00000117650	1.04949	5.59e-33	NEK2
Up	ENSG00000112559	1.04885	4.4e-12	MDFI
Up	ENSG00000186847	1.04782	1.6e-05	KRT14
Up	ENSG00000124795	1.047	8.9e-26	DEK
Up	ENSG00000104549	1.04636	1.32e-23	SQLE
Up	ENSG00000067057	1.04575	1.77e-22	PFKP
Up	ENSG00000081277	1.04549	5.1e-12	PKP1
Up	ENSG00000132613	1.04337	9.73e-19	MTSS2
Up	ENSG00000212907	1.04277	5.79e-11	MT-ND4L
Up	ENSG00000137309	1.04091	1.02e-22	HMGA1
Up	ENSG00000157992	1.03803	1.06e-19	KRTCAP3
Up	ENSG00000158710	1.03753	2.16e-32	TAGLN2
Up	ENSG00000182253	1.03694	6.09e-09	SYNM
Up	ENSG00000114993	1.03259	5.04e-31	RTKN
Up	ENSG00000198952	1.02974	2.4e-47	SMG5
Up	ENSG00000176890	1.02831	5.35e-22	TYMS
Up	ENSG00000143217	1.02821	8.08e-18	NECTIN4
Up	ENSG00000164626	1.0282	1.88e-17	KCNK5
Up	ENSG00000092621	1.02709	3.5e-16	PHGDH
Up	ENSG00000008441	1.02704	7.69e-14	NFIX
Up	ENSG00000137166	1.0251	4.18e-17	FOXP4
Up	ENSG00000157765	1.02485	2.49e-12	SLC34A2
Up	ENSG00000131747	1.02456	8.35e-22	TOP2A
Up	ENSG00000142945	1.02377	6.54e-30	KIF2C
Up	ENSG00000153404	1.02364	3.91e-20	PLEKHG4B
Up	ENSG00000132470	1.02318	4.73e-14	ITGB4
Up	ENSG00000054598	1.02104	3.72e-13	FOXC1
Up	ENSG00000173848	1.02028	9.75e-25	NET1
Up	ENSG00000064886	1.01966	1.45e-09	CHI3L2
Up	ENSG00000205336	1.01912	1.71e-18	ADGRG1
Up	ENSG00000173801	1.01592	4.14e-20	JUP
Up	ENSG00000143228	1.01218	9.28e-31	NUF2
Up	ENSG00000069011	1.01014	1.24e-25	PITX1
Up	ENSG00000160803	1.01009	4.38e-39	UBQLN4
Up	ENSG00000173207	1.0094	2.06e-28	CKS1B
Up	ENSG00000112378	1.00919	2.35e-19	PERP
Up	ENSG00000143621	1.00886	2.44e-33	ILF2
Up	ENSG00000111640	1.00833	8.48e-24	GAPDH
Up	ENSG00000228253	1.0076	2.32e-09	MT-ATP8
Up	ENSG00000065328	1.0046	1.36e-29	MCM10
Up	ENSG00000159335	1.00452	3.19e-19	PTMS ENSG00000159335
Up	ENSG00000203760	1.00276	1.9e-18	CENPW
Up	ENSG00000232804	1.0011	1.3e-20	HSPA1B
Up	ENSG00000178999	0.999656	2.12e-28	AURKB
Up	ENSG00000117115	0.995784	2.65e-12	PADI2
Up	ENSG00000165912	0.995659	1.51e-25	PACSIN3
Up	ENSG00000130396	0.995242	2.35e-24	AFDN
Up	ENSG00000071539	0.995142	1.7e-27	TRIP13
Up	ENSG00000160789	0.994775	3.13e-28	LMNA
Up	ENSG00000140545	0.993614	1.26e-11	MFGE8
Up	ENSG00000138180	0.992798	1.4e-27	CEP55
Up	ENSG00000163159	0.992411	2.44e-33	VPS72
Up	ENSG00000100146	0.992343	5.91e-09	SOX10
Up	ENSG00000105855	0.991164	4.28e-16	ITGB8
Up	ENSG00000154556	0.988185	1.19e-10	SORBS2
Up	ENSG00000117595	0.987705	5.72e-18	IRF6
Up	ENSG00000066279	0.987543	8.21e-28	ASPM
Up	ENSG00000121957	0.985387	4.74e-25	GPSM2
Up	ENSG00000167306	0.984301	1.51e-21	MYO5B
Up	ENSG00000112118	0.983597	8.42e-31	MCM3
Up	ENSG00000173894	0.98294	4.05e-22	CBX2
Up	ENSG00000189159	0.982575	4.35e-22	JPT1
Up	ENSG00000138772	0.982518	3.59e-14	ANXA3
Up	ENSG00000169242	0.982498	3.81e-23	EFNA1
Up	ENSG00000132481	0.981808	3.9e-22	TRIM47
Up	ENSG00000052344	0.981115	4.42e-15	PRSS8
Up	ENSG00000117394	0.980105	9.86e-23	SLC2A1
Up	ENSG00000174371	0.97847	2.9e-30	EXO1
Up	ENSG00000111665	0.978048	7.37e-30	CDCA3
Up	ENSG00000128283	0.977681	4.77e-23	CDC42EP1
Up	ENSG00000102225	0.977509	9.13e-27	CDK16
Up	ENSG00000204019	0.977129	3.1e-10	CT83
Up	ENSG00000165304	0.97709	2.27e-25	MELK
Up	ENSG00000112742	0.976493	3.09e-26	TTK
Up	ENSG00000223680	0.974458	1.49e-19	DDR1
Up	ENSG00000150753	0.973277	1.44e-26	CCT5
Up	ENSG00000166123	0.969715	7.27e-18	GPT2
Up	ENSG00000198786	0.968982	1.88e-10	MT-ND5
Up	ENSG00000157456	0.966899	1.71e-29	CCNB2
Up	ENSG00000010292	0.966208	3.5e-24	NCAPD2
Up	ENSG00000162738	0.965167	7.43e-20	VANGL2
Up	ENSG00000147676	0.964866	1.09e-14	MAL2
Up	ENSG00000013573	0.960426	4.35e-22	DDX11
Up	ENSG00000124610	0.959769	8.94e-10	H1-1
Up	ENSG00000188643	0.959754	4.5e-12	S100A16
Up	ENSG00000104419	0.959049	3.52e-12	NDRG1
Up	ENSG00000138074	0.957512	3.12e-17	SLC5A6
Up	ENSG00000089685	0.957235	4.55e-22	BIRC5
Up	ENSG00000111907	0.95579	3.27e-18	TPD52L1
Up	ENSG00000073350	0.955645	2.24e-19	LLGL2
Up	ENSG00000114115	0.955239	3.5e-11	RBP1
Up	ENSG00000149136	0.955205	1.41e-27	SSRP1
Up	ENSG00000143179	0.954637	6.54e-32	UCK2
Up	ENSG00000160688	0.954433	4.38e-39	FLAD1
Up	ENSG00000143514	0.95269	4.95e-26	TP53BP2
Up	ENSG00000198712	0.952075	7.65e-12	MT-CO2
Up	ENSG00000077152	0.951895	6.27e-25	UBE2T
Up	ENSG00000203811	0.949119	1.81e-16	H3C14 ENSG00000203811
Up	ENSG00000203852	0.949119	1.81e-16	H3C15
Up	ENSG00000198727	0.948234	2.15e-10	MT-CYB
Up	ENSG00000163993	0.946513	1.79e-05	S100P
Up	ENSG00000166508	0.946256	6.58e-24	MCM7
Up	ENSG00000148346	0.94282	3.21e-07	LCN2
Up	ENSG00000166535	0.942619	1.18e-11	A2ML1
Up	ENSG00000136492	0.942328	1.12e-23	BRIP1 ENSG00000136492
Up	ENSG00000278032	0.941776	3.36e-15	LY6E
Up	ENSG00000143294	0.941567	6.53e-35	PRCC
Up	ENSG00000173898	0.941278	1.95e-18	SPTBN2
Up	ENSG00000134690	0.940891	2.75e-29	CDCA8
Up	ENSG00000070087	0.939731	3.13e-13	PFN2
Up	ENSG00000123485	0.936804	8.38e-31	HJURP
Up	ENSG00000083307	0.936658	6.07e-18	GRHL2
Up	ENSG00000106078	0.936063	1.13e-13	COBL
Up	ENSG00000198729	0.935955	2.69e-16	PPP1R14C
Up	ENSG00000274641	0.935499	1.01e-15	H2BC17
Up	ENSG00000124766	0.933593	4.17e-18	SOX4
Up	ENSG00000104341	0.930807	2.58e-18	LAPTM4B ENSG00000104341
Up	ENSG00000273889	0.930107	2.78e-21	FAM83H
Up	ENSG00000089693	0.929933	8.69e-28	MLF2
Up	ENSG00000073111	0.928745	4.74e-25	MCM2
Up	WDR34	0.928056	2.86e-26	NA
Up	ENSG00000164754	0.927919	4.84e-23	RAD21
Up	ENSG00000165215	0.927859	6.21e-10	CLDN3
Up	ENSG00000141401	0.927803	9.45e-18	IMPA2
Up	ENSG00000135525	0.927356	4.34e-20	MAP7
Up	ENSG00000196517	0.927242	1.05e-22	SLC6A9
Up	ENSG00000114346	0.9265	3.7e-29	ECT2
Up	ENSG00000104738	0.925846	1.32e-25	MCM4
Up	AC068631.3	0.92571	1.8e-12	NA
Up	ENSG00000182004	0.924118	2.13e-21	SNRPE
Up	ENSG00000181192	0.923987	4.61e-26	DHTKD1
Up	ENSG00000111321	0.923893	2.01e-21	LTBR
Up	AL034430.2	0.923657	5.72e-11	NA
Up	ENSG00000164611	0.923369	7.7e-21	PTTG1 ENSG00000164611
Up	ENSG00000111676	0.922383	8.1e-16	ATN1
Up	ENSG00000119280	0.922339	1.12e-23	C1orf198
Up	ENSG00000162366	0.922064	1.78e-08	PDZK1IP1
Up	ENSG00000198176	0.921892	2.57e-25	TFDP1
Up	ENSG00000172216	0.921381	8.5e-23	CEBPB
Up	ENSG00000058085	0.921182	1.94e-11	LAMC2
Up	ENSG00000143375	0.920778	7.22e-20	CGN
Up	ENSG00000184661	0.92067	3.23e-25	CDCA2
Up	ENSG00000281324	0.920607	2.61e-16	LRP6
Up	ENSG00000127564	0.920475	4.87e-25	PKMYT1
Up	ENSG00000198804	0.918918	4.79e-14	MT-CO1
Up	ENSG00000143569	0.917594	3.13e-28	UBAP2L
Up	ENSG00000137807	0.917428	1.74e-29	KIF23
Up	ENSG00000122966	0.917248	6.63e-25	CIT
Up	ENSG00000171793	0.917113	4.52e-28	CTPS1
Up	ENSG00000177106	0.916643	1.08e-19	EPS8L2
Up	ENSG00000145555	0.914781	3.02e-19	MYO10
Up	ENSG00000089356	0.914566	1.95e-09	FXYD3
Up	ENSG00000166145	0.914546	1.75e-17	SPINT1
Up	ENSG00000086475	0.913594	6.99e-29	SEPHS1
Up	ENSG00000183684	0.913578	8.61e-25	ALYREF
Up	ENSG00000163468	0.913096	1.5e-40	CCT3
Up	ENSG00000111669	0.911744	4.52e-28	TPI1
Up	ENSG00000110492	0.910711	7.96e-12	MDK
Up	ENSG00000282019	0.908314	2.4e-21	GPI
Up	ENSG00000143401	0.907537	1.23e-16	ANP32E
Up	ENSG00000137804	0.905209	6.53e-28	NUSAP1
Up	ENSG00000187607	0.905079	1.48e-20	ZNF286A
Up	ENSG00000134824	0.904286	4.42e-11	FADS2
Up	ENSG00000265241	0.904096	1.88e-36	RBM8A
Up	ENSG00000142273	0.903766	1.24e-20	CBLC
Up	ENSG00000148143	0.903133	3.55e-15	ZNF462
Up	ENSG00000143368	0.903087	8.35e-28	SF3B4
Up	ENSG00000096063	0.902491	2.75e-28	SRPK1
Up	ENSG00000172893	0.902005	1.57e-16	DHCR7
Up	ENSG00000143256	0.901106	3.09e-26	PFDN2 ENSG00000143256
Up	ENSG00000275013	0.900873	2.75e-07	PRAME
Up	ENSG00000011347	0.900699	1.98e-16	SYT7
Up	ENSG00000273993	0.89952	5.03e-20	PTPRK
Up	ENSG00000117360	0.89871	7.98e-30	PRPF3
Up	ENSG00000116161	0.897612	8.58e-25	CACYBP
Up	ENSG00000146670	0.897087	1.93e-27	CDCA5
Up	ENSG00000047457	0.89663	1.44e-06	CP
Up	ENSG00000176619	0.895854	3.07e-27	LMNB2
Up	ENSG00000136997	0.89544	8.38e-13	MYC
Up	ENSG00000112655	0.895153	3.19e-19	PTK7
Up	ENSG00000242265	0.894506	3.6e-07	PEG10
Up	ENSG00000118849	0.894042	4.51e-08	RARRES1
Up	ENSG00000135451	0.892251	3.98e-26	TROAP
Up	ENSG00000258947	0.890594	6.7e-10	TUBB3
Up	ENSG00000029993	0.890295	4.68e-21	HMGB3
Up	ENSG00000123159	0.889751	1.43e-26	GIPC1
Up	ENSG00000134453	0.889735	1.02e-25	RBM17 ENSG00000134453
Up	ENSG00000076382	0.889683	2.7e-28	SPAG5
Up	ENSG00000101412	0.888736	4.04e-30	E2F1
Up	ENSG00000198899	0.888346	4.27e-09	MT-ATP6
Up	ENSG00000197409	0.887248	1.83e-07	H3C4
Up	ENSG00000196866	0.885664	3.81e-19	H2AC7
Up	ENSG00000087460	0.884171	4.7e-18	GNAS
Up	ENSG00000134057	0.884077	1.32e-25	CCNB1
Up	ENSG00000170312	0.883972	3.07e-23	CDK1
Up	ENSG00000118898	0.882289	4.88e-18	PPL
Up	ENSG00000140525	0.881779	1.83e-26	FANCI
Up	ENSG00000179134	0.881543	2.99e-23	SAMD4B
Up	ENSG00000143436	0.881238	1.89e-34	MRPL9
Up	ENSG00000197905	0.881138	9.99e-23	TEAD4
Up	ENSG00000123975	0.881122	1.1e-18	CKS2
Up	ENSG00000101447	0.88055	2.29e-30	FAM83D
Up	ENSG00000170545	0.880237	5.74e-24	SMAGP
Up	ENSG00000160209	0.879033	9.3e-27	PDXK
Up	ENSG00000268104	0.8783	1.12e-09	SLC6A14
Up	ENSG00000175130	0.878056	4.62e-18	MARCKSL1
Up	ENSG00000102172	0.877987	5.14e-25	SMS
Up	ENSG00000204175	0.877858	1.43e-19	GPRIN2
Up	ENSG00000285222	0.87696	5.37e-16	GCNT2
Up	ENSG00000274287	0.876867	2.81e-16	SCRIB
Up	ENSG00000262024	0.87664	1.54e-28	TCF20
Up	ENSG00000187741	0.875401	1.16e-29	FANCA
Up	ENSG00000152558	0.87497	8.57e-22	TMEM123
Up	ENSG00000090889	0.874879	1.11e-31	KIF4A
Up	ENSG00000087586	0.874727	3.3e-28	AURKA
Up	ENSG00000178776	0.872661	9.77e-09	C5orf46
Up	ENSG00000160753	0.870652	1.26e-32	RUSC1
Up	ENSG00000187840	0.870611	9.97e-18	EIF4EBP1
Up	ENSG00000085552	0.870046	2.66e-21	IGSF9
Up	ENSG00000120437	0.869582	6.51e-27	ACAT2
Up	ENSG00000051620	0.869552	8.9e-21	HEBP2 ENSG00000051620
Up	ENSG00000120254	0.869385	8.71e-20	MTHFD1L
Up	ENSG00000126878	0.868613	7.56e-13	AIF1L
Up	ENSG00000161800	0.868419	8.55e-29	RACGAP1
Up	ENSG00000186007	0.868215	2.71e-14	LEMD1
Up	ENSG00000163655	0.868132	7.63e-30	GMPS
Up	ENSG00000162073	0.867775	1.85e-24	PAQR4
Up	ENSG00000121057	0.867293	6.75e-20	AKAP1
Up	ENSG00000167642	0.866233	2.03e-14	SPINT2
Up	ENSG00000231370	0.865539	1.29e-18	PRRC2A
Up	ENSG00000213064	0.860867	3.11e-21	SFT2D2
Up	ENSG00000112984	0.86	9.17e-28	KIF20A
Up	ENSG00000156802	0.857957	4.77e-24	ATAD2
Up	ENSG00000235067	0.857784	1.14e-24	TUBB
Up	ENSG00000134757	0.85713	6.69e-08	DSG3
Up	ENSG00000008323	0.856273	8.38e-19	PLEKHG6
Up	ENSG00000021300	0.856105	2.54e-10	PLEKHB1
Up	ENSG00000102007	0.85545	5.5e-22	PLP2
Up	ENSG00000111667	0.855427	4.06e-23	USP5
Up	ENSG00000224472	0.854982	1.26e-26	TCF19
Up	ENSG00000276371	0.854753	1.17e-16	SINHCAF
Up	ENSG00000119787	0.854689	4.33e-18	ATL2
Up	ENSG00000119139	0.853739	4.27e-24	TJP2
Up	ENSG00000135069	0.853699	4.39e-15	PSAT1
Up	ENSG00000188157	0.853573	2.23e-16	AGRN ENSG00000188157
Up	ENSG00000141934	0.853192	9.3e-15	PLPP2
Up	ENSG00000243955	0.852855	2.3e-09	GSTA1
Up	ENSG00000160183	0.852237	2.18e-11	TMPRSS3
Up	ENSG00000099901	0.851521	6.95e-27	RANBP1
Up	ENSG00000100167	0.851215	2.99e-20	SEPTIN3
Up	ENSG00000151465	0.850904	8.36e-27	CDC123
Up	ENSG00000166394	0.850859	1.64e-17	CYB5R2
Up	ENSG00000163918	0.849655	3.65e-25	RFC4
Up	ENSG00000126787	0.849144	5.07e-25	DLGAP5
Up	ENSG00000068489	0.848892	1.8e-27	PRR11
Up	ENSG00000143367	0.848852	3.19e-25	TUFT1
Up	ENSG00000203685	0.846898	3.48e-05	STUM
Up	ENSG00000152284	0.845859	6.5e-17	TCF7L1
Up	ENSG00000203814	0.845663	1.45e-14	H2BC18 ENSG00000203814
Up	ENSG00000143674	0.845334	4.78e-22	MAP3K21
Up	ENSG00000275895	0.845105	5.94e-10	U2AF1L5
Up	ENSG00000157368	0.845094	2.69e-13	IL34
Up	ENSG00000111328	0.845075	3.2e-19	CDK2AP1 ENSG00000111328
Up	ENSG00000184357	0.843222	1.6e-13	H1-5
Up	ENSG00000158769	0.842748	5.31e-24	F11R ENSG00000158769
Up	ENSG00000147862	0.842648	8.52e-10	NFIB
Up	ENSG00000134317	0.841462	2.46e-14	GRHL1
Up	ENSG00000167880	0.841137	4.18e-24	EVPL
Up	ENSG00000143157	0.840763	7.01e-35	POGK
Up	ENSG00000113810	0.840374	5.35e-20	SMC4
Up	ENSG00000139734	0.84018	1.67e-24	DIAPH3
Up	ENSG00000163362	0.839374	3.32e-19	INAVA
Up	ENSG00000132780	0.838762	4.07e-22	NASP
Up	ENSG00000145386	0.83833	3.01e-24	CCNA2
Up	ENSG00000163191	0.83725	8.2e-17	S100A11
Up	ENSG00000140534	0.837143	3.26e-29	TICRR
Up	ENSG00000127616	0.836662	1.7e-21	SMARCA4
Up	ENSG00000111641	0.83607	7.58e-21	NOP2
Up	ENSG00000060138	0.835125	1.07e-15	YBX3
Up	ENSG00000184678	0.834983	2.92e-24	H2BC21
Up	ENSG00000121152	0.8346	6.24e-27	NCAPH
Up	ENSG00000152767	0.834515	1.92e-15	FARP1
Up	ENSG00000135540	0.834424	8.35e-19	NHSL1
Up	ENSG00000149503	0.832448	6.42e-27	INCENP
Up	ENSG00000163382	0.832308	5.25e-37	NAXE
Up	ENSG00000243364	0.832187	1.45e-27	EFNA4
Up	ENSG00000165609	0.831818	4.23e-27	NUDT5
Up	ENSG00000163923	0.831784	2.16e-21	RPL39L
Up	ENSG00000165238	0.831635	6.92e-13	WNK2
Up	ENSG00000129353	0.831448	5.71e-18	SLC44A2
Up	ENSG00000124635	0.830681	4.84e-13	H2BC11
Up	ENSG00000263290	0.830363	3.38e-36	SCAMP3
Up	ENSG00000169679	0.829715	1.19e-24	BUB1
Up	ENSG00000106462	0.829432	3.95e-24	EZH2
Up	ENSG00000132676	0.829332	1.74e-31	DAP3
Up	ENSG00000154358	0.829226	3.17e-17	OBSCN
Up	ENSG00000159352	0.828856	9.68e-35	PSMD4
Up	ENSG00000142192	0.828795	1.05e-15	APP
Up	ENSG00000135912	0.828066	1.68e-22	TTLL4
Up	ENSG00000164695	0.827923	1.72e-19	CHMP4C
Up	ENSG00000109654	0.827903	3.89e-12	TRIM2
Up	ENSG00000093009	0.827653	1.91e-27	CDC45
Up	ENSG00000143452	0.827589	3.48e-08	HORMAD1
Up	ENSG00000134762	0.827527	2.31e-07	DSC3
Up	ENSG00000131876	0.827384	1.99e-25	SNRPA1
Up	ENSG00000129195	0.8271	4.99e-26	PIMREG
Up	ENSG00000188290	0.827056	8.29e-18	HES4
Up	ENSG00000143061	0.827017	3.69e-20	IGSF3
Up	ENSG00000092758	0.826941	3.13e-06	COL9A3
Up	ENSG00000160298	0.826541	1.74e-27	C21orf58
Up	ENSG00000104783	0.826418	2.1e-12	KCNN4
Up	ENSG00000014216	0.826104	6.28e-26	CAPN1
Up	ENSG00000169035	0.825699	7.18e-10	KLK7
Up	ENSG00000184363	0.825378	1.6e-19	PKP3
Up	ENSG00000185842	0.825199	1.63e-19	DNAH14
Up	ENSG00000105738	0.824808	9.75e-20	SIPA1L3
Up	ENSG00000120539	0.823831	4.48e-28	MASTL
Up	ENSG00000107863	0.823824	3.25e-21	ARHGAP21 ENSG00000107863
Up	ENSG00000168268	0.823641	1.29e-17	NT5DC2
Up	ENSG00000184009	0.823512	1.99e-21	ACTG1
Up	ENSG00000085999	0.823032	8.78e-21	RAD54L
Up	ENSG00000184110	0.821823	2.59e-18	EIF3C
Up	ENSG00000156970	0.821675	1.88e-27	BUB1B
Up	ENSG00000168496	0.821664	4.97e-28	FEN1
Up	ENSG00000149554	0.82152	3.36e-23	CHEK1
Up	ENSG00000162522	0.821343	1.87e-16	KIAA1522
Up	ENSG00000117411	0.821342	1.59e-24	B4GALT2
Up	ENSG00000152455	0.820938	1.45e-22	SUV39H2
Up	ENSG00000198695	0.820688	2.24e-08	MT-ND6
Up	ENSG00000074219	0.820388	5.75e-19	TEAD2
Up	ENSG00000285426	0.820302	1.48e-19	RNF187
Up	ENSG00000160200	0.819635	2.21e-11	CBS ENSG00000160200
Up	ENSG00000183048	0.819575	3.86e-25	SLC25A10
Up	ENSG00000134602	0.81949	1.26e-17	STK26
Up	ENSG00000164104	0.818775	9.24e-21	HMGB2
Up	ENSG00000179604	0.817226	4.54e-14	CDC42EP4
Up	ENSG00000203668	0.816219	1.68e-23	CHML
Up	ENSG00000205937	0.815857	3.8e-28	RNPS1
Up	ENSG00000067225	0.8157	8.46e-23	PKM
Up	ENSG00000196611	0.81522	1.26e-05	MMP1
Up	ENSG00000096433	0.814531	7.19e-19	ITPR3
Up	ENSG00000116584	0.81439	1.31e-18	ARHGEF2
Up	ENSG00000160710	0.813918	1.69e-24	ADAR
Up	ENSG00000186185	0.813712	6.56e-28	KIF18B
Up	ENSG00000119969	0.81368	3.05e-18	HELLS
Up	ENSG00000168143	0.813073	3.72e-17	FAM83B
Up	ENSG00000197747	0.813023	1.35e-13	S100A10
Up	ENSG00000103942	0.812106	3.89e-15	HOMER2
Up	ENSG00000188883	0.811044	3.27e-12	KLRG2
Up	ENSG00000284774	0.809745	3.86e-21	HSF1
Up	ENSG00000006118	0.808922	1.77e-16	TMEM132A
Up	ENSG00000275568	0.808505	1.19e-24	ARHGAP11A
Up	ENSG00000095002	0.808352	2.53e-26	MSH2
Up	ENSG00000160113	0.808091	7.78e-23	NR2F6
Up	ENSG00000095739	0.807985	5.1e-09	BAMBI
Up	ENSG00000113758	0.807597	3.09e-17	DBN1
Up	ENSG00000173457	0.807588	8.14e-20	PPP1R14B
Up	ENSG00000039068	0.807344	1.5e-09	CDH1
Up	ENSG00000102109	0.806282	5.97e-11	PCSK1N
Up	ENSG00000114867	0.80622	4.33e-22	EIF4G1
Up	ENSG00000141738	0.805532	1.83e-14	GRB7
Up	ENSG00000168439	0.805446	1.8e-29	STIP1 ENSG00000168439
Up	ENSG00000024526	0.80534	1.82e-20	DEPDC1
Up	ENSG00000133048	0.805244	3.79e-06	CHI3L1
Up	ENSG00000149418	0.80483	6.22e-16	ST14
Up	ENSG00000073060	0.804213	1.11e-14	SCARB1
Up	ENSG00000174607	0.804126	1.52e-10	UGT8
Up	ENSG00000003249	0.804085	2.06e-14	DBNDD1
Up	ENSG00000182054	0.803895	5.4e-17	IDH2
Up	ENSG00000139044	0.803844	2.95e-14	B4GALNT3
Up	ENSG00000196591	0.803061	6.38e-24	HDAC2
Up	ENSG00000196739	0.802756	8.61e-12	COL27A1
Up	ENSG00000129250	0.802712	3.99e-25	KIF1C
Up	ENSG00000175183	0.802429	1.85e-14	CSRP2
Up	ENSG00000288360	0.802331	1.38e-21	ZSWIM4
Up	ENSG00000074800	0.802302	4.51e-23	ENO1 ENSG00000074800
Up	ENSG00000137203	0.80213	8.57e-13	TFAP2A
Up	ENSG00000088367	0.802102	1.57e-14	EPB41L1
Up	ENSG00000144354	0.801964	1.93e-20	CDCA7
Up	ENSG00000112640	0.801219	3.26e-26	PPP2R5D
Up	ENSG00000145604	0.800858	9.99e-23	SKP2
Up	ENSG00000113360	0.800557	4.11e-18	DROSHA ENSG00000113360
Up	ENSG00000075618	0.799554	4.77e-14	FSCN1
Up	ENSG00000136938	0.799472	6.56e-18	ANP32B
Up	ENSG00000126602	0.79909	7.62e-25	TRAP1
Up	ENSG00000285301	0.799038	7.99e-17	BOP1
Up	ENSG00000108021	0.798542	4.24e-24	TASOR2
Up	ENSG00000154639	0.798395	1.54e-11	CXADR
Up	ENSG00000278677	0.798271	1.57e-13	H2AC17
Up	ENSG00000109084	0.798231	3.11e-25	TMEM97
Up	ENSG00000080986	0.797834	4.29e-23	NDC80
Up	ENSG00000132182	0.79763	5.87e-16	NUP210
Up	ENSG00000100139	0.797483	1.39e-20	MICALL1
Up	ENSG00000105197	0.797322	1.14e-21	TIMM50
Up	ENSG00000124571	0.79691	3.9e-29	XPO5
Up	ENSG00000078246	0.79669	2.76e-21	TULP3
Up	ENSG00000137747	0.796457	1.23e-19	TMPRSS13
Up	ENSG00000264230	0.796188	3.08e-07	ANXA8L1 ENSG00000264230
Up	ENSG00000065978	0.796015	4.64e-19	YBX1
Up	ENSG00000113368	0.795013	2.14e-25	LMNB1
Up	ENSG00000143537	0.794783	3.39e-17	ADAM15
Up	ENSG00000143418	0.794027	1.09e-23	CERS2
Up	ENSG00000155974	0.793913	1.31e-14	GRIP1
Up	ENSG00000083857	0.791635	5.92e-13	FAT1
Up	ENSG00000116062	0.791629	1.77e-26	MSH6
Up	ENSG00000164924	0.790428	4.48e-25	YWHAZ
Up	ENSG00000130707	0.789709	6.71e-13	ASS1
Up	ENSG00000106628	0.789386	2.51e-23	POLD2
Up	ENSG00000132819	0.789288	1.13e-21	RBM38
Up	ENSG00000116285	0.789168	7.65e-11	ERRFI1
Up	ENSG00000100302	0.788716	3.82e-16	RASD2
Up	ENSG00000180198	0.788556	2.52e-26	RCC1 ENSG00000180198
Up	ENSG00000163472	0.788072	8.27e-25	TMEM79
Up	ENSG00000185130	0.78801	8.7e-13	H2BC13
Up	ENSG00000026559	0.787667	2.23e-10	KCNG1
Up	ENSG00000282830	0.787559	2.28e-08	CALB2
Up	ENSG00000107937	0.787399	3.63e-23	GTPBP4
Up	ENSG00000073008	0.787331	1.21e-24	PVR
Up	ENSG00000274474	0.78722	1.52e-21	YWHAE
Up	ENSG00000169750	0.787141	1.07e-14	RAC3
Up	ENSG00000122952	0.787034	4.04e-21	ZWINT
Up	ENSG00000184260	0.786824	3.08e-17	H2AC20
Up	ENSG00000084774	0.786178	2.52e-25	CAD
Up	ENSG00000103187	0.78598	2.54e-13	COTL1
Up	ENSG00000288299	0.785954	4.47e-19	LDHA
Up	ENSG00000276043	0.785809	1.79e-22	UHRF1
Up	ENSG00000185697	0.785769	2.48e-11	MYBL1
Up	ENSG00000132694	0.785542	2.97e-29	ARHGEF11
Up	ENSG00000129351	0.785516	4.44e-20	ILF3
Up	ENSG00000173621	0.785431	2.66e-19	LRFN4
Up	ENSG00000115884	0.785279	3.3e-09	SDC1
Up	ENSG00000115163	0.785179	3.42e-22	CENPA
Up	ENSG00000058056	0.785149	5.11e-22	USP13
Up	ENSG00000147684	0.784905	5.99e-19	NDUFB9
Up	ENSG00000107959	0.78486	1.67e-24	PITRM1
Up	ENSG00000006453	0.78448	4.53e-25	BAIAP2L1
Up	ENSG00000050393	0.784401	2.2e-23	MCUR1
Up	ENSG00000117407	0.783095	1.86e-16	ARTN
Up	ENSG00000132646	0.783001	3.11e-24	PCNA
Up	ENSG00000160957	0.782584	6.11e-19	RECQL4
Up	ENSG00000179750	0.78237	3.56e-13	APOBEC3B
Up	ENSG00000118785	0.782213	3.37e-05	SPP1
Up	ENSG00000233024	0.782047	2.56e-11	NPIPA9
Up	ENSG00000089327	0.782007	2.51e-13	FXYD5
Up	ENSG00000118193	0.781855	3.26e-29	KIF14
Up	ENSG00000179262	0.7818	1.04e-19	RAD23A
Up	ENSG00000130669	0.781419	7.93e-14	PAK4
Up	ENSG00000286522	0.78127	8.71e-12	H3C2
Up	ENSG00000088247	0.781224	2.22e-17	KHSRP
Up	ENSG00000079616	0.780614	5.47e-27	KIF22
Up	ENSG00000105519	0.780258	1.65e-08	CAPS
Up	ENSG00000184702	0.780167	4.11e-15	SEPTIN5
Up	ENSG00000167755	0.779044	2.69e-07	KLK6
Up	ENSG00000197321	0.779016	1.03e-15	SVIL
Up	ENSG00000148498	0.778727	6.69e-21	PARD3
Up	ENSG00000079462	0.778652	3e-21	PAFAH1B3
Up	ENSG00000130164	0.778274	5.17e-18	LDLR
Up	ENSG00000206355	0.778069	7.55e-23	CCHCR1
Up	ENSG00000128050	0.777973	1.34e-25	PAICS
Up	ENSG00000182175	0.77737	3.15e-12	RGMA
Up	ENSG00000108557	0.777283	1.33e-18	RAI1
Up	ENSG00000261857	0.777274	7.59e-05	MIA
Up	ENSG00000196411	0.776702	1.04e-16	EPHB4
Up	ENSG00000140950	0.776301	2.5e-22	MEAK7
Up	ENSG00000051128	0.776257	2.55e-18	HOMER3
Up	ENSG00000167670	0.776163	8.8e-24	CHAF1A
Up	ENSG00000196924	0.775969	4.36e-14	FLNA
Up	ENSG00000139083	0.775966	2.74e-15	ETV6
Up	ENSG00000168078	0.775888	3.63e-18	PBK
Up	ENSG00000134779	0.775593	1.12e-22	TPGS2
Up	ENSG00000154380	0.774945	1e-17	ENAH
Up	ENSG00000100297	0.774887	3.26e-22	MCM5
Up	ENSG00000095787	0.774463	9.92e-22	WAC
Up	ENSG00000143153	0.773709	4.09e-11	ATP1B1
Up	ENSG00000151693	0.773179	5.08e-19	ASAP2
Up	ENSG00000083444	0.773008	1.98e-16	PLOD1
Up	ENSG00000114547	0.772201	9.25e-07	ROPN1B
Up	ENSG00000162337	0.772185	2.32e-15	LRP5
Up	ENSG00000008394	0.771952	5.37e-08	MGST1
Up	ENSG00000130204	0.771857	1.74e-24	TOMM40
Up	ENSG00000130294	0.771541	1.89e-09	KIF1A
Up	ENSG00000129810	0.771231	1.43e-26	SGO1
Up	ENSG00000143319	0.77123	4.65e-32	ISG20L2
Up	ENSG00000117906	0.771157	7.13e-24	RCN2
Up	ENSG00000120438	0.770757	4.65e-25	TCP1
Up	ENSG00000229524	0.770467	7.58e-21	BAG6
Up	ENSG00000158528	0.769792	1.16e-12	PPP1R9A
Up	ENSG00000004455	0.76867	1.99e-25	AK2
Up	ENSG00000102384	0.768571	3.19e-27	CENPI
Up	ENSG00000197785	0.76847	3.9e-22	ATAD3A
Up	ENSG00000154655	0.767232	4.1e-13	L3MBTL4
Up	ENSG00000131828	0.766887	3.07e-23	PDHA1
Up	ENSG00000152104	0.766093	4.04e-18	PTPN14
Up	ENSG00000119866	0.765585	9.08e-10	BCL11A
Up	ENSG00000172197	0.76499	1.93e-12	MBOAT1
Up	ENSG00000159377	0.764856	2e-23	PSMB4 ENSG00000159377
Up	ENSG00000096384	0.764751	5.82e-24	HSP90AB1
Up	ENSG00000203950	0.764447	1.31e-20	RTL8A
Up	ENSG00000134802	0.764109	2.56e-15	SLC43A3
Up	ENSG00000185359	0.763269	3.51e-22	HGS
Up	ENSG00000185262	0.763127	3.66e-18	UBALD2 ENSG00000185262
Up	ENSG00000143126	0.762657	5.61e-16	CELSR2
Up	ENSG00000117395	0.762384	4.16e-21	EBNA1BP2
Up	ENSG00000004478	0.762307	1.48e-16	FKBP4
Up	ENSG00000184216	0.761685	2e-21	IRAK1
Up	ENSG00000139055	0.761649	4.7e-11	ERP27
Up	ENSG00000198911	0.761527	1.38e-20	SREBF2
Up	ENSG00000130826	0.761422	1.59e-24	DKC1
Up	ENSG00000273802	0.761226	6.01e-17	H2BC8
Up	ENSG00000262666	0.760961	3.42e-22	FAM189B
Up	ENSG00000094804	0.760714	4.15e-20	CDC6
Up	ENSG00000113460	0.760569	7.42e-24	BRIX1
Up	ENSG00000146426	0.760538	3.28e-16	TIAM2
Up	ENSG00000132640	0.759509	1.11e-17	BTBD3
Up	ENSG00000197903	0.759024	9.22e-19	H2BC12
Up	ENSG00000143612	0.758916	6.59e-33	C1orf43
Up	ENSG00000080839	0.758341	3.14e-22	RBL1
Up	ENSG00000115339	0.75827	7.22e-18	GALNT3
Up	ENSG00000131462	0.758061	3.4e-26	TUBG1
Up	ENSG00000172432	0.757452	9.99e-23	GTPBP2 ENSG00000172432
Up	ENSG00000284501	0.757203	6.33e-23	MGAT4B
Up	ENSG00000197122	0.756581	4.33e-22	SRC
Up	ENSG00000143476	0.756285	3.99e-26	DTL
Up	ENSG00000142864	0.756128	9.17e-28	SERBP1
Up	ENSG00000011304	0.75599	5.83e-22	PTBP1
Up	ENSG00000162607	0.755787	6.08e-19	USP1
Up	ENSG00000006210	0.755714	1.05e-09	CX3CL1
Up	ENSG00000175866	0.755624	5.43e-15	BAIAP2
Up	ENSG00000197472	0.755335	1.61e-26	ZNF695
Up	ENSG00000100842	0.755197	5.21e-16	EFS
Up	ENSG00000183814	0.755142	4.83e-22	LIN9
Up	ENSG00000204179	0.754906	6.22e-13	PTPN20
Up	ENSG00000114805	0.754742	2.66e-15	PLCH1
Up	ENSG00000143393	0.75442	3.72e-27	PI4KB
Up	ENSG00000261992	0.754276	2.25e-20	GATAD2B
Up	ENSG00000143314	0.754191	3.13e-28	MRPL24
Up	ENSG00000087087	0.753938	1.75e-22	SRRT
Up	ENSG00000075218	0.753826	4.83e-28	GTSE1
Up	ENSG00000163156	0.753411	8.17e-29	SCNM1
Up	ENSG00000143570	0.75329	1.11e-32	SLC39A1
Up	ENSG00000072195	0.752568	5.88e-17	SPEG
Up	ENSG00000185634	0.752137	6.43e-08	SHC4
Up	ENSG00000106397	0.751827	2.39e-17	PLOD3
Up	ENSG00000137942	0.751746	3.2e-17	FNBP1L
Up	ENSG00000140511	0.751737	3.64e-10	HAPLN3 ENSG00000140511
Up	ENSG00000138160	0.751729	1.42e-24	KIF11
Up	ENSG00000154370	0.751661	2.06e-25	TRIM11
Up	ENSG00000100304	0.7516	1.11e-18	TTLL12
Up	ENSG00000160214	0.751326	3.07e-27	RRP1
Up	ENSG00000163463	0.750835	6.42e-21	KRTCAP2
Up	ENSG00000141858	0.750566	7.39e-24	SAMD1
Up	ENSG00000143549	0.750314	1.85e-28	TPM3
Up	ENSG00000072571	0.750191	6.72e-24	HMMR
Up	ENSG00000214736	0.750149	2.53e-19	TOMM6
Up	ENSG00000100401	0.749706	1.18e-25	RANGAP1
Up	ENSG00000130520	0.749523	9.62e-24	LSM4
Up	ENSG00000109846	0.749505	0.000161	CRYAB
Up	ENSG00000175029	0.749094	2.01e-20	CTBP2
Up	ENSG00000117983	0.749066	2.94e-11	MUC5B
Up	AC021066.1	0.748919	3.04e-13	NA
Up	ENSG00000160783	0.748829	2.29e-30	PMF1
Up	ENSG00000123473	0.748816	3.26e-26	STIL
Up	ENSG00000123505	0.748256	3.57e-19	AMD1
Up	ENSG00000171219	0.748158	1.46e-19	CDC42BPG
Up	ENSG00000106290	0.747927	6.62e-20	TAF6
Up	ENSG00000071626	0.747417	1.23e-29	DAZAP1
Up	ENSG00000277075	0.747374	7.04e-14	H2AC8
Up	ENSG00000103495	0.747192	9.99e-23	MAZ
Up	ENSG00000105173	0.746623	1.34e-18	CCNE1
Up	ENSG00000143363	0.746553	1.28e-32	PRUNE1
Up	ENSG00000184428	0.746362	1.18e-17	TOP1MT
Up	ENSG00000132361	0.746279	1.46e-19	CLUH
Up	CU639417.1	0.746161	5.91e-09	NA
Up	ENSG00000160213	0.746157	2.22e-16	CSTB
Up	ENSG00000115053	0.74593	1.27e-19	NCL
Up	ENSG00000108262	0.745735	2.99e-20	GIT1
Up	ENSG00000102572	0.745648	2.2e-19	STK24
Up	OCLM	0.745317	4.12e-11	NA
Up	ENSG00000184349	0.745244	9.17e-14	EFNA5
Up	ENSG00000176887	0.744835	4.39e-12	SOX11 ENSG00000176887
Up	ENSG00000196136	0.744658	0.000572	SERPINA3
Up	ENSG00000167088	0.744338	2.26e-21	SNRPD1
Up	ENSG00000170899	0.744295	1.62e-12	GSTA4
Up	ENSG00000099814	0.744205	1.9e-18	CEP170B
Up	ENSG00000276903	0.744084	2.44e-10	H2AC16
Up	ENSG00000282941	0.744032	3.81e-13	TCEA3
Up	ENSG00000074181	0.743824	7.34e-11	NOTCH3
Up	ENSG00000143575	0.743793	5.77e-29	HAX1
Up	ENSG00000160877	0.743049	9.59e-19	NACC1
Up	ENSG00000160208	0.742869	4.55e-29	RRP1B
Up	ENSG00000111716	0.742803	2e-08	LDHB
Up	ENSG00000278372	0.742797	4.78e-28	MYO19
Up	ENSG00000115107	0.742745	2.07e-15	STEAP3
Up	ENSG00000281289	0.742297	2.19e-22	LSS
Up	ENSG00000282302	0.7422	4.12e-15	SEPTIN9
Up	ENSG00000177084	0.742106	6.18e-26	POLE
Up	ENSG00000086758	0.741887	5.86e-20	HUWE1
Up	ENSG00000215021	0.741695	3.38e-18	PHB2
Up	ENSG00000172819	0.741636	5.35e-22	RARG
Up	ENSG00000281540	0.741493	7.25e-23	RCC2
Up	ENSG00000163348	0.741368	1.16e-30	PYGO2
Up	ENSG00000110427	0.741149	1.2e-13	KIAA1549L
Up	ENSG00000101166	0.741077	5.67e-22	PRELID3B
Up	ENSG00000143761	0.740839	1.1e-27	ARF1
Up	ENSG00000161888	0.740666	3.67e-23	SPC24
Up	ENSG00000164142	0.74065	8.77e-16	FAM160A1
Up	ENSG00000065371	0.740399	1.63e-08	ROPN1
Up	ENSG00000065361	0.740347	1.99e-10	ERBB3
Up	ENSG00000168575	0.740086	7.44e-19	SLC20A2
Up	ENSG00000134222	0.739695	6.7e-23	PSRC1
Up	ENSG00000140479	0.739228	6.51e-12	PCSK6
Up	ENSG00000068650	0.739158	3.02e-17	ATP11A
Up	ENSG00000127191	0.738964	1.17e-20	TRAF2
Up	ENSG00000130706	0.738691	2.79e-25	ADRM1
Up	ENSG00000141736	0.738383	3.26e-09	ERBB2
Up	ENSG00000175305	0.737903	2.23e-18	CCNE2
Up	ENSG00000136518	0.737772	1.26e-21	ACTL6A
Up	ENSG00000166197	0.737649	7.78e-21	NOLC1
Up	ENSG00000167900	0.737474	7.38e-15	TK1
Up	ENSG00000158373	0.737438	2.58e-17	H2BC5
Up	ENSG00000261893	0.737084	6.27e-25	CLK2
Up	ENSG00000151725	0.737037	3.35e-22	CENPU
Up	ENSG00000157601	0.736964	1.54e-06	MX1
Up	ENSG00000107929	0.736847	4.84e-21	LARP4B
Up	ENSG00000158315	0.736828	1.39e-25	RHBDL2
Up	ENSG00000132341	0.736472	2.52e-26	RAN
Up	ENSG00000253729	0.736276	6.79e-22	PRKDC
Up	ENSG00000116221	0.736233	2.93e-22	MRPL37
Up	ENSG00000060656	0.736194	2.62e-14	PTPRU
Up	ENSG00000198816	0.736142	2.91e-14	ZNF358
Up	ENSG00000010278	0.73614	4.42e-14	CD9
Up	ENSG00000072110	0.735965	1.86e-12	ACTN1
Up	ENSG00000097021	0.735926	6.54e-20	ACOT7
Up	ENSG00000110104	0.735423	1.82e-22	CCDC86 ENSG00000110104
Up	ENSG00000141522	0.735378	8.25e-15	ARHGDIA
Up	ENSG00000163872	0.734994	8.36e-23	YEATS2
Up	ENSG00000091127	0.734813	6.37e-20	PUS7
Up	ENSG00000230700	0.734718	1.95e-20	CSNK2B
Up	ENSG00000163517	0.734695	5.04e-21	HDAC11
Up	ENSG00000124006	0.73458	5.79e-15	OBSL1
Up	ENSG00000135316	0.73452	6.43e-22	SYNCRIP
Up	ENSG00000105185	0.734483	5.81e-22	PDCD5
Up	ENSG00000136628	0.734462	4.39e-27	EPRS1
Up	ENSG00000104140	0.734082	1.46e-12	RHOV
Up	ENSG00000101224	0.733846	9.25e-16	CDC25B
Up	ENSG00000006704	0.733592	2.06e-23	GTF2IRD1
Up	ENSG00000173402	0.733205	2.58e-23	DAG1 ENSG00000173402
Up	ENSG00000237724	0.733137	4.91e-11	HSPA1A
Up	ENSG00000159208	0.733032	1.42e-18	CIART
Up	ENSG00000276082	0.732905	3.26e-16	CNOT3
Up	ENSG00000161798	0.732095	4.16e-05	AQP5
Up	ENSG00000143499	0.731963	1.1e-24	SMYD2
Up	ENSG00000145247	0.731912	7.84e-18	OCIAD2
Up	ENSG00000114416	0.731902	9.45e-24	FXR1
Up	ENSG00000136830	0.731877	2.76e-19	NIBAN2
Up	ENSG00000105323	0.731207	4.6e-16	HNRNPUL1
Up	ENSG00000162069	0.731179	2.25e-14	BICDL2
Up	ENSG00000185499	0.731092	5.64e-05	MUC1
Up	ENSG00000172239	0.730561	4.16e-21	PAIP1
Up	ENSG00000285114	0.730503	1.02e-09	GSDMC
Up	ENSG00000102241	0.730051	4.93e-23	HTATSF1
Up	ENSG00000165097	0.729917	1.33e-26	KDM1B
Up	ENSG00000075142	0.729805	1.08e-17	SRI
Up	ENSG00000288427	0.72969	5.79e-14	CLSTN3
Up	ENSG00000101104	0.729334	9.17e-14	PABPC1L
Up	ENSG00000124541	0.729191	4.66e-25	RRP36
Up	ENSG00000236149	0.729154	9.4e-22	ABCF1
Up	ENSG00000221955	0.728842	6.48e-20	SLC12A8
Up	ENSG00000123240	0.728759	7.93e-18	OPTN
Up	ENSG00000173156	0.72874	9.69e-19	RHOD
Up	ENSG00000126746	0.728337	4.14e-19	ZNF384
Up	ENSG00000213024	0.72813	2.86e-20	NUP62
Up	ENSG00000148468	0.728063	5.31e-12	FAM171A1
Up	ENSG00000121900	0.72799	4.23e-18	TMEM54 ENSG00000121900
Up	ENSG00000130702	0.727891	1.5e-14	LAMA5
Up	ENSG00000243156	0.727867	4.23e-13	MICAL3
Up	ENSG00000185630	0.727607	9.27e-13	PBX1
Up	ENSG00000116857	0.726871	1.71e-23	TMEM9
Up	ENSG00000203499	0.726475	6.24e-15	IQANK1
Up	ENSG00000160949	0.726137	6.39e-21	TONSL
Up	ENSG00000143862	0.72613	4.16e-22	ARL8A
Up	ENSG00000160685	0.725653	1.1e-19	ZBTB7B
Up	ENSG00000123908	0.725333	3.4e-17	AGO2
Up	ENSG00000224587	0.724772	4.53e-20	MDC1
Up	ENSG00000121211	0.724491	3.22e-23	MND1
Up	ENSG00000196878	0.724439	3.4e-07	LAMB3
Up	ENSG00000160256	0.724349	3.35e-22	FAM207A
Up	ENSG00000213551	0.724147	1.58e-26	DNAJC9
Up	ENSG00000167460	0.723816	1.61e-15	TPM4
Up	ENSG00000168528	0.723801	2.82e-09	SERINC2
Up	ENSG00000106615	0.723775	3.34e-22	RHEB ENSG00000106615
Up	ENSG00000131773	0.723685	4.94e-09	KHDRBS3
Up	ENSG00000029153	0.723562	3.06e-12	ARNTL2
Up	ENSG00000130821	0.723278	1.12e-14	SLC6A8
Up	ENSG00000137547	0.722477	5.62e-19	MRPL15
Up	ENSG00000066468	0.722343	6.19e-06	FGFR2
Up	ENSG00000167513	0.721778	8.15e-25	CDT1
Up	ENSG00000143398	0.721742	8.82e-29	PIP5K1A
Up	ENSG00000123136	0.720705	2.13e-24	DDX39A
Up	ENSG00000280548	0.720192	4.5e-14	FBL
Up	ENSG00000115241	0.720175	6.92e-26	PPM1G
Up	ENSG00000239672	0.72012	3.21e-19	NME1
Up	ENSG00000274429	0.720033	6.87e-14	DLG5
Up	ENSG00000137216	0.719464	2.24e-22	TMEM63B ENSG00000137216
Up	ENSG00000163814	0.718932	1.27e-20	CDCP1
Up	ENSG00000187514	0.718878	5.29e-22	PTMA
Up	ENSG00000130726	0.718557	8.07e-19	TRIM28
Up	ENSG00000167656	0.717653	6.82e-05	LY6D
Up	ENSG00000262826	0.717645	2.24e-29	INTS3
Up	ENSG00000101333	0.717541	1.61e-11	PLCB4
Up	ENSG00000080845	0.717468	1.19e-13	DLGAP4
Up	ENSG00000076003	0.717463	6.93e-25	MCM6
Up	ENSG00000146267	0.717425	5.72e-20	FAXC
Up	ENSG00000161202	0.717175	1.33e-19	DVL3
Up	ENSG00000164934	0.717061	1.51e-20	DCAF13
Up	ENSG00000213160	0.71702	2.98e-16	KLHL23
Up	ENSG00000226898	0.716659	0.000499	UBD
Up	ENSG00000165629	0.716467	1.01e-23	ATP5F1C
Up	ENSG00000141568	0.716338	4.57e-19	FOXK2
Up	ENSG00000133422	0.71619	6.19e-20	MORC2
Up	ENSG00000272196	0.716145	5.05e-09	H2AC19
Up	ENSG00000264522	0.715914	1.3e-26	OTUD7B
Up	ENSG00000196235	0.715891	5.81e-17	SUPT5H
Up	ENSG00000117036	0.715401	2.72e-23	ETV3
Up	ENSG00000274081	0.715131	9.41e-18	PUF60
Up	ENSG00000175166	0.715049	6.93e-22	PSMD2
Up	ENSG00000148484	0.714088	6.92e-20	RSU1
Up	ENSG00000162105	0.714077	2.63e-09	SHANK2
Up	ENSG00000164889	0.713691	7.89e-17	SLC4A2
Up	ENSG00000231116	0.713665	2.07e-20	VARS1
Up	ENSG00000158186	0.713402	1.51e-12	MRAS
Up	ENSG00000104881	0.713276	3.41e-14	PPP1R13L
Up	ENSG00000146918	0.713231	2.19e-22	NCAPG2
Up	ENSG00000223573	0.713142	1.04e-17	TINCR
Up	ENSG00000136068	0.71296	2.7e-15	FLNB
Up	ENSG00000107159	0.712723	1.57e-11	CA9
Up	ENSG00000092853	0.712614	7.08e-25	CLSPN
Up	ENSG00000277224	0.712572	9.95e-17	H2BC7
Up	ENSG00000132471	0.712555	1.21e-18	WBP2
Up	ENSG00000167325	0.71197	1.03e-20	RRM1
Up	ENSG00000288210	0.711488	1.33e-22	ASF1B
Up	ENSG00000078018	0.711195	9.63e-10	MAP2
Up	ENSG00000196196	0.710958	1.08e-07	HRCT1
Up	ENSG00000072501	0.710929	7.9e-18	SMC1A
Up	ENSG00000101004	0.710707	5.21e-17	NINL
Up	ENSG00000143373	0.709843	3.48e-30	ZNF687
Up	ENSG00000238134	0.709558	3.33e-23	EHMT2
Up	ENSG00000196793	0.709513	2.42e-18	ZNF239
Up	ENSG00000274672	0.709098	2.23e-27	TSEN34
Up	ENSG00000138778	0.70906	1.27e-23	CENPE
Up	ENSG00000110723	0.708663	6.11e-17	EXPH5
Up	ENSG00000035141	0.708629	1.67e-24	FAM136A
Up	ENSG00000111639	0.708621	2.06e-19	MRPL51
Up	ENSG00000132680	0.708529	1.14e-27	KHDC4
Up	ENSG00000123374	0.708246	8.19e-26	CDK2
Up	ENSG00000168005	0.707701	4.8e-23	SPINDOC
Up	ENSG00000134684	0.707656	2.09e-23	YARS1
Up	ENSG00000183010	0.707412	1.76e-14	PYCR1
Up	ENSG00000106348	0.707372	1.21e-18	IMPDH1
Up	ENSG00000188706	0.707321	3.68e-20	ZDHHC9
Up	ENSG00000157778	0.70709	4.16e-22	PSMG3
Up	ENSG00000138801	0.706353	2.21e-17	PAPSS1
Up	ENSG00000129455	0.706279	7.97e-07	KLK8
Up	ENSG00000166012	0.705913	1.42e-15	TAF1D
Up	ENSG00000104897	0.705636	1.61e-15	SF3A2 ENSG00000104897
Up	ENSG00000130768	0.705495	3.49e-21	SMPDL3B
Up	ENSG00000135373	0.705438	3.44e-05	EHF
Up	ENSG00000168488	0.70543	1.11e-16	ATXN2L
Up	ENSG00000117155	0.705313	4.35e-22	SSX2IP
Up	ENSG00000170734	0.70484	1.41e-20	POLH
Up	ENSG00000116039	0.704381	4.8e-14	ATP6V1B1
Up	ENSG00000114631	0.703794	5.2e-11	PODXL2
Up	ENSG00000080608	0.70371	4.87e-17	PUM3
Up	ENSG00000023734	0.703176	5.52e-18	STRAP
Up	ENSG00000177508	0.702759	1.39e-10	IRX3
Up	ENSG00000100994	0.702638	5.61e-14	PYGB
Up	ENSG00000177383	0.702307	9.2e-18	MAGEF1
Up	ENSG00000143502	0.702161	1.76e-09	SUSD4
Up	ENSG00000184117	0.701669	3.6e-16	NIPSNAP1
Up	ENSG00000054793	0.701247	8.57e-17	ATP9A
Up	ENSG00000124767	0.701072	8.73e-21	GLO1
Up	ENSG00000281484	0.700969	3.09e-19	BTG3
Up	ENSG00000134291	0.700921	3.18e-16	TMEM106C
Up	ENSG00000186193	0.70077	5.86e-20	SAPCD2
Up	ENSG00000175216	0.700708	9.11e-25	CKAP5
Up	ENSG00000188549	0.700682	2.82e-14	CCDC9B
Up	ENSG00000158864	0.700669	2.1e-22	NDUFS2
Up	ENSG00000233493	0.700445	1.45e-18	TMEM238
Up	ENSG00000196821	0.70034	2.96e-21	ILRUN
Up	ENSG00000072274	0.70029	2.61e-16	TFRC
Up	ENSG00000143799	0.700226	3.67e-24	PARP1
Up	ENSG00000007866	0.70019	4.94e-17	TEAD3
Up	ENSG00000173272	0.699894	3.16e-17	MZT2A
Up	ENSG00000169203	0.699257	5.28e-10	NPIPB12 ENSG00000169203
Up	ENSG00000185900	0.698926	8.27e-23	POMK
Up	ENSG00000277775	0.698618	3.09e-08	H3C7
Up	ENSG00000198938	0.698424	4.96e-08	MT-CO3
Up	ENSG00000128567	0.698361	4.04e-12	PODXL
Up	ENSG00000105576	0.698051	2.14e-20	TNPO2 ENSG00000105576
Up	ENSG00000239927	0.697533	3.42e-22	RPP21
Up	ENSG00000112699	0.697417	2.36e-17	GMDS
Up	ENSG00000262814	0.697301	2.53e-17	MRPL12
Up	ENSG00000196747	0.696909	4.25e-10	H2AC13
Up	ENSG00000161921	0.6967	4.05e-17	CXCL16
Up	ENSG00000188522	0.696417	5.54e-31	FAM83G
Up	ENSG00000112312	0.69576	9.01e-18	GMNN
Up	ENSG00000143013	0.69572	4.7e-09	LMO4
Up	ENSG00000187522	0.695639	4.69e-23	HSPA14
Up	ENSG00000067955	0.695562	1.14e-18	CBFB
Up	ENSG00000087077	0.695462	2.6e-13	TRIP6
Up	ENSG00000132849	0.695383	5.78e-14	PATJ
Up	ENSG00000166889	0.695245	2.46e-21	PATL1
Up	ENSG00000281300	0.695217	6.37e-16	NXN
Up	ENSG00000147155	0.694846	1.48e-19	EBP
Up	ENSG00000122218	0.694725	2.97e-23	COPA
Up	ENSG00000152464	0.694657	3.23e-25	RPP38
Up	ENSG00000107130	0.69448	2.86e-18	NCS1
Up	ENSG00000196187	0.694327	7.09e-13	TMEM63A
Up	ENSG00000076604	0.694026	1.81e-17	TRAF4
Up	ENSG00000275837	0.693702	4.69e-22	SMARCB1
Up	ENSG00000136699	0.693512	5.45e-23	SMPD4
Up	ENSG00000196787	0.693278	1.33e-12	H2AC11
Up	ENSG00000171792	0.693215	2.12e-19	RHNO1
Up	ENSG00000116459	0.693054	2.23e-14	ATP5PB
Up	ENSG00000013588	0.692963	6.05e-06	GPRC5A
Up	ENSG00000013306	0.692534	4.25e-21	SLC25A39
Up	ENSG00000124107	0.692482	0.00206	SLPI
Up	ENSG00000070761	0.692358	2.55e-25	CFAP20
Up	ENSG00000143147	0.692002	3.84e-18	GPR161
Up	ENSG00000146731	0.691989	2.25e-18	CCT6A
Up	ENSG00000136758	0.691871	8.24e-22	YME1L1 ENSG00000136758
Up	ENSG00000182272	0.691803	2.01e-15	B4GALNT4
Up	ENSG00000090861	0.691562	1.61e-22	AARS1
Up	ENSG00000135387	0.691196	7.16e-19	CAPRIN1
Up	ENSG00000131089	0.691169	9.69e-16	ARHGEF9
Up	ENSG00000106263	0.69115	3.8e-19	EIF3B
Up	ENSG00000151150	0.691081	1.64e-13	ANK3
Up	ENSG00000204160	0.691064	6.35e-21	ZDHHC18
Up	ENSG00000102054	0.691059	2.27e-21	RBBP7
Up	ENSG00000118707	0.690864	2.51e-14	TGIF2
Up	ENSG00000103126	0.690404	2.52e-26	AXIN1
Up	ENSG00000198700	0.690351	3.07e-24	IPO9
Up	ENSG00000240445	0.690188	1.83e-15	FOXO3B
Up	ENSG00000101146	0.690144	1.03e-19	RAE1
Up	ENSG00000144063	0.689887	2.58e-11	MALL
Up	ENSG00000163558	0.689542	4.17e-25	PRKCI
Up	ENSG00000168061	0.689407	9.9e-27	SAC3D1 ENSG00000168061
Up	ENSG00000138095	0.689307	6.77e-24	LRPPRC
Up	ENSG00000092820	0.689156	1.6e-17	EZR
Up	ENSG00000130193	0.688958	4.6e-12	THEM6
Up	ENSG00000065150	0.688884	1.91e-17	IPO5
Up	ENSG00000148429	0.688749	1.94e-24	USP6NL
Up	ENSG00000281230	0.688648	8.22e-12	SERTAD4
Up	ENSG00000134697	0.688515	1.02e-25	GNL2
Up	ENSG00000172534	0.688434	1.63e-17	HCFC1
Up	ENSG00000143494	0.688118	7.77e-13	VASH2
Up	ENSG00000015171	0.687999	1.24e-17	ZMYND11
Up	ENSG00000125534	0.687948	4.57e-10	PPDPF
Up	ENSG00000062822	0.687529	6.21e-23	POLD1
Up	ENSG00000197956	0.687511	5.09e-09	S100A6
Up	ENSG00000174669	0.687314	9.19e-18	SLC29A2
Up	ENSG00000066651	0.687018	1.41e-19	TRMT11
Up	ENSG00000182134	0.686923	5.89e-22	TDRKH
Up	ENSG00000170779	0.686731	1.46e-26	CDCA4
Up	ENSG00000111726	0.686487	8.45e-19	CMAS
Up	ENSG00000183207	0.686449	6.51e-21	RUVBL2 ENSG00000183207
Up	ENSG00000007384	0.686089	4.56e-19	RHBDF1
Up	ENSG00000132382	0.685927	5.31e-21	MYBBP1A
Up	ENSG00000150712	0.685899	2.66e-16	MTMR12
Up	ENSG00000160075	0.685813	4.64e-18	SSU72
Up	ENSG00000274442	0.685596	1.57e-18	PRPF8
Up	ENSG00000173218	0.68555	6.53e-23	VANGL1
Up	ENSG00000184979	0.685394	6.34e-12	USP18
Up	ENSG00000080824	0.685313	1.57e-22	HSP90AA1
Up	ENSG00000189171	0.685219	1.17e-12	S100A13
Up	ENSG00000113569	0.684284	2.38e-23	NUP155
Up	ENSG00000128245	0.684158	6.7e-19	YWHAH
Up	ENSG00000071564	0.68356	5e-16	TCF3
Up	ENSG00000158164	0.68345	1.24e-08	TMSB15A
Up	ENSG00000143379	0.683447	1.72e-24	SETDB1
Up	ENSG00000139835	0.683392	1.28e-17	GRTP1
Up	ENSG00000196074	0.683377	4.83e-07	SYCP2
Up	ENSG00000149657	0.683359	6.7e-23	LSM14B
Up	ENSG00000196754	0.683263	0.000129	S100A2
Up	ENSG00000181588	0.682886	9.2e-19	MEX3D
Up	ENSG00000112972	0.68247	9.15e-15	HMGCS1
Up	ENSG00000274205	0.68244	8.21e-09	MAPK15
Up	ENSG00000172336	0.682293	1.07e-20	POP7
Up	ENSG00000025772	0.682282	1.62e-22	TOMM34
Up	ENSG00000165568	0.68207	3.47e-11	AKR1E2
Up	ENSG00000103855	0.681973	5.76e-15	CD276
Up	ENSG00000110092	0.681752	3.44e-06	CCND1 ENSG00000110092
Up	ENSG00000066044	0.681335	5.14e-24	ELAVL1
Up	ENSG00000275911	0.680856	1.51e-19	NDE1
Up	ENSG00000261150	0.680797	2.07e-07	EPPK1
Up	ENSG00000137563	0.680496	9.5e-12	GGH
Up	ENSG00000136527	0.680462	3.27e-14	TRA2B
Up	AC138969.1	0.6804	2.91e-11	NA
Up	ENSG00000135624	0.680295	1.12e-23	CCT7
Up	ENSG00000166803	0.679976	3.2e-15	PCLAF
Up	ENSG00000141577	0.679639	3.32e-19	CEP131
Up	ENSG00000149633	0.679514	2.09e-08	KIAA1755
Up	ENSG00000148308	0.679449	4.32e-20	GTF3C5
Up	ENSG00000158850	0.679448	3.33e-19	B4GALT3
Up	ENSG00000161542	0.679214	3.38e-18	PRPSAP1
Up	ENSG00000172757	0.679034	3.26e-19	CFL1
Up	ENSG00000017797	0.678776	2.28e-22	RALBP1
Up	ENSG00000115484	0.678749	1.14e-27	CCT4
Up	ENSG00000148400	0.678454	4.03e-14	NOTCH1
Up	ENSG00000124207	0.678087	1.09e-21	CSE1L ENSG00000124207
Up	ENSG00000112339	0.677478	7.21e-16	HBS1L
Up	ENSG00000162813	0.677473	5.85e-24	BPNT1
Up	ENSG00000152990	0.677141	1.03e-13	ADGRA3
Up	ENSG00000284841	0.676847	1.01e-12	H2AW
Up	ENSG00000198753	0.676773	5.12e-11	PLXNB3
Up	ENSG00000102900	0.676643	4.44e-21	NUP93
Up	ENSG00000122378	0.676541	1.85e-13	PRXL2A
Up	ENSG00000107951	0.676527	9.31e-24	MTPAP
Up	ENSG00000101158	0.676392	3.92e-19	NELFCD
Up	ENSG00000119335	0.676362	1.24e-22	SET
Up	ENSG00000096092	0.676321	2.52e-22	TMEM14A
Up	ENSG00000166825	0.676065	1.07e-07	ANPEP
Up	ENSG00000182240	0.676027	1.17e-17	BACE2
Up	ENSG00000149925	0.676014	5.12e-15	ALDOA
Up	ENSG00000147649	0.675626	1.82e-20	MTDH
Up	ENSG00000197077	0.675624	6.21e-14	KIAA1671
Up	ENSG00000180992	0.675583	1.94e-24	MRPL14
Up	ENSG00000170759	0.675418	4.34e-23	KIF5B
Up	ENSG00000186716	0.675303	1.32e-18	BCR
Up	ENSG00000134324	0.675037	3.95e-11	LPIN1
Up	ENSG00000001167	0.675006	2.27e-18	NFYA
Up	ENSG00000288701	0.674968	3.89e-12	PRRC2B
Up	ENSG00000113407	0.674934	5.8e-16	TARS1
Up	ENSG00000157193	0.674742	1e-20	LRP8
Up	ENSG00000143420	0.674329	2.1e-24	ENSA
Up	ENSG00000123143	0.674128	1.28e-17	PKN1
Up	ENSG00000157657	0.67412	3.96e-20	ZNF618
Up	ENSG00000125835	0.673945	1.11e-22	SNRPB
Up	ENSG00000105048	0.673799	1.26e-07	TNNT1
Up	ENSG00000160714	0.673639	5.69e-29	UBE2Q1
Up	ENSG00000119772	0.673548	3.12e-18	DNMT3A
Up	ENSG00000146072	0.673522	1.56e-11	TNFRSF21
Up	ENSG00000108518	0.67346	6.17e-20	PFN1
Up	ENSG00000144560	0.673215	1.63e-15	VGLL4
Up	ENSG00000018408	0.67321	8.19e-13	WWTR1
Up	ENSG00000112079	0.673068	2.11e-18	STK38
Up	ENSG00000086015	0.673056	4.36e-16	MAST2
Up	ENSG00000112941	0.673034	8.25e-19	TENT4A
Up	ENSG00000105245	0.672468	1.78e-15	NUMBL
Up	ENSG00000159147	0.672405	3.19e-25	DONSON
Up	ENSG00000112186	0.672318	1.51e-14	CAP2
Up	ENSG00000089351	0.672232	9.32e-18	GRAMD1A
Up	ENSG00000139514	0.672117	9.2e-21	SLC7A1
Up	ENSG00000151461	0.672012	1.68e-23	UPF2
Up	ENSG00000075275	0.671543	6.49e-13	CELSR1
Up	ENSG00000185189	0.67154	6.53e-13	NRBP2 ENSG00000185189
Up	ENSG00000130309	0.671405	1.09e-16	COLGALT1
Up	ENSG00000135924	0.671278	1.99e-18	DNAJB2
Up	ENSG00000160818	0.670733	5.63e-25	GPATCH4
Up	ENSG00000175832	0.67068	6.87e-13	ETV4
Up	ENSG00000152977	0.670648	1.6e-12	ZIC1
Up	ENSG00000171848	0.670576	2.37e-13	RRM2
Up	ENSG00000167553	0.670114	5.87e-17	TUBA1C
Up	ENSG00000214517	0.670077	4.01e-21	PPME1
Up	ENSG00000285112	0.670004	3e-16	SLC52A2
Up	ENSG00000120647	0.669998	5.25e-17	CCDC77
Up	ENSG00000179832	0.669982	6.38e-17	MROH1
Up	ENSG00000136108	0.669645	7.16e-20	CKAP2
Up	ENSG00000138101	0.669545	7.49e-15	DTNB
Up	ENSG00000160691	0.669458	2.16e-15	SHC1
Up	ENSG00000126016	0.669403	1.37e-12	AMOT
Up	ENSG00000184270	0.669392	1.8e-13	H2AC21
Up	ENSG00000126217	0.669274	1.06e-09	MCF2L
Up	ENSG00000149115	0.669039	5.56e-13	TNKS1BP1 ENSG00000149115
Up	ENSG00000176105	0.668947	2.5e-18	YES1
Up	ENSG00000143457	0.668836	3.39e-21	GOLPH3L ENSG00000143457
Up	ENSG00000276368	0.668503	1.28e-08	H2AC14
Up	ENSG00000142632	0.66839	3.82e-15	ARHGEF19
Up	ENSG00000124789	0.668174	1e-20	NUP153
Up	ENSG00000205581	0.668027	1.94e-17	HMGN1
Up	ENSG00000188229	0.667899	4.55e-18	TUBB4B
Up	ENSG00000141456	0.667534	1.73e-22	PELP1
Up	ENSG00000141682	0.667442	1.51e-13	PMAIP1 ENSG00000141682
Up	ENSG00000179364	0.666639	1.62e-17	PACS2
Up	ENSG00000284254	0.666136	2.84e-16	HNRNPH1
Up	ENSG00000211455	0.66604	3.57e-11	STK38L
Up	ENSG00000008517	0.666039	4.92e-08	IL32
Up	ENSG00000168883	0.66603	2.5e-26	USP39
Up	ENSG00000105254	0.665858	1.76e-20	TBCB
Up	ENSG00000077312	0.665795	9.03e-23	SNRPA
Up	ENSG00000132475	0.665745	1.91e-16	H3-3B
Up	ENSG00000125459	0.665542	1.34e-25	MSTO1
Up	ENSG00000111642	0.665343	2.72e-22	CHD4
Up	ENSG00000206053	0.665326	2.39e-15	JPT2
Up	ENSG00000124228	0.66518	7.41e-22	DDX27
Up	ENSG00000108654	0.664728	6.66e-08	DDX5
Up	ENSG00000169991	0.66453	9.14e-13	IFFO2 ENSG00000169991
Up	ENSG00000117691	0.66447	9.84e-22	NENF
Up	ENSG00000085415	0.664396	6.32e-20	SEH1L
Up	ENSG00000091483	0.664087	1.31e-26	FH
Up	ENSG00000134508	0.663988	6.92e-14	CABLES1
Up	ENSG00000221926	0.66388	2.53e-17	TRIM16
Up	ENSG00000069275	0.663843	4.76e-21	NUCKS1
Up	ENSG00000073803	0.663795	2.16e-19	MAP3K13
Up	ENSG00000120278	0.663331	4.28e-13	PLEKHG1
Up	ENSG00000163374	0.663205	6.86e-18	YY1AP1
Up	ENSG00000134308	0.663146	1.46e-19	YWHAQ
Up	ENSG00000110107	0.663112	6.14e-22	PRPF19 ENSG00000110107
Up	ENSG00000284901	0.663065	1.44e-24	RUVBL1
Up	ENSG00000120549	0.663035	6.52e-11	KIAA1217
Up	ENSG00000197965	0.663024	2.78e-16	MPZL1
Up	ENSG00000188112	0.662805	4.06e-17	C6orf132
Up	ENSG00000057608	0.662592	8.62e-23	GDI2
Up	ENSG00000109854	0.662026	4.11e-18	HTATIP2
Up	ENSG00000112081	0.662005	4.04e-30	SRSF3
Up	ENSG00000188612	0.662001	1.51e-19	SUMO2
Up	ENSG00000070756	0.661873	9.27e-13	PABPC1
Up	ENSG00000120802	0.661872	9.24e-19	TMPO
Up	ENSG00000087365	0.661849	1.44e-19	SF3B2
Up	ENSG00000075711	0.661843	5.35e-17	DLG1
Up	ENSG00000167491	0.661322	1.02e-15	GATAD2A ENSG00000167491
Up	ENSG00000205420	0.660869	0.000174	KRT6A
Up	ENSG00000074657	0.660856	2.29e-13	ZNF532
Up	ENSG00000070814	0.66081	2.55e-18	TCOF1
Up	ENSG00000059588	0.660778	7.66e-19	TARBP1
Up	ENSG00000114126	0.660692	8.83e-18	TFDP2
Up	ENSG00000069482	0.660614	2.9e-10	GAL
Up	ENSG00000179222	0.660522	3.56e-11	MAGED1
Up	ENSG00000117362	0.660478	1.43e-26	APH1A
Up	ENSG00000130985	0.66008	1.14e-18	UBA1
Up	ENSG00000235307	0.660076	4.89e-16	BRD2
Up	ENSG00000169436	0.66007	3.71e-08	COL22A1
Up	ENSG00000084731	0.660046	1.47e-18	KIF3C
Up	ENSG00000109089	0.659955	3.16e-16	CDR2L
Up	ENSG00000138092	0.659792	6.05e-27	CENPO ENSG00000138092
Up	ENSG00000113649	0.659563	3.95e-24	TCERG1
Up	ENSG00000154277	0.659543	4.71e-06	UCHL1
Up	ENSG00000084463	0.659543	2.36e-16	WBP11
Up	ENSG00000025770	0.659254	4.49e-22	NCAPH2
Up	ENSG00000141569	0.659068	4.15e-22	TRIM65
Up	ENSG00000166451	0.659046	6.27e-21	CENPN
Up	ENSG00000178096	0.658977	4.93e-23	BOLA1
Up	ENSG00000149573	0.658906	1.13e-13	MPZL2
Up	ENSG00000140564	0.658767	2.74e-12	FURIN
Up	ENSG00000163479	0.658751	8.4e-24	SSR2
Up	ENSG00000124535	0.658645	8.27e-23	WRNIP1
Up	ENSG00000049323	0.658434	8.69e-13	LTBP1
Up	ENSG00000134504	0.658393	2.76e-13	KCTD1
Up	ENSG00000162825	0.658372	2.68e-19	NBPF20
Up	ENSG00000111057	0.657958	1.85e-06	KRT18
Up	ENSG00000203485	0.657954	1.05e-15	INF2
Up	ENSG00000135372	0.657797	2.25e-18	NAT10
Up	ENSG00000004059	0.657718	1.28e-17	ARF5
Up	ENSG00000105486	0.657663	3.2e-20	LIG1
Up	ENSG00000188486	0.657383	4.96e-16	H2AX
Up	ENSG00000198937	0.657327	1.73e-17	CCDC167
Up	ENSG00000127423	0.656957	2.58e-28	AUNIP
Up	ENSG00000132716	0.656841	3.53e-18	DCAF8
Up	ENSG00000107404	0.65668	1.15e-19	DVL1
Up	ENSG00000092470	0.656619	7.96e-23	WDR76
Up	ENSG00000274997	0.656556	2.45e-09	H2AC12
Up	ENSG00000100162	0.656189	1.56e-18	CENPM
Up	ENSG00000111912	0.656184	5.8e-13	NCOA7
Up	ENSG00000205476	0.656048	1.13e-14	CCDC85C
Up	ENSG00000110195	0.655671	5.6e-06	FOLR1
Up	ENSG00000115267	0.655661	4.32e-10	IFIH1
Up	ENSG00000093167	0.655652	4.12e-18	LRRFIP2
Up	ENSG00000203879	0.655361	3.28e-16	GDI1
Up	ENSG00000132768	0.655246	5.38e-22	DPH2
Up	ENSG00000121644	0.655163	6.63e-24	DESI2
Up	ENSG00000169689	0.654758	1.57e-17	CENPX
Up	ENSG00000010165	0.654485	7.98e-29	EEF1AKNMT
Up	ENSG00000159231	0.653803	3.23e-12	CBR3
Up	ENSG00000175643	0.65378	4.32e-24	RMI2 ENSG00000175643
Up	ENSG00000172354	0.653632	7.2e-15	GNB2
Up	ENSG00000130816	0.653402	5.16e-17	DNMT1
Up	ENSG00000130175	0.653356	3.19e-15	PRKCSH
Up	ENSG00000117419	0.653282	4.33e-21	ERI3
Up	ENSG00000124702	0.653231	1.77e-19	KLHDC3
Up	ENSG00000131941	0.653208	1.18e-13	RHPN2
Up	ENSG00000160094	0.653104	3.63e-15	ZNF362
Up	ENSG00000177156	0.652945	1.72e-19	TALDO1
Up	ENSG00000160972	0.652644	2.98e-17	PPP1R16A
Up	ENSG00000188505	0.65261	2.06e-08	NCCRP1
Up	ENSG00000105698	0.652455	2.71e-15	USF2
Up	ENSG00000213639	0.652025	2.38e-21	PPP1CB
Up	ENSG00000275379	0.651876	6.88e-07	H3C11
Up	ENSG00000288401	0.651681	3.83e-15	CTTN
Up	ENSG00000141580	0.651284	4.01e-18	WDR45B
Up	ENSG00000147955	0.651176	1.24e-17	SIGMAR1
Up	ENSG00000226492	0.65101	1.72e-19	CUTA
Up	ENSG00000101003	0.650361	1.14e-24	GINS1
Up	ENSG00000162729	0.650178	3.93e-15	IGSF8
Up	ENSG00000122515	0.650078	8.98e-16	ZMIZ2
Up	ENSG00000262446	0.65005	1.63e-19	GBA
Up	ENSG00000108829	0.649825	8.12e-20	LRRC59
Up	ENSG00000179178	0.648813	6.52e-12	TMEM125
Up	ENSG00000196576	0.648608	1.77e-11	PLXNB2
Up	ENSG00000060749	0.648316	1.3e-20	QSER1
Up	ENSG00000282947	0.648264	2.22e-28	HNRNPL
Up	ENSG00000164916	0.647933	7.1e-19	FOXK1
Up	ENSG00000035403	0.64785	2.24e-13	VCL
Up	ENSG00000175265	0.647706	2.17e-08	GOLGA8A
Up	ENSG00000070669	0.647695	1.2e-11	ASNS
Up	ENSG00000162909	0.647652	4.89e-16	CAPN2
Up	ENSG00000188092	0.647639	1.51e-17	GPR89B ENSG00000188092
Up	ENSG00000116212	0.647624	1e-20	LRRC42
Up	ENSG00000160293	0.647574	2.16e-20	VAV2 ENSG00000160293
Up	ENSG00000143793	0.647316	3.47e-26	C1orf35
Up	ENSG00000160741	0.647262	3.26e-22	CRTC2
Up	ENSG00000270882	0.647167	1.96e-08	H4C14
Up	ENSG00000284981	0.647134	3.31e-09	UPK3BL2
Up	ENSG00000176597	0.646813	5.08e-13	B3GNT5
Up	ENSG00000159259	0.646505	4.94e-27	CHAF1B
Up	ENSG00000070731	0.646344	4.34e-09	ST6GALNAC2
Up	ENSG00000141198	0.646202	1.62e-11	TOM1L1
Up	ENSG00000115468	0.645583	4.16e-05	EFHD1
Up	ENSG00000078114	0.64515	2.63e-07	NEBL
Up	ENSG00000124784	0.645144	7.14e-20	RIOK1
Up	ENSG00000112242	0.645116	3.02e-19	E2F3
Up	ENSG00000145012	0.645026	4.49e-13	LPP
Up	ENSG00000139842	0.644963	3.75e-18	CUL4A
Up	ENSG00000116898	0.644932	2.31e-21	MRPS15
Up	ENSG00000166689	0.644547	5.93e-11	PLEKHA7
Up	ENSG00000128595	0.644484	4.34e-15	CALU
Up	ENSG00000153048	0.644415	1.49e-17	CARHSP1
Up	ENSG00000013810	0.643967	1.12e-15	TACC3
Up	ENSG00000280688	0.643961	4.91e-21	CEP72
Up	ENSG00000014138	0.643927	7.22e-19	POLA2
Up	ENSG00000108561	0.643887	3.14e-18	C1QBP
Up	ENSG00000179958	0.643806	5.58e-21	DCTPP1
Up	ENSG00000164880	0.643804	1.4e-15	INTS1
Up	ENSG00000049449	0.64354	4.86e-11	RCN1
Up	ENSG00000288475	0.643349	6.13e-21	CASP8AP2
Up	ENSG00000285344	0.643173	4.44e-13	TRIM17
Up	ENSG00000197275	0.643138	1.85e-19	RAD54B
Up	ENSG00000288307	0.643013	5.37e-14	CTDNEP1
Up	ENSG00000105767	0.64301	2.09e-12	CADM4
Up	ENSG00000188976	0.642993	1.08e-17	NOC2L
Up	ENSG00000213782	0.642751	1.32e-18	DDX47
Up	ENSG00000117523	0.642472	1.02e-18	PRRC2C
Up	ENSG00000120533	0.642124	5.07e-19	ENY2
Up	ENSG00000117143	0.641827	3.09e-19	UAP1
Up	ENSG00000101911	0.641776	8.75e-16	PRPS2
Up	ENSG00000125450	0.641451	2.55e-23	NUP85
Up	ENSG00000183943	0.641337	2.81e-15	PRKX
Up	ENSG00000167767	0.641336	2.38e-17	KRT80
Up	ENSG00000147140	0.641167	3.19e-19	NONO
Up	ENSG00000071051	0.641129	3.22e-17	NCK2
Up	ENSG00000108604	0.641002	4.17e-18	SMARCD2
Up	ENSG00000146701	0.640886	5.37e-17	MDH2
Up	ENSG00000106105	0.640539	2.6e-17	GARS1
Up	ENSG00000162961	0.640436	1.1e-20	DPY30
Up	ENSG00000110400	0.640375	2.92e-14	NECTIN1
Up	ENSG00000198125	0.640272	4.41e-07	MB
Up	ENSG00000138031	0.640187	9.35e-14	ADCY3
Up	ENSG00000136270	0.639864	6.47e-22	TBRG4
Up	ENSG00000167644	0.639809	6.61e-05	C19orf33
Up	ENSG00000206268	0.639641	3.11e-19	NELFE
Up	ENSG00000114315	0.639565	5.86e-11	HES1
Up	ENSG00000132128	0.639302	5.03e-20	LRRC41
Up	ENSG00000162736	0.638992	1.82e-19	NCSTN
Up	ENSG00000144681	0.638816	2.98e-15	STAC
Up	ENSG00000109685	0.638809	1.46e-19	NSD2
Up	ENSG00000168066	0.638755	7.24e-13	SF1
Up	ENSG00000145912	0.638649	5.31e-19	NHP2
Up	ENSG00000247077	0.638568	3.56e-22	PGAM5
Up	ENSG00000172270	0.638445	1.13e-13	BSG
Up	ENSG00000108256	0.63842	8.2e-18	NUFIP2
Up	ENSG00000116539	0.638415	3.37e-24	ASH1L
Up	ENSG00000116260	0.638387	3.58e-10	QSOX1
Up	ENSG00000176842	0.638373	1.15e-11	IRX5
Up	ENSG00000171960	0.638345	3.15e-18	PPIH
Up	ENSG00000189057	0.638245	2.55e-19	FAM111B
Up	ENSG00000141867	0.63786	5.27e-13	BRD4
Up	ENSG00000134905	0.637628	1.62e-15	CARS2
Up	ENSG00000121005	0.637359	0.000119	CRISPLD1
Up	ENSG00000141959	0.637309	5.04e-21	PFKL
Up	ENSG00000132002	0.637278	5.85e-15	DNAJB1
Up	ENSG00000196642	0.637262	9.07e-18	RABL6
Up	ENSG00000196584	0.637087	4.27e-22	XRCC2
Up	ENSG00000175274	0.636988	4.44e-08	TP53I11
Up	ENSG00000147065	0.636974	1.01e-11	MSN
Up	ENSG00000288213	0.636958	7.78e-16	MCRIP1
Up	ENSG00000124562	0.636884	5.21e-21	SNRPC
Up	ENSG00000126822	0.636522	2.07e-15	PLEKHG3
Up	ENSG00000132589	0.636462	2.89e-16	FLOT2
Up	ENSG00000197451	0.636339	1.56e-15	HNRNPAB
Up	ENSG00000128944	0.636313	1.46e-19	KNSTRN
Up	ENSG00000162437	0.63617	7.55e-16	RAVER2
Up	ENSG00000099364	0.636143	4.9e-21	FBXL19
Up	ENSG00000167702	0.636097	8.35e-13	KIFC2
Up	ENSG00000177051	0.63599	1.16e-14	FBXO46
Up	TSTA3	0.635805	3.58e-12	NA
Up	ENSG00000107537	0.635719	1.82e-15	PHYH
Up	ENSG00000101150	0.635609	5.89e-22	TPD52L2
Up	ENSG00000099341	0.635596	1.64e-19	PSMD8
Up	ENSG00000156599	0.635584	2.46e-20	ZDHHC5
Up	ENSG00000065183	0.635439	8.02e-21	WDR3
Up	ENSG00000126254	0.635433	4.41e-21	RBM42
Up	ENSG00000076248	0.635413	7.68e-18	UNG
Up	ENSG00000074201	0.635216	7.31e-21	CLNS1A
Up	ENSG00000180543	0.635213	3.25e-09	TSPYL5
Up	ENSG00000167695	0.634994	8.47e-20	TLCD3A
Up	ENSG00000174938	0.634953	1.06e-09	SEZ6L2
Up	ENSG00000143374	0.634647	5.54e-26	TARS2
Up	ENSG00000138430	0.634622	3.13e-18	OLA1
Up	ENSG00000124466	0.634505	1.53e-10	LYPD3
Up	ENSG00000043039	0.634502	1.8e-08	BARX2
Up	ENSG00000005156	0.634412	4.61e-18	LIG3
Up	ENSG00000173638	0.634341	1e-19	SLC19A1
Up	ENSG00000152952	0.633932	6.3e-09	PLOD2
Up	ENSG00000102119	0.633894	4.43e-18	EMD
Up	ENSG00000101443	0.633624	0.000673	WFDC2
Up	AC022966.1	0.633619	3.57e-14	NA
Up	ENSG00000079739	0.633378	8.15e-17	PGM1
Up	ENSG00000065320	0.633362	2.48e-13	NTN1
Up	ENSG00000158796	0.633071	1.79e-22	DEDD
Up	ENSG00000168411	0.633014	1.89e-22	RFWD3
Up	ENSG00000105647	0.632907	2.56e-13	PIK3R2
Up	ENSG00000143740	0.632904	4.26e-25	SNAP47
Up	ENSG00000084207	0.632766	9.07e-10	GSTP1
Up	ENSG00000164045	0.632253	5.58e-22	CDC25A
Up	ENSG00000110080	0.632238	4.56e-11	ST3GAL4
Up	ENSG00000141385	0.632175	5.53e-22	AFG3L2 ENSG00000141385
Up	ENSG00000153487	0.632164	1.38e-16	ING1
Up	ENSG00000160392	0.632161	4.34e-20	C19orf47 ENSG00000160392
Up	ENSG00000288198	0.63186	1.21e-15	PPFIA1
Up	ENSG00000139116	0.631579	5.69e-17	KIF21A
Up	ENSG00000116670	0.63116	9.04e-20	MAD2L2
Up	ENSG00000101361	0.631128	3.84e-19	NOP56
Up	ENSG00000164050	0.631116	4.91e-14	PLXNB1
Up	ENSG00000173065	0.631062	8.71e-15	FAM222B
Up	ENSG00000196363	0.630929	3.37e-23	WDR5
Up	ENSG00000135763	0.630795	3.97e-25	URB2
Up	ENSG00000148337	0.630675	2.52e-16	CIZ1
Up	ENSG00000161956	0.630499	1.73e-23	SENP3
Up	ENSG00000104356	0.630467	3.95e-22	POP1
Up	ENSG00000177614	0.630385	1.24e-09	PGBD5
Up	ENSG00000179241	0.630358	6.11e-13	LDLRAD3
Up	ENSG00000173726	0.630264	8.51e-18	TOMM20
Up	ENSG00000167535	0.630045	2.08e-13	CACNB3
Up	ENSG00000171045	0.630043	4.77e-14	TSNARE1
Up	ENSG00000163155	0.630028	3e-23	LYSMD1
Up	ENSG00000163399	0.629874	3.51e-14	ATP1A1
Up	ENSG00000143258	0.629853	4.44e-20	USP21
Up	ENSG00000169398	0.62984	7.91e-17	PTK2
Up	ENSG00000149679	0.629816	4.69e-23	CABLES2
Up	ENSG00000129354	0.629501	1.28e-08	AP1M2
Up	ENSG00000163531	0.629381	4.75e-09	NFASC
Up	ENSG00000270170	0.629234	1.23e-20	NCBP2AS2
Up	ENSG00000010803	0.629186	5.5e-17	SCMH1
Up	ENSG00000101126	0.629075	1.55e-20	ADNP
Up	ENSG00000011451	0.628851	3.53e-14	WIZ
Up	ENSG00000006327	0.628834	5.42e-11	TNFRSF12A
Up	ENSG00000124214	0.628834	4.17e-18	STAU1
Up	ENSG00000141503	0.628709	1.87e-17	MINK1
Up	ENSG00000186174	0.628643	1.14e-10	BCL9L
Up	ENSG00000155561	0.62864	3.21e-22	NUP205
Up	ENSG00000184402	0.628637	2.69e-22	SS18L1
Up	ENSG00000262473	0.628422	6.57e-25	GART
Up	ENSG00000147454	0.628359	9.16e-13	SLC25A37
Up	ENSG00000179632	0.628325	3.6e-18	MAF1
Up	ENSG00000163125	0.628316	5.37e-19	RPRD2
Up	ENSG00000160193	0.62825	7.45e-21	WDR4
Up	ENSG00000168453	0.628077	5.07e-14	HR
Up	ENSG00000111602	0.628061	2.37e-24	TIMELESS
Up	ENSG00000160606	0.627999	3.9e-23	TLCD1
Up	ENSG00000275397	0.627624	2.81e-23	DHRS11
Up	ENSG00000111906	0.627545	1.05e-19	HDDC2
Up	ENSG00000276340	0.626969	2.25e-18	ZNF623
Up	ENSG00000130731	0.626965	1.33e-21	METTL26
Up	ENSG00000167508	0.626945	6.05e-18	MVD
Up	ENSG00000108468	0.626867	5.93e-17	CBX1
Up	ENSG00000114209	0.62682	2.78e-21	PDCD10
Up	ENSG00000149782	0.626672	1.36e-19	PLCB3
Up	ENSG00000185104	0.626515	5.37e-23	FAF1
Up	ENSG00000262860	0.626396	4.59e-20	LSM14A
Up	ENSG00000241685	0.626198	2.54e-16	ARPC1A
Up	ENSG00000178053	0.626044	1.71e-14	MLF1
Up	ENSG00000269955	0.625885	1.96e-14	FMC1-LUC7L2
Up	ENSG00000111196	0.625847	3.42e-14	MAGOHB ENSG00000111196
Up	ENSG00000167815	0.625744	1.83e-14	PRDX2
Up	ENSG00000281429	0.625732	8.35e-13	FAM20C
Up	ENSG00000278463	0.625361	3.49e-10	H2AC4
Up	ENSG00000121621	0.62536	1.83e-22	KIF18A
Up	ENSG00000143183	0.625333	1.13e-25	TMCO1
Up	ENSG00000063244	0.625188	5.1e-21	U2AF2
Up	ENSG00000142449	0.625099	1.89e-10	FBN3
Up	ENSG00000112029	0.62498	1.35e-24	FBXO5
Up	ENSG00000175582	0.62491	1.63e-17	RAB6A
Up	ENSG00000160299	0.624773	1.13e-20	PCNT
Up	ENSG00000162889	0.624727	2.76e-19	MAPKAPK2
Up	ENSG00000147687	0.624662	3.37e-14	TATDN1
Up	ENSG00000214160	0.624513	7.92e-20	ALG3
Up	ENSG00000167962	0.624429	7.83e-25	ZNF598
Up	ENSG00000145494	0.624265	1.14e-17	NDUFS6
Up	ENSG00000196262	0.624183	1.63e-19	PPIA
Up	ENSG00000197586	0.624141	2.29e-14	ENTPD6
Up	ENSG00000141447	0.624083	2.07e-13	OSBPL1A
Up	ENSG00000107104	0.624027	9.36e-10	KANK1
Up	ENSG00000072518	0.623886	3.09e-15	MARK2 ENSG00000072518
Up	ENSG00000112667	0.62386	2.4e-17	DNPH1
Up	ENSG00000066322	0.623796	6.29e-19	ELOVL1 ENSG00000066322
Up	ENSG00000112658	0.623614	4.46e-20	SRF
Up	ENSG00000005379	0.623562	1.29e-10	TSPOAP1
Up	ENSG00000137693	0.623382	1.38e-15	YAP1
Up	ENSG00000175931	0.623266	1.22e-19	UBE2O
Up	ENSG00000182446	0.623246	4.6e-19	NPLOC4
Up	ENSG00000137207	0.623174	4.24e-16	YIPF3
Up	ENSG00000072310	0.623168	1.01e-08	SREBF1
Up	ENSG00000127837	0.623161	1.08e-19	AAMP
Up	ENSG00000009954	0.62307	5.7e-20	BAZ1B
Up	ENSG00000135597	0.622972	1.31e-16	REPS1
Up	ENSG00000126457	0.622831	5.19e-20	PRMT1
Up	ENSG00000085840	0.622804	6.25e-25	ORC1
Up	ENSG00000102144	0.622697	8.44e-17	PGK1
Up	ENSG00000182795	0.62265	1.21e-07	C1orf116
Up	ENSG00000096080	0.622507	1.34e-24	MRPS18A
Up	ENSG00000144730	0.622383	6.26e-11	IL17RD
Up	ENSG00000103342	0.622092	8.6e-19	GSPT1
Up	ENSG00000112578	0.622038	4.88e-21	BYSL
Up	ENSG00000146143	0.621902	1.05e-22	PRIM2
Up	ENSG00000131653	0.621764	1.51e-19	TRAF7
Up	ENSG00000171316	0.621724	5.55e-14	CHD7
Up	ENSG00000175334	0.621699	1.5e-13	BANF1
Up	ENSG00000167522	0.621562	4.07e-12	ANKRD11
Up	ENSG00000136720	0.621561	9.5e-18	HS6ST1
Up	ENSG00000100526	0.621494	2.39e-13	CDKN3 ENSG00000100526
Up	ENSG00000133315	0.621484	1.1e-15	MACROD1
Up	ENSG00000137168	0.621365	8.59e-23	PPIL1
Up	ENSG00000168758	0.621342	8.89e-16	SEMA4C
Up	ENSG00000134463	0.621258	4.15e-13	ECHDC3
Up	ENSG00000087842	0.621125	1.58e-14	PIR
Up	ENSG00000184220	0.621109	1.37e-17	CMSS1
Up	ENSG00000064961	0.621047	5.19e-15	HMG20B
Up	ENSG00000281406	0.621021	1.52e-15	BLACAT1
Up	ENSG00000006016	0.620989	1.09e-07	CRLF1
Up	ENSG00000111247	0.620964	3.22e-16	RAD51AP1
Up	ENSG00000074964	0.620779	6.86e-18	ARHGEF10L
Up	ENSG00000162929	0.620651	1.52e-19	KIAA1841
Up	ENSG00000143870	0.62059	6.85e-19	PDIA6
Up	ENSG00000119777	0.62059	1.14e-15	TMEM214
Up	ENSG00000228628	0.620572	7.09e-15	ATF6B
Up	ENSG00000130703	0.620347	4.3e-16	OSBPL2
Up	ENSG00000169550	0.620205	3.3e-09	MUC15
Up	ENSG00000283154	0.620106	6.49e-12	IQCJ-SCHIP1
Up	ENSG00000129173	0.619735	2.12e-22	E2F8
Up	ENSG00000198925	0.61955	4.26e-21	ATG9A
Up	ENSG00000100296	0.619507	3.79e-17	THOC5
Up	ENSG00000265354	0.619319	8.51e-23	TIMM23
Up	ENSG00000179409	0.619263	6.84e-20	GEMIN4
Up	ENSG00000138346	0.619158	6.91e-22	DNA2
Up	ENSG00000138385	0.619129	2.17e-19	SSB
Up	ENSG00000116750	0.619108	7.65e-22	UCHL5
Up	ENSG00000049541	0.61907	7.94e-22	RFC2
Up	ENSG00000188322	0.619019	5.76e-16	SBK1
Up	ENSG00000100142	0.619009	1.06e-14	POLR2F
Up	ENSG00000162385	0.618901	1.56e-14	MAGOH
Up	ENSG00000237889	0.618579	5.24e-20	DDX39B
Up	ENSG00000288293	0.618381	3.47e-16	CC2D1A
Up	ENSG00000165630	0.618282	1.59e-19	PRPF18
Up	ENSG00000157985	0.618248	6.35e-17	AGAP1
Up	ENSG00000196586	0.618157	5.98e-12	MYO6
Up	ENSG00000160679	0.617935	1.36e-23	CHTOP
Up	ENSG00000158427	0.61792	6.19e-11	TMSB15B
Up	ENSG00000075426	0.617428	1e-10	FOSL2
Up	ENSG00000101849	0.617358	3.29e-15	TBL1X
Up	ENSG00000137221	0.617221	2.4e-17	TJAP1
Up	ENSG00000167862	0.617159	3.99e-19	MRPL58
Up	ENSG00000142453	0.617149	7.39e-19	CARM1 ENSG00000142453
Up	ENSG00000165996	0.616931	2.47e-14	HACD1
Up	ENSG00000171492	0.61692	1.43e-13	LRRC8D
Up	ENSG00000100029	0.616892	1.85e-19	PES1
Up	ENSG00000179526	0.616853	2.23e-15	SHARPIN
Up	ENSG00000154642	0.616852	1.76e-12	C21orf91
Up	ENSG00000126001	0.616773	1.23e-17	CEP250
Up	ENSG00000169813	0.616738	1.22e-21	HNRNPF
Up	ENSG00000249992	0.616651	1.75e-09	TMEM158
Up	ENSG00000106344	0.616558	8.86e-20	RBM28
Up	ENSG00000167635	0.616552	5.19e-20	ZNF146
Up	ENSG00000129667	0.616514	2.51e-10	RHBDF2
Up	ENSG00000134686	0.616506	1.62e-15	PHC2
Up	ENSG00000142731	0.61639	5.26e-25	PLK4
Up	ENSG00000158545	0.616381	4.04e-17	ZC3H18
Up	ENSG00000163050	0.616241	1.31e-15	COQ8A
Up	ENSG00000156804	0.616203	1.54e-07	FBXO32 ENSG00000156804
Up	ENSG00000148426	0.616153	7.08e-16	PROSER2
Up	ENSG00000134461	0.616148	4.04e-21	ANKRD16
Up	ENSG00000146648	0.615775	5.9e-06	EGFR
Up	ENSG00000135632	0.615684	1.93e-22	SMYD5
Up	ENSG00000051596	0.615474	2.1e-15	THOC3
Up	ENSG00000184787	0.615445	3.02e-17	UBE2G2
Up	ENSG00000167085	0.615422	3.22e-18	PHB
Up	ENSG00000080603	0.615399	1.39e-11	SRCAP
Up	ENSG00000274229	0.615318	3.09e-19	SOCS7
Up	ENSG00000284933	0.615292	1.63e-11	ARHGEF5
Up	ENSG00000082805	0.615261	1.17e-14	ERC1
Up	ENSG00000236346	0.615128	1.42e-21	NFKBIL1
Up	ENSG00000090097	0.614997	2.26e-17	PCBP4
Up	ENSG00000122863	0.614811	1.99e-11	CHST3
Up	ENSG00000004487	0.614787	6.17e-19	KDM1A
Up	ENSG00000186141	0.614696	3.17e-23	POLR3C
Up	ENSG00000170004	0.614408	4.17e-14	CHD3
Up	ENSG00000103067	0.614402	4.37e-12	ESRP2 ENSG00000103067
Up	ENSG00000165704	0.614299	3.76e-16	HPRT1 ENSG00000165704
Up	ENSG00000113387	0.61426	7.53e-16	SUB1
Up	ENSG00000094916	0.614161	3.25e-16	CBX5
Up	ENSG00000146540	0.613423	1.95e-15	C7orf50
Up	ENSG00000167721	0.613354	2.47e-25	TSR1
Up	ENSG00000066697	0.6133	9.5e-19	MSANTD3
Up	ENSG00000167005	0.613212	1.16e-19	NUDT21
Up	ENSG00000138376	0.613189	1.12e-19	BARD1
Up	ENSG00000196781	0.613111	7.87e-15	TLE1
Up	ENSG00000138162	0.613098	1.25e-09	TACC2
Up	ENSG00000088899	0.613031	8.06e-12	LZTS3
Up	ENSG00000075643	0.612905	6.91e-21	MOCOS
Up	ENSG00000167978	0.612905	5.58e-08	SRRM2 ENSG00000167978
Up	ENSG00000231617	0.612899	4.35e-22	DAXX
Up	ENSG00000126261	0.612852	5.83e-21	UBA2
Up	ENSG00000103550	0.612779	9.77e-18	KNOP1
Up	ENSG00000105722	0.612654	2.7e-16	ERF
Up	ENSG00000144381	0.612554	3.23e-16	HSPD1
Up	ENSG00000158856	0.612501	5.9e-14	DMTN
Up	ENSG00000153551	0.612499	1.4e-10	CMTM7
Up	ENSG00000282956	0.61238	1.31e-13	MAGI1
Up	ENSG00000270629	0.612295	7.18e-17	NBPF14
Up	ENSG00000143493	0.612219	1.85e-28	INTS7
Up	ENSG00000127129	0.612211	7.5e-09	EDN2
Up	ENSG00000114019	0.612079	3.36e-11	AMOTL2
Up	ENSG00000159399	0.612045	4.66e-14	HK2
Up	ENSG00000111674	0.612015	9.75e-11	ENO2
Up	ENSG00000180596	0.611941	1.25e-15	H2BC4
Up	ENSG00000171603	0.611849	1.47e-10	CLSTN1
Up	ENSG00000184162	0.611841	1.74e-19	NR2C2AP
Up	ENSG00000197147	0.611673	2.3e-19	LRRC8B
Up	ENSG00000166444	0.611611	2.84e-11	DENND2B
Up	ENSG00000288145	0.611492	6.37e-20	EIF5A
Up	ENSG00000099385	0.611489	4.09e-21	BCL7C
Up	ENSG00000198522	0.611477	7.46e-24	GPN1
Up	ENSG00000077514	0.611008	1.47e-19	POLD3
Up	ENSG00000103275	0.610861	4.39e-17	UBE2I
Up	ENSG00000102100	0.610843	5.9e-17	SLC35A2
Up	ENSG00000151240	0.610453	2.18e-13	DIP2C
Up	ENSG00000133265	0.61041	1.5e-22	HSPBP1
Up	ENSG00000176490	0.610208	3.22e-17	DIRAS1
Up	ENSG00000181788	0.61011	6.21e-18	SIAH2
Up	ENSG00000148840	0.610103	2.27e-17	PPRC1 ENSG00000148840
Up	ENSG00000067704	0.610028	5.14e-24	IARS2
Up	ENSG00000061676	0.61002	4.95e-19	NCKAP1
Up	ENSG00000061794	0.609904	1.97e-15	MRPS35
Up	ENSG00000169245	0.609774	0.000263	CXCL10 ENSG00000169245
Up	ENSG00000146733	0.609727	1.65e-16	PSPH
Up	ENSG00000140464	0.609712	1.03e-11	PML
Up	ENSG00000153721	0.609681	4.83e-16	CNKSR3
Up	ENSG00000146263	0.609675	3.96e-17	MMS22L
Up	ENSG00000141579	0.609392	1.7e-15	ZNF750
Up	ENSG00000159346	0.609382	5.61e-21	ADIPOR1
Up	ENSG00000166483	0.609355	8.24e-15	WEE1
Up	ENSG00000165795	0.609345	8.02e-05	NDRG2
Up	ENSG00000185730	0.609127	7.83e-17	ZNF696
Up	ENSG00000130508	0.608991	2.26e-06	PXDN
Up	ENSG00000185813	0.608942	1.87e-19	PCYT2
Up	ENSG00000108389	0.608932	4.59e-18	MTMR4
Up	ENSG00000088682	0.608925	1.29e-20	COQ9
Up	ENSG00000176014	0.608554	1.98e-12	TUBB6
Up	ENSG00000276701	0.608519	3.4e-13	MIF
Up	ENSG00000055044	0.608432	1.57e-19	NOP58
Up	ENSG00000073792	0.608411	2.61e-10	IGF2BP2
Up	ENSG00000160781	0.608317	2.04e-15	PAQR6
Up	ENSG00000164985	0.607634	1.13e-11	PSIP1
Up	ENSG00000115504	0.607587	6.72e-16	EHBP1
Up	ENSG00000160145	0.607523	1.2e-09	KALRN
Up	ENSG00000169684	0.607506	3.18e-20	CHRNA5
Up	ENSG00000178531	0.607302	3.17e-12	CTXN1
Up	ENSG00000006744	0.607221	2.58e-18	ELAC2
Up	ENSG00000156469	0.607095	2.91e-19	MTERF3
Up	ENSG00000115808	0.607082	6.97e-23	STRN
Up	ENSG00000116586	0.607033	2.29e-19	LAMTOR2
Up	ENSG00000197879	0.607031	2.29e-15	MYO1C
Up	ENSG00000138668	0.606991	1.68e-11	HNRNPD
Up	ENSG00000189091	0.606974	7.9e-19	SF3B3
Up	ENSG00000161091	0.606797	1.62e-16	MFSD12
Up	ENSG00000282825	0.606557	1.95e-13	CTIF
Up	ENSG00000126453	0.606432	4.19e-21	BCL2L12
Up	ENSG00000072506	0.606365	4.44e-17	HSD17B10
Up	ENSG00000169564	0.605943	9.34e-18	PCBP1
Up	ENSG00000130695	0.605869	5.44e-24	CEP85
Up	ENSG00000288217	0.605843	4.04e-15	PEX5
Up	ENSG00000081692	0.605767	2.58e-19	JMJD4
Up	ENSG00000115042	0.605476	2.9e-16	FAHD2A
Up	ENSG00000134440	0.60547	1.01e-15	NARS1
Up	ENSG00000143390	0.605358	2.95e-16	RFX5
Up	ENSG00000147799	0.605266	1.05e-16	ARHGAP39
Up	ENSG00000011422	0.605149	3.31e-11	PLAUR
Up	ENSG00000235173	0.605109	1.14e-17	HGH1
Up	ENSG00000113648	0.605088	1.19e-20	MACROH2A1
Up	ENSG00000184307	0.604954	7.39e-19	ZDHHC23
Up	ENSG00000170515	0.604871	3.52e-20	PA2G4
Up	ENSG00000121864	0.604868	1.06e-17	ZNF639
Up	ENSG00000162413	0.604518	1.29e-15	KLHL21
Up	ENSG00000262788	0.604454	1.93e-17	UTP4
Up	ENSG00000164941	0.604322	2.62e-17	INTS8
Up	ENSG00000147536	0.604258	3.62e-20	GINS4
Up	ENSG00000164818	0.604235	1.34e-18	DNAAF5
Up	ENSG00000236873	0.604219	1.27e-18	AGPAT1
Up	ENSG00000144283	0.604066	2.69e-15	PKP4
Up	ENSG00000172379	0.603862	1.89e-10	ARNT2
Up	ENSG00000151746	0.603839	6.62e-11	BICD1
Up	ENSG00000159200	0.603722	5.31e-08	RCAN1
Up	ENSG00000136982	0.603574	1.12e-18	DSCC1
Up	ENSG00000071462	0.603468	4.85e-18	BUD23
Up	ENSG00000115461	0.603339	6.48e-05	IGFBP5
Up	ENSG00000168264	0.603275	3.46e-20	IRF2BP2
Up	ENSG00000213923	0.602755	6.77e-15	CSNK1E
Up	ENSG00000162430	0.602753	1.53e-11	SELENON ENSG00000162430
Up	ENSG00000101236	0.602689	5.4e-16	RNF24
Up	ENSG00000182173	0.602576	1.48e-19	TSEN54
Up	ENSG00000182541	0.60244	3.34e-13	LIMK2
Up	ENSG00000157593	0.602427	1.15e-16	SLC35B2
Up	ENSG00000047230	0.602061	3.3e-18	CTPS2
Up	ENSG00000124383	0.601967	4.76e-23	MPHOSPH10
Up	ENSG00000130827	0.60188	4.41e-18	PLXNA3
Up	ENSG00000162981	0.601844	1.32e-08	LRATD1
Up	ENSG00000172201	0.601817	2.76e-05	ID4
Up	ENSG00000153207	0.601711	4.17e-25	AHCTF1
Up	ENSG00000102178	0.601699	6.71e-21	UBL4A
Up	C19ORF57	0.601637	3.62e-13	NA
Up	ENSG00000276482	0.601636	8.13e-14	SLC12A7
Up	ENSG00000177646	0.601561	2e-18	ACAD9
Up	ENSG00000163960	0.601515	6.14e-15	UBXN7
Up	ENSG00000099284	0.601456	1.9e-09	MACROH2A2
Up	ENSG00000116128	0.601357	3.68e-19	BCL9
Up	ENSG00000116199	0.60129	3.8e-21	FAM20B
Up	ENSG00000143409	0.601129	1e-16	MINDY1
Up	ENSG00000112033	0.600921	1.24e-15	PPARD
Up	ENSG00000136631	0.600897	3.5e-24	VPS45
Up	ENSG00000173715	0.600859	2.7e-17	C11orf80
Up	ENSG00000060237	0.600748	1.22e-11	WNK1
Up	ENSG00000071794	0.600549	3.33e-18	HLTF
Up	ENSG00000127947	0.600466	1.01e-13	PTPN12
Up	ENSG00000135929	0.600379	6.07e-10	CYP27A1
Up	ENSG00000103335	0.600291	5.74e-15	PIEZO1
Up	ENSG00000105364	0.600247	1.52e-17	MRPL4
Up	ENSG00000116580	0.600224	2.19e-22	GON4L
Up	ENSG00000126767	0.600148	8.74e-20	ELK1
Up	ENSG00000185624	0.600031	4.83e-11	P4HB
Up	ENSG00000198646	0.599957	2.06e-15	NCOA6
Up	ENSG00000118900	0.59995	1.64e-17	UBN1
Up	ENSG00000143545	0.59981	1.33e-14	RAB13
Up	ENSG00000162772	0.599808	8.5e-09	ATF3
Up	ENSG00000169221	0.599733	1.08e-20	TBC1D10B
Up	ENSG00000187231	0.59969	2.29e-16	SESTD1
Up	ENSG00000241484	0.599465	1.8e-08	ARHGAP8
Up	ENSG00000174963	0.599202	3.56e-09	ZIC4
Up	ENSG00000185800	0.599036	8.08e-15	DMWD
Up	ENSG00000105186	0.59903	9.8e-24	ANKRD27
Up	ENSG00000182628	0.598939	2.46e-12	SKA2
Up	ENSG00000144580	0.598877	4.93e-23	CNOT9
Up	ENSG00000184675	0.598763	4.71e-20	AMER1
Up	ENSG00000100345	0.598729	2.54e-11	MYH9
Up	ENSG00000166016	0.598185	2.9e-17	ABTB2
Up	ENSG00000114923	0.598115	7.91e-17	SLC4A3
Up	ENSG00000225921	0.598061	6.18e-21	NOL7
Up	ENSG00000169139	0.598016	2.94e-15	UBE2V2
Up	ENSG00000175550	0.59788	1.17e-16	DRAP1 ENSG00000175550
Up	ENSG00000090924	0.597865	6.48e-10	PLEKHG2
Up	ENSG00000133740	0.597807	5.29e-12	E2F5
Up	ENSG00000135476	0.59746	3e-21	ESPL1
Up	ENSG00000089280	0.597408	1.99e-12	FUS
Up	ENSG00000136811	0.597284	1.18e-15	ODF2
Up	ENSG00000108179	0.597241	1.38e-11	PPIF ENSG00000108179
Up	ENSG00000288722	0.597204	9.64e-15	F8A1
Up	ENSG00000198554	0.596935	1.16e-21	WDHD1
Up	ENSG00000128346	0.596692	3.08e-15	C22orf23
Up	ENSG00000104960	0.596676	2.54e-13	PTOV1
Up	ENSG00000108671	0.596252	3.03e-20	PSMD11
Up	ENSG00000085872	0.596174	2.7e-15	CHERP
Up	ENSG00000198561	0.596092	1.01e-12	CTNND1
Up	ENSG00000068878	0.596065	3.55e-18	PSME4
Up	ENSG00000182872	0.59599	1.48e-21	RBM10
Up	ENSG00000163931	0.595912	5.56e-12	TKT
Up	ENSG00000164070	0.595706	8.25e-11	HSPA4L
Up	ENSG00000179195	0.595501	7.06e-14	ZNF664
Up	ENSG00000140403	0.595373	1.15e-11	DNAJA4
Up	ENSG00000134243	0.595222	2.15e-10	SORT1
Up	ENSG00000165916	0.595179	1.32e-18	PSMC3
Up	ENSG00000102858	0.595123	1.4e-12	MGRN1
Up	ENSG00000141013	0.595035	6.6e-14	GAS8
Up	ENSG00000144554	0.594933	3.26e-15	FANCD2
Up	ENSG00000198732	0.594909	7.69e-09	SMOC1
Up	ENSG00000104472	0.594648	5.95e-19	CHRAC1
Up	ENSG00000116641	0.594571	2.27e-15	DOCK7
Up	PRR26	0.594545	5.53e-14	NA
Up	ENSG00000161203	0.594473	8.73e-17	AP2M1
Up	ENSG00000129245	0.594463	2.21e-23	FXR2
Up	ENSG00000169231	0.594358	6.54e-15	THBS3
Up	ENSG00000065717	0.594304	3.28e-09	TLE2
Up	ENSG00000282880	0.594201	3.53e-21	B3GALNT2
Up	ENSG00000120265	0.594043	6.16e-20	PCMT1
Up	ENSG00000105393	0.594032	6.34e-18	BABAM1
Up	ENSG00000140553	0.593987	1.5e-21	UNC45A
Up	ENSG00000104915	0.593967	2.62e-18	STX10
Up	ENSG00000088305	0.593947	2.06e-17	DNMT3B
Up	ENSG00000170540	0.593879	2.56e-20	ARL6IP1
Up	ENSG00000266472	0.593843	1.83e-18	MRPS21
Up	ENSG00000037474	0.593797	2.21e-15	NSUN2
Up	ENSG00000288124	0.593794	9.08e-12	C1RL
Up	ENSG00000131467	0.593697	8.03e-19	PSME3
Up	ENSG00000174996	0.593627	3.34e-17	KLC2
Up	ENSG00000169957	0.593595	8.25e-18	ZNF768
Up	ENSG00000100426	0.593592	1.34e-19	ZBED4
Up	ENSG00000107816	0.593516	1.39e-17	LZTS2
Up	ENSG00000124733	0.593442	3.77e-18	MEA1
Up	ENSG00000102898	0.5933	6.75e-18	NUTF2
Up	ENSG00000130119	0.593293	6.07e-17	GNL3L
Up	ENSG00000099139	0.593287	0.00145	PCSK5
Up	ENSG00000120256	0.59318	1.24e-14	LRP11
Up	ENSG00000078269	0.59316	1.57e-15	SYNJ2
Up	ENSG00000134452	0.593034	2.34e-18	FBH1
Up	ENSG00000135801	0.59264	1.56e-22	TAF5L
Up	ENSG00000275713	0.592586	7.78e-08	H2BC9
Up	ENSG00000106554	0.592559	6.37e-20	CHCHD3
Up	ENSG00000196700	0.592531	2.96e-19	ZNF512B
Up	ENSG00000135750	0.592379	4.07e-12	KCNK1
Up	ENSG00000119285	0.592372	3.47e-18	HEATR1
Up	ENSG00000085377	0.592305	4.19e-16	PREP
Up	ENSG00000090975	0.592291	5.15e-13	PITPNM2
Up	ENSG00000146858	0.592234	1.39e-17	ZC3HAV1L
Up	ENSG00000173546	0.592191	8.29e-08	CSPG4
Up	ENSG00000174013	0.592006	9.71e-24	FBXO45
Up	ENSG00000161526	0.59199	3.72e-18	SAP30BP
Up	ENSG00000143801	0.591837	6.63e-18	PSEN2
Up	ENSG00000127252	0.5915	1.47e-12	PLAAT1
Up	ENSG00000179085	0.591452	1.5e-15	DPM3
Up	ENSG00000134247	0.591434	9.43e-17	PTGFRN
Up	ENSG00000117597	0.591337	8.31e-22	UTP25
Up	ENSG00000176171	0.591123	1.15e-12	BNIP3
Up	ENSG00000007080	0.591061	6.58e-14	CCDC124
Up	ENSG00000070159	0.590932	5.99e-19	PTPN3
Up	ENSG00000068654	0.590872	1.1e-21	POLR1A
Up	ENSG00000108344	0.59082	1.8e-14	PSMD3
Up	ENSG00000226634	0.590644	2.39e-11	DDAH2
Up	ENSG00000165283	0.590572	4.71e-19	STOML2 ENSG00000165283
Up	ENSG00000137124	0.59034	1.19e-12	ALDH1B1
Up	ENSG00000133739	0.590164	2.15e-15	LRRCC1
Up	ENSG00000173660	0.590158	3.99e-16	UQCRH
Up	ENSG00000158470	0.590127	9.5e-15	B4GALT5
Up	ENSG00000106367	0.590089	6.44e-14	AP1S1 ENSG00000106367
Up	ENSG00000197136	0.590074	3.52e-16	PCNX3
Up	ENSG00000136522	0.589934	4.32e-20	MRPL47 ENSG00000136522
Up	ENSG00000143155	0.589912	1.69e-23	TIPRL
Up	ENSG00000152382	0.589815	1.16e-30	TADA1
Up	ENSG00000162714	0.589757	6.31e-18	ZNF496
Up	ENSG00000130733	0.58971	1.7e-17	YIPF2
Up	ENSG00000033050	0.589539	1.56e-17	ABCF2
Up	ENSG00000141543	0.589441	1.31e-20	EIF4A3
Up	ENSG00000008283	0.589318	6.16e-11	CYB561
Up	ENSG00000167173	0.58917	2.15e-14	C15orf39
Up	ENSG00000288185	0.589111	4.45e-11	IL27RA
Up	ENSG00000136738	0.589055	2.51e-18	STAM
Up	ENSG00000131473	0.589039	9.83e-16	ACLY
Up	ENSG00000110321	0.588965	1.34e-15	EIF4G2
Up	ENSG00000099804	0.588755	5.05e-20	CDC34
Up	ENSG00000185567	0.588707	3.04e-08	AHNAK2
Up	ENSG00000067606	0.588655	1.28e-11	PRKCZ
Up	ENSG00000285049	0.588496	1.95e-13	CPSF1
Up	ENSG00000176407	0.588359	7.79e-24	KCMF1
Up	ENSG00000187605	0.588293	5.79e-16	TET3
Up	ENSG00000281221	0.588184	8.07e-19	PSMC4
Up	ENSG00000097046	0.588181	1.43e-16	CDC7
Up	ENSG00000110693	0.588174	4.6e-06	SOX6 ENSG00000110693
Up	ENSG00000136848	0.588095	3.48e-11	DAB2IP
Up	ENSG00000146386	0.588022	4.01e-11	ABRACL
Up	ENSG00000155066	0.587898	4.51e-08	PROM2
Up	ENSG00000101871	0.587866	1.26e-08	MID1
Up	ENSG00000006712	0.58786	8.16e-16	PAF1
Up	ENSG00000114554	0.587761	1.35e-15	PLXNA1
Up	ENSG00000163811	0.587748	2.04e-15	WDR43
Up	ENSG00000146281	0.587692	1.31e-14	PM20D2
Up	ENSG00000116871	0.587612	3.72e-12	MAP7D1
Up	ENSG00000178585	0.587519	1.03e-11	CTNNBIP1
Up	ENSG00000125970	0.587506	5.14e-21	RALY
Up	ENSG00000101255	0.587461	1.05e-09	TRIB3
Up	ENSG00000203667	0.587411	1.75e-19	COX20
Up	ENSG00000165802	0.587275	1.3e-14	NSMF ENSG00000165802
Up	ENSG00000063245	0.587261	1.44e-12	EPN1
Up	ENSG00000142208	0.587153	6.27e-11	AKT1
Up	ENSG00000108469	0.58712	8.66e-15	RECQL5
Up	ENSG00000171224	0.587049	8.19e-20	FAM241B
Up	ENSG00000166908	0.587036	8.48e-14	PIP4K2C
Up	TMEM189	0.586985	2.81e-17	NA
Up	ENSG00000166228	0.586869	2.96e-14	PCBD1 ENSG00000166228
Up	ENSG00000100714	0.586851	2.17e-23	MTHFD1
Up	ENSG00000090339	0.586798	1.78e-08	ICAM1
Up	ENSG00000149091	0.586771	1.12e-14	DGKZ
Up	ENSG00000051180	0.586662	1.43e-22	RAD51
Up	ENSG00000281449	0.586547	1.42e-09	BCL2L14
Up	ENSG00000137812	0.586506	3.64e-22	KNL1
Up	ENSG00000163516	0.58644	4.77e-24	ANKZF1
Up	ENSG00000137054	0.58639	6.88e-15	POLR1E
Up	ENSG00000135829	0.586244	7.97e-25	DHX9
Up	ENSG00000020256	0.586096	8.49e-21	ZFP64
Up	ENSG00000004142	0.58588	6.96e-18	POLDIP2
Up	ENSG00000100591	0.585599	3.68e-19	AHSA1
Up	ENSG00000146223	0.585466	1.97e-21	RPL7L1
Up	ENSG00000149639	0.585307	1.78e-12	SOGA1 ENSG00000149639
Up	ENSG00000166833	0.585226	7.09e-07	NAV2
Up	ENSG00000111605	0.585182	6.79e-10	CPSF6
Up	ENSG00000078401	0.585142	3.63e-07	EDN1
Up	ENSG00000272333	0.584987	4.04e-15	KMT2B
Down	ENSG00000172551	-1.25	0.00353	MUCL1
Down	ENSG00000159763	-1.05949	0.00138	PIP
Down	ENSG00000170323	-1.05292	3.08e-06	FABP4
Down	ENSG00000273686	-1.02951	3.4e-11	B2M
Down	ENSG00000189058	-1.00238	0.00147	APOD
Down	ENSG00000213759	-0.848786	0.000243	UGT2B11
Down	ENSG00000135218	-0.795532	2.48e-05	CD36
Down	ENSG00000250722	-0.793792	6.4e-07	SELENOP
Down	ENSG00000100867	-0.76403	0.0019	DHRS2
Down	ENSG00000121270	-0.739954	0.00151	ABCC11
Down	ENSG00000164120	-0.705119	0.000177	HPGD
Down	ENSG00000229453	-0.701514	0.000946	SPINK8
Down	ENSG00000004799	-0.692618	0.000102	PDK4
Down	ENSG00000196616	-0.684387	7.53e-05	ADH1B
Down	ENSG00000106483	-0.669074	2.51e-06	SFRP4
Down	ENSG00000109906	-0.665964	9.31e-06	ZBTB16
Down	ENSG00000187955	-0.662372	4.48e-05	COL14A1
Down	ENSG00000135226	-0.661982	0.000599	UGT2B28
Down	ENSG00000124491	-0.658054	2.46e-05	F13A1
Down	ENSG00000161055	-0.616634	0.0035	SCGB3A1
Down	ENSG00000134240	-0.615906	0.00104	HMGCS2
Down	ENSG00000138449	-0.611855	2.05e-06	SLC40A1
Down	ENSG00000165457	-0.604248	1.2e-07	FOLR2
Down	ENSG00000138615	-0.601414	2e-05	CILP
Down	ENSG00000183569	-0.601331	0.0279	SERHL2
Down	ENSG00000179593	-0.597209	0.00638	ALOX15B
Down	ENSG00000143196	-0.58902	1.18e-06	DPT
