# Supplementary material for: Single-Cell Transcriptome Analysis Revealed Heterogeneity and Identified Novel Therapeutic Targets for Breast Cancer Subtypes
Source: Cells. 2023 Apr 18;12(8):1182. doi: 10.3390/cells12081182 (PMC10137100; doi:10.3390/cells12081182)
Supplement: Supplementary file 1 [file cells-12-01182-s001.zip › cells-2183337-supplementary/Table S2.xlsx]

## Sheet: GE.ER_EPCAM_vs_HER2ER_EPCAM-upr
Table S2. Upregulated genes in ER+ vs ER+HER2+ BC
GeneID	ER+ vs ER+HER2+ (log2 FC)	Adjusted p value
PIP	2.77145	7.56669e-200
SCGB2A2	2.42705	1.64144e-69
AZGP1	2.02029	3.69246e-192
SCGB1D2	1.64167	1.00255e-78
MALAT1	1.57682	3.86208e-204
GLUL	1.42018	3.82635e-181
AGR2	1.39449	2.76247e-80
BTG2	1.36657	9.7478e-102
TSTD1	1.24773	5.99432e-182
MT-CO3	1.23254	5.52641e-251
MT-CYB	1.19389	5.13974e-220
TIMP1	1.17512	2.23408e-116
ZG16B	1.16892	8.94267e-186
MT-ND1	1.10506	2.65759e-174
SCGB2A1	1.07646	1.50552e-68
MLPH	1.03894	1.5782e-173
MT-ND5	1.0286	2.43036e-150
MUCL1	1.022	5.63711e-41
HSPB1	0.997425	3.90424e-46
PYCARD	0.97512	1.03275e-86
SMIM22	0.968267	8.39944e-137
MT-ND3	0.965603	1.54726e-114
TXNIP	0.965307	7.22286e-116
SLC39A6	0.941833	6.0104e-70
GATA3	0.934666	1.32177e-96
H2AFJ	0.906758	1.42976e-87
ANKRD30A	0.899717	1.43636e-55
ESR1	0.896427	5.46419e-103
ADIRF	0.888497	5.4651e-63
ELF3	0.883501	2.45998e-51
BCAM	0.870088	1.00891e-94
CALML5	0.867926	6.79282e-34
NME3	0.843281	1.72476e-124
MUC1	0.842811	1.87905e-79
RPS20	0.834279	9.08497e-72
DCXR	0.831417	1.53926e-93
TFF1	0.819108	2.72525e-46
MPC2	0.813719	3.53562e-91
NEAT1	0.800817	2.61601e-52
TSPAN13	0.800181	2.88149e-70
APOD	0.799835	1.41145e-53
GPRC5A	0.785895	6.87892e-61
EFNA1	0.774798	4.94973e-55
ASAH1	0.774043	4.41152e-89
MAGED2	0.772823	1.41737e-63
AR	0.768246	1.22189e-117
DEGS2	0.758734	3.37646e-77
MT-ND2	0.740059	5.65302e-78
RPL13A	0.727885	3.2817e-34
AKAP9	0.721107	3.91798e-91
LAMTOR2	0.720295	3.42154e-94
CRABP2	0.717401	1.02791e-49
UQCRQ	0.71647	3.87089e-62
NUCKS1	0.71472	1.58557e-99
CA12	0.714654	7.51295e-98
TOB1	0.713514	1.04183e-65
UQCR11	0.70388	5.50279e-82
CST3	0.694882	5.04569e-35
PBX1	0.691977	3.67206e-92
CYB5A	0.683262	4.15254e-50
C1orf64	0.68226	3.70801e-102
ALCAM	0.681708	1.93542e-99
IGFBP5	0.672637	9.47126e-41
GSTK1	0.652908	2.6173e-77
MT-CO1	0.651692	1.14421e-78
SH3BGRL	0.647712	1.41541e-42
RPL7	0.641	1.17576e-55
NENF	0.63868	1.21439e-74
STC2	0.629703	1.6632e-39
AQP3	0.628375	1.94695e-56
TP53TG1	0.625399	5.69938e-88
SLC40A1	0.622504	1.51849e-52
RP11-206M11.7	0.612994	1.02143e-37
CREB3L4	0.612799	1.70805e-92
MT-ND4	0.61111	4.01208e-60
VPS28	0.60761	8.81154e-77
LGALS3BP	0.60205	1.13511e-60
YWHAB	0.601961	2.1055e-57
LMNA	0.601897	5.92506e-27
PKIB	0.601453	7.23448e-73
NAA38	0.595986	9.96003e-76
BHLHE40	0.59381	5.04031e-41
APLP2	0.589811	8.632e-59
MT-ATP6	0.589527	3.33148e-67
SRP9	0.587573	7.6419e-48
SPDEF	0.58532	1.20027e-51
USP6NL	-0.585701	0
NACA	-0.587417	1.05847e-95
MARCKS	-0.589687	1.93658e-126
LINC00152	-0.59102	7.52563e-152
SEC61B	-0.591134	8.79691e-63
CX3CL1	-0.593629	8.16605e-108
CDC42EP1	-0.593794	1.63372e-88
NSMCE2	-0.596086	1.60316e-209
MYL6	-0.598855	2.32578e-60
RAN	-0.601161	3.19675e-69
RPL10A	-0.602087	1.71546e-41
DDX52	-0.602422	1.95092e-243
SAA2	-0.606179	2.76664e-168
TKT	-0.611141	5.23027e-81
JUP	-0.617688	4.92181e-83
C2orf82	-0.622452	1.64685e-172
SLPI	-0.622543	3.37595e-25
UTP23	-0.62379	5.26614e-173
PHLDA1	-0.62505	5.83929e-107
SOD2	-0.626717	7.56105e-56
TNFSF10	-0.627403	5.33516e-53
ATP5G1	-0.628474	2.48318e-64
PRDX1	-0.631914	1.14426e-54
NUTF2	-0.63378	5.38577e-121
RPL28	-0.634322	9.45725e-91
PPIA	-0.63455	3.31694e-85
RPL17	-0.635079	3.2011e-80
ANXA1	-0.635502	1.08214e-37
HLA-DRB1	-0.635963	2.03118e-66
RPS27A	-0.636265	7.91914e-86
NPM1	-0.638618	1.99709e-60
KRT7	-0.638844	7.43887e-32
PCBP1	-0.6395	4.1533e-76
ARL4A	-0.641858	1.46015e-141
HSBP1	-0.643584	8.35739e-76
RPL29	-0.644764	5.85726e-107
RPL32	-0.647347	4.37599e-115
RPL10	-0.649357	2.09073e-66
TPM2	-0.651738	1.28712e-115
IFITM1	-0.652233	1.09844e-30
EEF1A1	-0.656911	6.4894e-72
AC090498.1	-0.657501	9.60952e-53
RPS6	-0.660455	5.00226e-53
FKBP10	-0.663945	7.28716e-191
MT1E	-0.670317	1.10678e-73
TXN	-0.679431	6.99088e-65
RPS8	-0.685692	6.69817e-89
CRABP1	-0.686458	4.4838e-219
RPL6	-0.692321	7.29097e-82
TSPAN1	-0.693408	3.22017e-148
SFN	-0.70634	2.26449e-139
ENO1	-0.708148	2.81663e-89
PPA1	-0.709089	3.4828e-93
PCBP2	-0.710398	3.54193e-76
RPL18	-0.711715	3.43096e-83
RPL11	-0.716055	3.54218e-106
CXCL14	-0.718806	1.07152e-52
MTSS1	-0.738727	2.67579e-259
HLA-DRA	-0.739709	2.77096e-89
RPS5	-0.760121	7.27918e-63
TACSTD2	-0.762888	4.30782e-42
RPL4	-0.764397	2.59635e-75
UQCRH	-0.767834	8.52626e-107
RPL35A	-0.771724	4.78995e-155
PHB	-0.776609	2.9732e-116
HLA-A	-0.777432	4.3023e-44
HLA-DRB5	-0.777551	1.55987e-185
LTF	-0.788236	2.67658e-39
ZNF706	-0.799743	2.55978e-117
CYR61	-0.801372	2.91634e-76
SAT1	-0.808816	3.67007e-47
POLR2K	-0.809142	2.20817e-101
RPL37	-0.812315	1.15032e-133
RPS18	-0.812319	6.90641e-102
RPS3	-0.813921	2.34873e-80
RPS7	-0.817157	1.50578e-119
GABRP	-0.818637	1.65231e-209
TATDN1	-0.824218	3.92978e-195
S100A6	-0.824765	3.54168e-32
STMN1	-0.829685	5.88701e-144
OXR1	-0.832498	5.73032e-207
ANXA2	-0.833828	3.63532e-83
RPL12	-0.834935	2.95426e-147
BST2	-0.839753	2.82416e-66
SAA1	-0.842046	2.08727e-109
EIF3H	-0.863971	1.39866e-83
MMP7	-0.864884	3.05779e-115
RPL7A	-0.875407	1.41781e-127
KRT17	-0.875783	2.67177e-99
YWHAZ	-0.886216	3.06116e-126
RPS12	-0.911799	2.15941e-164
RPL13	-0.913216	8.29336e-99
RAD21	-0.929016	5.2406e-159
PPIB	-0.942776	9.19566e-139
CLEC3A	-0.948964	9.29814e-186
TM4SF1	-0.949877	4.19952e-50
MARCKSL1	-0.953559	2.51461e-121
STARD3	-0.961822	1.78002099341e-316
RPL3	-0.97363	1.80921e-92
NDUFB9	-0.976271	6.05877e-136
CRYAB	-0.983091	2.52584e-134
YBX1	-0.983312	4.16125e-147
RPL35	-0.983483	7.46355e-159
MTDH	-1.00906	4.11012e-138
RPL5	-1.01098	6.27011e-137
RPS9	-1.01429	4.26515e-113
CXCL2	-1.01759	1.40906e-109
SQLE	-1.0331	2.13454e-242
EIF1	-1.04647	2.46504e-196
NQO1	-1.05947	8.87822e-169
HLA-C	-1.07644	9.15922e-87
SEPP1	-1.08027	2.06404e-145
GAPDH	-1.09382	9.26063e-133
GRB7	-1.09839	1.30912e-226
ERBB2	-1.11699	8.879e-220
MT2A	-1.12737	1.7103e-66
MRPL13	-1.13397	9.39145e-249
FTL	-1.14484	4.81743e-159
RARRES1	-1.15616	1.41546e-221
PABPC1	-1.17961	2.72026e-202
RPS19	-1.18645	2.45937e-222
LDHB	-1.24956	0
HLA-B	-1.24968	1.66162e-100
HSPA1B	-1.26003	5.93045e-95
RPLP0	-1.28307	8.25032e-236
HSPA1A	-1.29429	1.81551e-80
B2M	-1.29696	1.30361e-130
RPS26	-1.31501	3.72169e-237
CD74	-1.33742	5.45613e-104
MDK	-1.34651	4.52041e-148
RPL18A	-1.36207	1.16576e-243
MIEN1	-1.54446	1.61212e-287
EIF3E	-1.58092	0
MT1X	-2.17355	0
