# Supplementary material for: Single-Cell Transcriptome Analysis Revealed Heterogeneity and Identified Novel Therapeutic Targets for Breast Cancer Subtypes
Source: Cells. 2023 Apr 18;12(8):1182. doi: 10.3390/cells12081182 (PMC10137100; doi:10.3390/cells12081182)
Supplement: Supplementary file 1 [file cells-12-01182-s001.zip › cells-2183337-supplementary/Table S3.xlsx]

## Sheet: GE.HER2_EPCAM_vs_HER2ER_EPCAM-u
Table S3. Upregulated genes in HER2+ vs ER+HER2+ BC
Gene ID	HER2+ vs ER+HER2+ (log2 FC)	Adjusted p value
MUCL1	6.03248	0
SCGB1B2P	5.08851	1.32264e-214
CALML5	3.61605	0
DBI	2.5176	2.86142e-185
RPL13A	2.36991	8.87135e-179
RPS20	2.35443	5.29723e-221
C17orf89	1.91394	2.07025e-135
PSMD3	1.83369	1.51273e-150
HSPB1	1.76386	7.47578e-85
RPL7	1.72204	3.78642e-235
NUPR1	1.56083	5.15492e-145
IDH2	1.53275	6.65304e-199
RPS2	1.52177	2.04621e-167
RPL27A	1.44784	6.41386e-184
TM7SF2	1.44284	2.05867e-197
SCGB2B2	1.41103	1.39879e-131
RPL27	1.34619	3.13693e-189
HPD	1.33158	9.87511e-96
RPS17	1.31072	6.28144e-115
DKK1	1.29782	1.35877e-116
ECH1	1.29642	1.13048e-160
NDUFC2	1.25237	2.83767e-169
RPS29	1.22496	3.38074e-117
GGCT	1.22128	9.26331e-125
CD99	1.20586	3.12029e-140
LMTK3	1.20237	3.61041e-162
RPL23A	1.19559	6.31911e-172
ACADM	1.19015	3.48285e-139
RPS11	1.18842	3.2238e-114
SAT1	1.1837	1.18678e-59
RPL23	1.1404	8.03232e-84
ATP5O	1.11581	2.81014e-156
ALDH2	1.10895	1.55683e-143
ADAM15	1.10483	2.58925e-155
S100P	1.10307	1.36443e-76
KRT7	1.09478	1.75774e-61
RPL21	1.09217	1.94663e-111
TXN	1.0814	6.73274e-76
STRA13	1.08034	4.248e-126
NME1	1.07825	2.47413e-128
P4HB	1.05705	3.18994e-103
DDT	1.05355	5.11376e-118
SLC38A10	1.05119	8.32062e-78
REXO2	1.04613	3.31673e-137
ASPH	1.04311	6.39339e-114
RPS16	1.01747	2.14106e-117
ATP5C1	1.00974	1.65445e-80
BLVRB	0.985182	6.46509e-92
COX6B1	0.9833	5.61532e-87
RPLP2	0.980024	4.91815e-124
HMGCS2	0.973555	1.74952e-103
HMGA1	0.972728	2.34101e-80
RPS10	0.95818	2.22303e-86
STUB1	0.949289	4.85278e-122
PDLIM3	0.948241	1.04779e-63
LGALS7B	0.94507	1.60205e-91
UQCR11	0.942604	3.32846e-105
S100A8	0.942432	2.52073e-44
RAB2A	0.941419	6.81856e-81
ORMDL3	0.937057	8.46566e-87
SLC25A39	0.935699	1.58635e-92
CASC3	0.933061	1.59432e-63
TAGLN2	0.916044	4.68159e-71
DCXR	0.907195	6.33569e-89
ETFA	0.901562	3.86944e-110
ACSL1	0.900874	1.55171e-137
RPL37A	0.893703	1.16974e-88
CDK12	0.888515	3.40437e-92
RHOC	0.884761	2.13842e-95
ST8SIA6-AS1	0.882067	9.97188e-191
AKR1A1	0.872316	5.50353e-97
PPP4C	0.869151	4.91307e-99
YBX1	0.867921	6.90547e-83
MTHFD2	0.86647	2.76555e-87
NUDT8	0.859517	6.42182e-100
NDUFA11	0.859173	8.64846e-116
ENY2	0.854805	1.99962e-95
OAZ1	0.848162	8.85092e-84
CD24	0.840271	3.48703e-39
MRPL12	0.837961	6.74145e-130
S100A9	0.833044	3.00893e-26
ERBB2	0.83294	3.98455e-21
ABRACL	0.823712	6.63828e-69
UQCR10	0.814632	8.49299e-63
GPX4	0.812401	4.49283e-72
CTNNBIP1	0.811625	1.09349e-106
HILPDA	0.81098	1.57799e-75
PYCR1	0.810502	5.4762e-99
UQCC3	0.801895	1.78191e-89
IDH1	0.801503	4.4898e-115
NDUFB4	0.800919	3.34699e-75
MDH2	0.795797	2.8725e-78
ATP5I	0.790085	2.60474e-70
ID2	0.787951	3.78962e-62
ENO1	0.786167	5.9081e-58
CISD3	0.781907	3.23654e-77
MINOS1	0.776885	4.1816e-93
KRT81	0.774182	1.07644e-23
EI24	0.769093	2.1989e-83
ALDOA	0.768115	1.33993e-41
SOD1	0.765651	2.33775e-50
ATP5J2	0.765452	1.14205e-65
TIMM13	0.763074	1.05176e-74
RPS27	0.759475	3.98076e-73
LAMTOR2	0.757827	1.44141e-83
SLC25A33	0.756131	5.12474e-71
BNIP3	0.754779	3.41192e-55
UBL5	0.748778	7.41854e-73
MT-ND2	0.744673	5.09959e-23
PGK1	0.738676	4.50123e-48
PKIB	0.736797	8.82364e-104
MED24	0.735674	2.84866e-65
REEP6	0.733569	5.72257e-105
NOP10	0.732633	1.1342e-64
PMVK	0.725708	1.61403e-97
COX17	0.725154	9.6693e-74
H2AFJ	0.724594	1.64002e-49
FOLR1	0.724221	5.38119e-75
GNB4	0.720186	2.35992e-119
TIMM8B	0.717181	3.64927e-63
TMSB10	0.71546	8.62602e-64
NDUFA6	0.714001	9.42874e-67
MRPL41	0.71379	3.08181e-62
SHFM1	0.712029	3.20779e-62
SLPI	0.710264	6.49467e-16
CREB3L4	0.710164	4.00351e-103
ATP5L	0.707309	8.49584e-65
POLR2J	0.705413	3.57954e-84
EIF2S2	0.702494	4.23492e-74
PSMA2	0.701738	7.14646e-108
JTB	0.698852	6.01601e-59
KRT10	0.697187	3.5993e-59
COMTD1	0.693682	1.05979e-72
CIB1	0.693493	5.08413e-55
GDI2	0.692776	1.4502e-35
UQCRQ	0.68914	7.04275e-40
CALR	0.686417	2.18779e-44
MSMO1	0.686375	4.65316e-57
FDPS	0.686005	3.63618e-70
ETFB	0.685629	2.41009e-79
NDUFB1	0.684973	5.25286e-74
FGG	0.68155	2.61991e-66
CHCHD2	0.678466	2.03637e-57
TSPO	0.67632	4.17551e-47
TCEB1	0.674358	5.08043e-63
NDUFB7	0.673683	2.81975e-68
SPINK8	0.667998	4.36797e-87
PSENEN	0.666776	1.71101e-74
TPD52	0.663113	2.03473e-70
RPSA	0.662001	4.82001e-52
GPAA1	0.661921	1.61188e-69
C1orf198	0.661144	1.68126e-73
SPDEF	0.660667	9.77928e-46
ENSA	0.656461	4.27655e-55
AURKAIP1	0.656366	1.18358e-55
MED1	0.65271	6.85466e-75
RPL31	0.650809	1.65726e-40
MTA1	0.648212	9.32588e-85
RAD23B	0.647176	4.68278e-76
SERHL2	0.646665	1.21943e-62
SRD5A3	0.643054	1.84612e-58
PDIA3	0.642314	3.99386e-43
AQP3	0.637568	3.71928e-43
EBP	0.636659	2.85892e-73
ANXA1	0.635234	4.91855e-15
ARPC1B	0.630837	9.77104e-63
PSMA7	0.627617	1.47051e-42
TECR	0.624629	6.79176e-55
FASN	0.618956	1.99958e-46
PSMB3	0.615707	3.66377e-46
YWHAB	0.614761	6.80449e-40
TSTD1	0.609028	9.25291e-45
TSTA3	0.608185	1.65701e-77
PSMB7	0.608078	3.41192e-55
LY6K	0.607971	3.27906e-124
CBR3	0.607933	4.0205e-62
CFL1	0.605039	9.21686e-50
SNRPB2	0.602813	5.88047e-52
CSNK2B	0.602663	1.33365e-85
APRT	0.602009	4.52716e-47
UQCRB	0.598509	9.73333e-47
EFNA3	0.598195	5.99177e-118
GRN	0.59749	9.26839e-43
SMS	0.595507	9.8525e-43
CNPY2	0.593654	6.82661e-69
TMEM134	0.593231	1.36952e-52
ENTHD2	0.593226	1.32717e-79
YWHAH	0.593212	2.53515e-44
YIF1A	0.591336	7.48864e-56
S100A4	0.589951	1.58568e-23
NDUFB8	0.587537	2.88237e-93
UQCC2	0.587224	1.57162e-62
POLDIP2	0.585708	1.03742e-76
PLAUR	-0.586313	3.04631e-34
RPS5	-0.593694	5.73311e-52
UTP23	-0.595688	4.75521e-58
GADD45B	-0.596081	1.32528e-17
RPS3A	-0.59715	1.71235e-55
TUBB4B	-0.598186	5.51299e-32
CTSB	-0.599139	8.41274e-47
UBE2D3	-0.604689	3.59674e-47
RPS9	-0.605148	1.71629e-56
RGCC	-0.606002	2.12835e-40
CCL28	-0.607138	1.83739e-54
RPL10	-0.611693	5.27847e-75
PRSS23	-0.611716	2.57345e-58
CRACR2B	-0.612955	4.43468e-49
UBE2B	-0.613206	4.89741e-53
SFN	-0.615348	5.06725e-37
UGDH	-0.618419	1.27425e-71
CEBPD	-0.620343	4.78972e-48
CSRNP1	-0.622068	5.14934e-61
RPL37	-0.623545	1.45331e-58
HSP90AA1	-0.625581	4.13074e-25
TIMP1	-0.62757	2.19126e-37
HNRNPDL	-0.631373	1.01895e-50
EIF3H	-0.631903	6.40306e-22
PVRL2	-0.63357	2.22481e-68
CHI3L1	-0.637218	2.25106e-51
CXCL3	-0.639703	7.78492e-44
RPL18A	-0.640248	8.00405e-56
RPL17	-0.641487	4.43182e-52
TPT1-AS1	-0.645429	4.10417e-65
ATP5G2	-0.647169	4.67726e-57
LINC00152	-0.647843	5.49587e-78
KRT15	-0.648783	3.63873e-24
RPL36AL	-0.652717	5.11861e-53
CALM2	-0.654956	2.23679e-42
LY6E	-0.656896	2.03606e-31
HNRNPA0	-0.657894	1.58567e-56
NQO1	-0.658611	5.9761e-19
IRF1	-0.659212	9.0641e-50
PFDN5	-0.66313	1.65786e-69
SCCPDH	-0.663539	8.52267e-97
CIRBP	-0.666878	3.3946e-46
EEF1A1	-0.667973	1.08135e-65
GDF15	-0.668114	8.64644e-41
RARRES3	-0.670444	2.23831e-34
GATA3	-0.670452	1.8677e-62
IGFBP4	-0.673164	3.1595e-46
NDUFB9	-0.673222	1.60933e-22
IFI6	-0.675005	2.07094e-44
RHOB	-0.676742	5.31888e-23
PCBP1	-0.677523	8.6614e-46
TUBA1A	-0.67832	5.56314e-40
PHLDA2	-0.681757	1.95779e-27
TRIB1	-0.682108	1.57925e-34
TATDN1	-0.682624	1.89972e-54
NPEPPS	-0.683557	2.1892e-74
SAA2	-0.685516	5.67389e-56
JUND	-0.691712	1.78552e-40
KRT14	-0.698451	5.59765e-40
MTDH	-0.701941	2.45642e-21
S100A6	-0.708012	4.32746e-10
RPL18	-0.708703	3.71415e-112
TNFRSF12A	-0.708752	1.34254e-36
MYL9	-0.709433	9.43542e-44
MYADM	-0.71189	1.1591e-66
VMP1	-0.715583	7.41926e-54
RPL22L1	-0.716395	4.24064e-55
MTSS1	-0.717202	9.34016e-65
CXCL16	-0.719237	7.41896e-82
FOSB	-0.720454	1.26525e-25
CSRP1	-0.720721	9.32327e-64
ITM2B	-0.72287	2.09718e-45
RAD21	-0.725113	7.26742e-31
TPM4	-0.732035	1.44044e-40
C2orf82	-0.733017	2.71501e-74
NDRG2	-0.737676	1.81377e-83
CX3CL1	-0.739739	2.69961e-91
HMGN2	-0.751785	9.136e-45
SARAF	-0.753471	8.90203e-69
CRABP2	-0.758129	1.79891e-40
SFRP1	-0.758181	8.00905e-77
PHB	-0.760057	3.94385e-45
SOCS3	-0.764051	1.23437e-58
TSPAN1	-0.765091	6.17815e-51
TFF3	-0.765861	2.6939e-35
MAFF	-0.76703	2.85549e-46
TPM2	-0.775838	2.983e-79
C8orf4	-0.778887	3.12475e-59
RPL29	-0.779505	1.1021e-111
PHLDA1	-0.783987	6.65981e-65
TRPS1	-0.788939	1.43662e-72
MYC	-0.798046	9.34784e-37
HOXB2	-0.805241	7.02245e-53
MARCKSL1	-0.808951	2.42877e-49
SNHG8	-0.810506	1.70137e-70
SKP1	-0.82388	2.7737e-71
HLA-DRB1	-0.831443	3.34806e-55
CLDN3	-0.831884	2.56844e-37
RPS13	-0.836743	8.53615e-86
EGR1	-0.844227	1.0055e-40
SOD2	-0.845144	6.79176e-55
APP	-0.845986	1.20036e-63
HLA-E	-0.846835	9.71447e-68
RPL7A	-0.850704	2.08749e-122
SUB1	-0.856775	1.92196e-76
CYR61	-0.857494	7.32702e-47
H3F3B	-0.859095	1.70301e-53
SQSTM1	-0.860326	2.51232e-56
ZFP36L2	-0.8655	1.35936e-53
SH3BGRL	-0.867765	6.09914e-79
AC090498.1	-0.871306	2.69065e-77
OXR1	-0.871847	1.52139e-76
HLA-DRA	-0.877161	4.33062e-55
HLA-DRB5	-0.878411	1.20451e-68
IER3	-0.887087	6.01728e-44
PPP1R15A	-0.889063	7.38417e-44
IFITM2	-0.89873	3.40807e-78
FKBP10	-0.898741	9.06847e-110
C12orf57	-0.900661	4.25776e-96
JUNB	-0.902599	1.49635e-32
RPS23	-0.91365	1.6065e-133
CRYAB	-0.929004	8.93056e-43
ZFP36L1	-0.938477	1.85685e-50
RPS12	-0.94374	2.58979e-153
GABRP	-0.950613	1.96176e-86
FOS	-0.953203	7.88289e-18
MT1E	-0.953461	1.79432e-89
RPLP0	-0.954186	8.9581e-101
FHL2	-0.959164	1.55356e-128
PTMS	-0.961216	8.84451e-112
PLK2	-0.963987	2.42472e-134
ANKRD30A	-0.97405	2.40507e-99
KRT17	-0.978341	2.04695e-46
CLDN4	-0.981513	1.42406e-39
RPS4X	-0.981589	9.87841e-161
TACSTD2	-0.987496	1.35203e-42
AGR2	-0.998543	9.68254e-47
RPL34	-1.01623	4.58144e-101
ADIRF	-1.01827	1.27813e-106
ATP6V0C	-1.01829	2.38094e-96
SERTAD1	-1.0236	3.22492e-94
CXCL14	-1.03757	1.94476e-56
NACA	-1.04432	2.47568e-166
FCGRT	-1.0498	3.98083e-186
RARRES1	-1.0509	1.31629e-60
S100A1	-1.07554	1.34677e-125
CLEC3A	-1.07663	4.30929e-66
CDKN1A	-1.07763	1.58284e-72
SAA1	-1.08752	3.90503e-72
NFKBIA	-1.09669	1.90295e-66
MMP7	-1.10092	2.20155e-74
CXCL2	-1.11252	3.01315e-47
ZFP36	-1.1215	2.46196e-38
GAPDH	-1.12247	1.49921e-86
PCBP2	-1.1255	1.92547e-144
EIF3E	-1.13258	1.50104e-82
EIF1	-1.16168	3.89892e-167
NBEAL1	-1.16302	5.67413e-123
BTF3	-1.18393	1.1021e-182
SELM	-1.18593	9.79531e-116
NME2	-1.23331	4.94113e-141
WFDC2	-1.25468	2.45054e-96
S100A13	-1.27205	1.91752e-166
BTG2	-1.28179	1.37208e-130
FTL	-1.30099	3.32846e-105
HSPA1A	-1.3348	3.23059e-49
HSPA1B	-1.34062	1.4513e-60
S100A11	-1.38717	3.42593e-65
ACTG1	-1.40237	1.56003e-111
GABARAP	-1.42641	1.84289e-169
AGR3	-1.45982	1.78321e-121
HLA-A	-1.49994	9.81187e-120
MTRNR2L12	-1.52226	1.40616e-81
FTH1	-1.53046	9.75235e-155
RPL12	-1.53209	5.5683e-274
CST3	-1.61429	3.35232e-181
LTF	-1.70654	5.43775e-104
CLU	-1.76589	5.72806e-225
IFITM1	-1.78177	2.36165e-191
MDK	-1.80079	2.01869e-161
HLA-C	-1.89317	6.61533e-161
RPS26	-1.9363	0
MT2A	-1.93974	5.51815e-131
BST2	-2.04084	1.15213e-188
KRT19	-2.0478	1.2652e-97
HLA-B	-2.0493	3.28435e-143
MT1X	-2.12193	7.28773e-181
CD74	-2.19864	1.17056e-133
IFITM3	-2.29604	8.484e-246
MT-ATP8	-2.34362	4.51404e-127
MT-ND4L	-2.34527	4.19156e-124
B2M	-2.36335	3.49879e-194
MGP	-2.40768	4.23056e-105
