# Supplementary material for: Single-Cell Transcriptome Analysis Revealed Heterogeneity and Identified Novel Therapeutic Targets for Breast Cancer Subtypes
Source: Cells. 2023 Apr 18;12(8):1182. doi: 10.3390/cells12081182 (PMC10137100; doi:10.3390/cells12081182)
Supplement: Supplementary file 1 [file cells-12-01182-s001.zip › cells-2183337-supplementary/Table S4.xlsx]

## Sheet: GE.TNBC_EPCAM_vs_ER_EPCAM-fold1
Table S4. Differentially expressed genes in TNBC vs ER+ BC
Gene ID	TNBC vs ER+ (log2 FC)	Adjusted p value
YBX1	2.30825	0
CD24	2.29007	0
STMN1	1.62138	0
ENO1	1.61134	0
LDHB	1.49702	0
UQCRH	1.39881	0
RPS17	1.39063	0
PKM	1.36568	0
RPL4	1.3352	0
TUBB	1.3277	0
GAPDH	1.27507	0
RPS2	1.27341	0
HLA-A	1.27187	0
RPS20	1.26957	0
ANXA2	1.26263	0
TPI1	1.24339	0
S100A4	1.23676	0
VIM	1.22622	1.54248e-307
TMSB10	1.2103	0
RPS29	1.19134	0
CSTB	1.17524	0
S100A8	1.13884	2.16357429049e-312
RPS16	1.13815	0
IDH2	1.13538	0
RPL13A	1.13063	1.09359354643e-315
RPL21	1.11977	0
RARRES1	1.11674	0
P4HB	1.09548	0
SERBP1	1.09428	0
RPL18A	1.04573	0
UBA52	1.03171	0
B2M	1.022	2.13512e-287
NCL	1.00033	0
S100A9	0.991855	2.21196e-211
HLA-DRA	0.989786	0
ATG5	0.986468	0
HIST1H4C	0.981163	0
PDIA6	0.979319	0
FABP5	0.977086	0
HN1	0.964888	0
RPS27A	0.964122	0
HMGA1	0.956503	0
CYBA	0.941238	0
ARPC2	0.93714	0
NDUFS5	0.936615	0
HLA-B	0.934752	1.05507e-176
RPS19	0.931479	0
ATP5C1	0.925147	0
PSMA7	0.908637	0
CKB	0.885634	0
CCT5	0.864214	0
RPL37A	0.86262	0
PPIB	0.858222	0
RPL27A	0.84748	8.66724e-195
SAA1	0.829757	1.49435e-236
KRT7	0.820111	5.57488e-227
DEK	0.819806	0
AIM1	0.814847	0
EPCAM	0.812524	0
CALR	0.805709	0
CKS1B	0.800869	0
RPS3	0.795568	0
CRYAB	0.78096	2.48353e-283
PRDX1	0.777776	0
COX5A	0.777308	0
ARPC1B	0.774124	1.68441e-287
NGFRAP1	0.76586	0
RPS11	0.764267	5.65703e-250
AP2M1	0.758295	0
ATP1B3	0.757431	0
PGK1	0.753052	1.91135e-305
PABPC1	0.74906	0
SNRPG	0.747277	0
TUBA1B	0.740465	8.94984e-233
RANBP1	0.739825	0
WASF2	0.73772	0
MT1X	0.733899	8.46469e-234
HDAC2	0.733693	0
C6orf203	0.733611	0
C19orf43	0.72336	0
PSMB2	0.720693	0
LDHA	0.711789	3.31836e-275
PFDN2	0.709984	2.58606e-275
MFGE8	0.70797	0
ATP5A1	0.707565	0
PPA1	0.706845	0
CYCS	0.706591	0
HMGB3	0.702405	0
COTL1	0.702251	0
CCT6A	0.693861	0
C6orf15	0.692807	4.81895e-294
HNRNPA3	0.692567	0
EEF1B2	0.691521	5.38084e-253
PNRC1	0.690177	1.23224e-250
S100A2	0.689092	0
MTCH1	0.688222	0
PTMA	0.682385	0
CD74	0.672087	3.56063e-116
HLA-DPB1	0.668839	5.1842e-287
UGP2	0.666043	0
RAN	0.664152	8.87273e-304
TK1	0.66194	0
C20orf24	0.661564	0
TMEM123	0.660687	9.32528e-218
SLIRP	0.659331	0
PSMB9	0.65909	0
TOMM40	0.656597	0
RPS10	0.653267	3.06539e-153
FDPS	0.65232	2.20815e-282
MDH1	0.651624	0
CHCHD10	0.643737	1.22569e-294
RBM17	0.643631	0
HLA-DPA1	0.641503	1.63362e-279
SNRPD1	0.641379	0
ANXA1	0.639502	2.95484e-148
MARCKSL1	0.63909	1.28874e-173
C14orf2	0.636795	9.95101e-279
FTL	0.634159	1.80105e-232
GSTP1	0.633665	1.15975e-137
PRDX5	0.631927	5.24089e-286
FSCN1	0.631073	0
MGST1	0.627876	1.3361e-164
SFRP1	0.62422	3.22697e-257
FABP7	0.621403	0
TPD52L1	0.618039	2.31021e-261
CTSC	0.617571	5.04149e-308
RPS6	0.616854	2.74313e-163
CALD1	0.613082	1.59414e-246
SLPI	0.612633	1.86902e-113
NOP10	0.610876	9.1623e-300
ATP5B	0.608173	3.73925e-253
KDELR2	0.607464	6.91322e-192
NASP	0.605984	0
PHGDH	0.60509	0
HLA-C	0.603488	8.16256e-111
MUCL1	0.597262	3.58746e-43
HMGB1	0.594168	1.6559e-198
VDAC2	0.588806	6.30992e-274
SNU13	0.58666	4.57357e-290
KRTCAP2	-0.585192	1.21914e-238
H1F0	-0.585675	4.60275e-204
SSFA2	-0.586942	0
SYPL1	-0.587909	1.28208e-282
ATP6V0E1	-0.588492	2.40907e-269
TCEAL3	-0.596011	0
TFF3	-0.59817	2.11078e-121
PDK4	-0.60179	3.81414e-266
SNHG8	-0.605667	1.8429e-290
COX6A1	-0.608282	2.27855e-256
TBC1D9	-0.616323	0
CD164	-0.618125	3.67052e-284
DNAJC1	-0.618956	0
NTN4	-0.619474	0
TP53TG1	-0.622313	0
LY6E	-0.624825	3.0891e-192
HOXB2	-0.642252	0
RASD1	-0.64364	0
SDC4	-0.644856	0
MIF	-0.649301	2.17716e-121
WSB1	-0.649766	0
NACA	-0.649872	2.83946e-303
CLDN7	-0.650412	3.53741e-243
GAMT	-0.650729	0
PFDN5	-0.652647	0
UGDH	-0.654522	0
LTF	-0.655906	6.00187e-178
CSRNP1	-0.662759	0
REEP5	-0.666272	4.990063023e-322
FCGRT	-0.669957	0
KRT19	-0.670658	7.29936e-97
NME3	-0.673115	0
KRT23	-0.676442	0
ATP6V1G1	-0.676786	0
CD63	-0.682192	3.07499e-249
RPS15	-0.687428	0
STAT3	-0.687673	0
FIS1	-0.70423	0
MCL1	-0.704311	0
SCGB3A1	-0.70814	0
CLDN3	-0.708156	1.60905e-143
IRF1	-0.719353	3.28352e-280
STARD10	-0.722945	0
EGR1	-0.724216	1.75479e-218
GDF15	-0.731547	0
ITM2B	-0.732114	5.59829e-241
CRIP1	-0.734519	0
STC2	-0.734613	0
NDFIP1	-0.745752	0
MAFF	-0.754125	0
PBX1	-0.754314	0
TMEM205	-0.755068	0
COX6C	-0.757334	5.86237e-194
MT-ND5	-0.761354	2.25827e-239
RPL14	-0.761798	0
RAB11FIP1	-0.761813	0
RARRES3	-0.76448	4.990063023e-322
KRT8	-0.765602	4.15737e-238
TMBIM6	-0.768062	0
DCXR	-0.772755	0
JUND	-0.781441	0
NR4A1	-0.781729	5.45453e-243
SARAF	-0.78181	0
CD46	-0.784714	0
LRRC26	-0.787111	0
TSTD1	-0.787491	4.91963e-304
NPDC1	-0.789102	0
C1orf64	-0.78944	0
SCCPDH	-0.794894	0
GSTK1	-0.802894	0
C15orf48	-0.804705	0
SERTAD1	-0.807574	0
PPP1R15A	-0.810195	1.69493e-289
TXNIP	-0.810528	0
MT-ND4	-0.815847	1.54026e-227
RPL34	-0.815939	0
TFF1	-0.819725	2.72682e-283
ELOVL5	-0.819729	0
FXYD3	-0.822042	6.49699e-301
PRSS23	-0.822191	0
CD9	-0.835187	0
SLC40A1	-0.84159	0
VMP1	-0.845876	0
CA12	-0.854961	0
LMNA	-0.856189	1.86282e-261
UQCRQ	-0.857742	0
BHLHE40	-0.864505	0
DEGS2	-0.864935	0
ZG16B	-0.865774	0
IER3	-0.875863	6.15893e-267
DUSP4	-0.877925	0
ZFP36L1	-0.88069	3.41889e-259
IER2	-0.885346	2.81469e-262
ASAH1	-0.889024	0
BTF3	-0.892181	0
NME2	-0.901679	0
ATF3	-0.906254	1.78095e-222
RPL29	-0.912954	0
IGFBP4	-0.915194	0
CIRBP	-0.916535	0
S100A1	-0.916886	0
IL6ST	-0.918177	0
TOB1	-0.920215	0
SEPW1	-0.922244	0
GABARAP	-0.930552	0
UBC	-0.930608	0
MT-ATP6	-0.932098	1.39155e-272
CYB5A	-0.934662	0
WFDC2	-0.937329	5.25649e-279
EFNA1	-0.93846	0
KLF4	-0.940685	0
NBEAL1	-0.953493	0
MT-CO3	-0.956912	4.93035e-261
SPCS1	-0.977276	0
NEAT1	-0.984952	9.69541e-260
TIMP1	-0.986021	0
RPS4X	-0.987431	0
IFITM1	-0.990712	0
ESR1	-0.998791	0
PPDPF	-1.00767	0
SKP1	-1.02138	0
TRPS1	-1.02335	0
MT-CO1	-1.02339	2.01515e-291
DUSP1	-1.03247	1.11584e-283
CLDN4	-1.03808	1.87656e-276
S100A14	-1.03866	5.61446e-283
DNAJB1	-1.04339	0
H2AFJ	-1.04885	0
MLPH	-1.04952	0
SCGB2A1	-1.05076	0
SMIM14	-1.05497	0
ATP5G2	-1.06147	0
HINT1	-1.06427	0
TSPAN13	-1.07159	0
IFITM3	-1.07235	0
MTRNR2L12	-1.09509	0
BCAM	-1.10657	0
KRT18	-1.10766	0
SMIM22	-1.10961	0
MT-CO2	-1.1118	2.08371e-307
S100A13	-1.12091	0
IFITM2	-1.13179	0
MUC1	-1.14914	0
MT-CYB	-1.16963	0
AC090498.1	-1.17466	0
PYCARD	-1.17618	0
JUN	-1.17721	0
MAGED2	-1.22686	0
MT-ND4L	-1.26369	1.14675e-182
HSPA1A	-1.26774	0
GPRC5A	-1.26812	0
GLUL	-1.28111	0
HSPA1B	-1.29469	0
ELF3	-1.31389	0
XIST	-1.31697	0
GADD45B	-1.32232	0
CRABP2	-1.33642	0
SLC39A6	-1.35869	0
SELM	-1.385	0
GATA3	-1.39914	0
JUNB	-1.40875	0
FOSB	-1.51649	0
MT-ND3	-1.52383	0
CST3	-1.53868	0
CLU	-1.55784	0
ADIRF	-1.56042	0
MT-ATP8	-1.56056	0
RHOB	-1.5766	0
SH3BGRL	-1.65724	0
FOS	-1.67	0
HSPB1	-1.7212	0
MALAT1	-1.76369	0
ANKRD30A	-1.79062	0
XBP1	-1.9306	0
ZFP36	-1.94186	0
AZGP1	-1.96487	0
AGR3	-1.96497	0
SCGB1D2	-1.99622	0
AGR2	-2.26296	0
BTG2	-2.28885	0
PIP	-2.99126	0
SCGB2A2	-3.85179	0
