# Supplementary material for: Single-Cell Transcriptome Analysis Revealed Heterogeneity and Identified Novel Therapeutic Targets for Breast Cancer Subtypes
Source: Cells. 2023 Apr 18;12(8):1182. doi: 10.3390/cells12081182 (PMC10137100; doi:10.3390/cells12081182)
Supplement: Supplementary file 1 [file cells-12-01182-s001.zip › cells-2183337-supplementary/Table S5.xlsx]

## Sheet: GE.TNBC_EPCAM_vs_HER2_EPCAM-fol
Table S5. Differentially expressed genes in TNBC vs HER2+ BC
Gene ID	TNBC vs HER2+ (log2 FC)	Adjusted p value
MGP	2.39826	7.83264e-124
B2M	2.08839	3.05739e-249
HLA-A	1.99438	1.23304e-218
KRT19	1.75036	1.46942e-143
HLA-B	1.73438	2.32131e-122
VIM	1.67152	9.3811e-118
CD74	1.53331	9.45959e-142
HLA-C	1.42022	2.69347e-143
PKM	1.40584	3.23721e-182
FTH1	1.32436	2.21236e-171
GAPDH	1.30372	2.5481e-164
S100A11	1.1715	2.90817e-125
HLA-DRA	1.12724	4.21295e-79
MT2A	1.09473	6.57645e-83
SAA1	1.07523	9.45964e-70
PTMS	1.04284	1.45552e-135
TUBB	1.01339	5.17852e-89
RARRES1	1.01148	7.58559e-57
STMN1	0.999044	9.00292e-77
IFITM3	0.955582	6.58126e-93
CD24	0.935938	8.95743e-26
NFKBIA	0.91928	4.40186e-81
ZFP36L2	0.916415	3.54731e-82
AIM1	0.890612	1.28427e-66
TPI1	0.88773	8.78925e-105
CCND1	0.882063	2.58885e-68
IFI27	0.864223	6.50666e-45
SFRP1	0.862698	9.51422e-112
ATG5	0.857051	1.21887e-72
HLA-E	0.843721	1.58264e-76
NCL	0.84029	1.53584e-95
ACTG1	0.826413	1.35509e-82
CYBA	0.820738	6.04979e-63
NUCKS1	0.82068	6.401e-96
TIMP1	0.816672	6.0407e-75
CSTB	0.798145	9.36861e-67
DEK	0.79079	3.12581e-108
FTL	0.790308	1.65292e-94
MFGE8	0.785585	1.98879e-82
CKB	0.780089	2.5161e-66
APOD	0.77647	1.15016e-51
SIVA1	0.773705	2.29593e-80
CST3	0.770488	3.82542e-80
HLA-DPB1	0.769995	2.46417e-64
PSMB9	0.742016	2.14075e-74
CRYAB	0.726873	1.91171e-48
FUS	0.720337	4.92103e-82
BST2	0.703875	1.02999e-53
H3F3B	0.702998	6.58974e-85
EIF5	0.702906	4.55819e-74
LGALS3BP	0.700289	6.29606e-105
C6orf15	0.698247	3.151e-43
HLA-DPA1	0.693769	2.86876e-57
DDIT4	0.690552	1.4334e-49
FSCN1	0.689453	3.39861e-103
SUMO2	0.687553	3.19148e-95
MT-ND4L	0.686289	3.50056e-12
RBM8A	0.685246	6.23253e-88
MT1X	0.682273	3.55102e-40
PSMB8	0.677781	1.06133e-87
CAV1	0.669	1.67972e-62
LDHB	0.66602	7.62514e-25
HNRNPA3	0.661305	6.61378e-71
EFHD1	0.660697	9.40977e-52
HMGB1	0.66	1.27095e-50
GNAS	0.654161	2.30349e-59
RPS27A	0.65039	5.50947e-44
KRT6B	0.645981	6.80087e-70
EEF1B2	0.644819	7.36359e-59
WFDC2	0.640905	1.2875e-40
PSME2	0.640243	3.15098e-64
FABP7	0.638129	2.9802e-52
C6orf203	0.635403	2.54422e-54
MT-ND6	0.632117	4.56004e-53
IGKC	0.631148	1.12104e-54
HIST1H4C	0.622271	2.74735e-35
S100A2	0.606577	4.18695e-36
MGST3	0.600534	1.3191e-53
FABP5	0.600145	3.16512e-31
FDCSP	0.591972	1.89879e-28
CALM2	0.588493	1.78601e-46
NGFRAP1	0.587599	1.40712e-57
IRX3	0.587541	8.01922e-77
SOD2	0.586025	1.2296e-47
HLA-DRB1	0.585459	1.53308e-47
CTNNBIP1	-0.587637	8.33876e-90
TPD52	-0.588064	2.59945e-90
YWHAH	-0.593984	7.6951e-87
IDH2	-0.594292	2.71289e-30
HSPA6	-0.599917	6.17479e-192
RPL15	-0.602094	1.091e-69
CSDE1	-0.604421	1.44906e-84
ST8SIA6-AS1	-0.60939	1.72534e-197
MTHFD2	-0.610547	9.00292e-77
MAP1LC3A	-0.611637	1.52751e-162
MAL2	-0.625362	5.36274e-76
PIP	-0.62585	3.92611e-120
EIF4A2	-0.628751	3.13251e-81
PSENEN	-0.631141	5.83842e-160
ANXA1	-0.631233	7.05169e-31
NME1	-0.636643	3.78508e-82
CYB5A	-0.638108	1.49264e-62
HILPDA	-0.639342	7.79099e-101
SMDT1	-0.639763	2.06775e-108
SRD5A3	-0.644247	4.99494e-171
REXO2	-0.646035	2.57754e-86
RPSA	-0.646683	2.76441e-53
SQLE	-0.648983	2.48366e-98
SMS	-0.653755	1.29074e-86
COX6A1	-0.653821	1.29325e-72
RPS15	-0.654066	8.47711e-83
SPDEF	-0.654908	1.46752e-62
PPP1R1B	-0.656373	1.23673e-122
RPL14	-0.659341	4.57465e-54
APRT	-0.66136	6.36603e-84
JUN	-0.661451	8.86722e-27
MED1	-0.664946	0
ATP5L	-0.664991	2.69468e-78
ATP6V1G1	-0.665397	1.18573e-76
SLC25A39	-0.674581	1.28519e-95
PKIB	-0.675745	1.33334e-203
TIMM13	-0.681083	3.95017e-99
NPDC1	-0.682568	9.17901e-114
ARF4	-0.685914	2.11887e-87
COX6C	-0.694833	5.68752e-73
KRT18	-0.699241	1.64105e-52
OAZ1	-0.700974	3.89866e-85
NDUFA6	-0.701793	2.13869e-111
HSPA8	-0.702463	1.44551e-55
CLIC3	-0.707891	4.30324e-299
SEPP1	-0.714696	4.25673e-44
DDT	-0.718713	1.88679e-96
SLPI	-0.720175	1.53745e-39
ANKRD37	-0.720258	5.71926e-145
UQCR11	-0.721269	2.11198e-99
ID3	-0.722911	9.30315e-96
KRT10	-0.733007	3.13581e-107
DSTN	-0.734069	4.8327e-97
SPINK8	-0.737639	0
PGAP3	-0.738811	0
SLC25A33	-0.739436	1.68298e-142
GPR160	-0.740279	0
COX14	-0.741055	1.02696e-168
TMBIM6	-0.741316	8.93348e-84
FOLR1	-0.752533	3.07074e-253
KRT81	-0.752748	3.02416e-57
RPL32	-0.758969	2.24378e-85
ZNF706	-0.759247	1.27466e-120
GGCT	-0.768953	3.92538e-92
TMED2	-0.770066	5.47671e-103
TMEM165	-0.770105	8.34403e-145
ADAM15	-0.771516	6.939e-132
RPL29	-0.778214	5.21685e-88
RPL7	-0.796098	1.41302e-37
CISD3	-0.805199	3.69581e-214
RAB2A	-0.805606	2.09254e-110
NUDT8	-0.807347	1.71619e-204
RPL41	-0.807694	1.4532e-84
TMA7	-0.81744	3.57899e-117
MSMO1	-0.818557	1.22969e-247
SERHL2	-0.826497	0
MED24	-0.829526	0
UQCRQ	-0.830412	1.46685e-89
RPL35	-0.837762	8.94289e-108
SPCS1	-0.837894	1.15062e-143
MSL1	-0.844889	0
CD9	-0.846989	5.11582e-83
GPX4	-0.847441	2.19184e-85
DCXR	-0.848533	5.52075e-121
COMTD1	-0.854072	6.78581e-258
ACSL1	-0.866326	0
H2AFJ	-0.866688	1.21088e-145
REEP5	-0.868121	6.42434e-144
COX6B1	-0.878697	1.02804e-124
MRPL41	-0.884626	8.33336e-180
CDK12	-0.887323	0
ECH1	-0.887682	8.63294e-175
DNAJB1	-0.897583	4.29055e-87
UQCR10	-0.90778	2.40446e-145
KRT7	-0.913517	1.69604e-75
ASPH	-0.915842	1.35784e-189
RPL23	-0.91633	1.19588e-74
BLVRB	-0.916512	4.21059e-152
RHOC	-0.92312	3.35705e-253
SOD1	-0.924105	5.88166e-137
ORMDL3	-0.934457	0
LGALS7B	-0.947179	0
AC090498.1	-0.960856	1.00694e-173
SCGB2A2	-0.962378	8.3166e-58
TSC22D1	-0.969858	1.44035e-120
HMGCS2	-0.975328	0
SLC38A10	-0.990195	0
LRRC26	-0.99764	0
S100P	-1.05433	2.48294e-85
KRT23	-1.058	7.59648024284e-312
UBC	-1.07307	5.19e-135
ALDH2	-1.07655	0
DUSP1	-1.09681	5.34671e-93
CD99	-1.12911	5.23493e-170
MIF	-1.13894	7.17672e-89
ACADM	-1.17828	0
DKK1	-1.17859	0
STARD3	-1.18033	0
CASC3	-1.18451	0
HSPA1B	-1.2141	4.72861e-181
HSPA1A	-1.22723	1.26883e-118
RPL27	-1.31808	2.30008e-176
RPL23A	-1.32118	2.34918e-173
HPD	-1.32282	0
TM7SF2	-1.33855	0
FXYD3	-1.34701	7.62883e-195
PDLIM3	-1.37019	0
NUPR1	-1.38183	9.88018e-226
SCGB2B2	-1.39996	0
TNFSF10	-1.40415	9.87957e-283
LMTK3	-1.48854	0
XBP1	-1.48943	6.88231e-217
C17orf89	-1.6017	0
TXN	-1.63253	0
PSMD3	-1.7137	0
GRB7	-1.71672	0
DBI	-2.04037	3.87562829555e-317
MIEN1	-2.18197	0
ERBB2	-2.3558	0
HSPB1	-2.48763	0
SAT1	-2.48801	0
CALML5	-2.55488	2.06179e-293
MUCL1	-4.41321	0
SCGB1B2P	-4.99256	0
