# Supplementary material for: Single-Cell Transcriptome Analysis Revealed Heterogeneity and Identified Novel Therapeutic Targets for Breast Cancer Subtypes
Source: Cells. 2023 Apr 18;12(8):1182. doi: 10.3390/cells12081182 (PMC10137100; doi:10.3390/cells12081182)
Supplement: Supplementary file 1 [file cells-12-01182-s001.zip › cells-2183337-supplementary/Table S6.xlsx]

## Sheet: GE.TNBC_EPCAM_vs_HER2ER_EPCAM-f
Table S6. Differentially expressed genes in TNBC vs ER+HER2+ BC
Gene ID	TNBC vs ER+HER2+ (log2 FC)	Adjusted p value
RPS20	2.10385	2.14969e-176
RPL13A	1.85851	1.67826e-215
RPS2	1.78619	0
CD24	1.77621	1.2717e-84
MUCL1	1.61926	3.72899e-66
RPS29	1.34489	3.36178e-179
YBX1	1.32494	2.15851e-183
RPS17	1.19654	1.15646e-73
NUCKS1	1.15726	1.72644e-179
P4HB	1.15128	2.17471e-141
PKM	1.1463	1.37602e-119
VIM	1.13914	7.79902e-52
S100A8	1.10827	1.98809e-42
RPL37A	1.06134	3.70013e-140
CALML5	1.06117	1.11257e-56
RPL21	1.04892	1.53449e-136
S100A4	1.00348	9.10416e-52
CSTB	0.975858	1.56567e-93
ARPC1B	0.969057	1.03822e-75
PSMA7	0.967535	2.28956e-136
RPL27A	0.964638	3.24178e-62
HN1	0.96147	2.48097e-108
MDH2	0.960719	4.18082e-157
ATG5	0.938957	3.6229e-83
IDH2	0.938463	4.01593e-71
HIST1H4C	0.929818	8.41766e-76
RPL7	0.925945	3.61078e-49
S100A9	0.921313	3.56526e-29
CKB	0.918251	3.76764e-88
FDPS	0.912584	1.22811e-103
RPS16	0.911958	1.16436e-104
ARPC2	0.904485	1.70603e-134
ENO1	0.903194	1.49662e-85
TUBB	0.902189	3.26161e-68
KDELR2	0.896453	2.89749e-100
CYBA	0.891817	1.25962e-72
NDUFA4	0.888755	3.1369e-124
PDIA6	0.876276	4.18656e-105
NCL	0.872374	2.77627e-97
IFI27	0.870106	6.86577e-44
RPS10	0.862812	1.5434e-54
PFDN2	0.860001	1.367e-74
AIM1	0.839193	1.42096e-56
STRA13	0.83672	4.93717e-88
FABP5	0.833127	2.47686e-57
PARP1	0.812297	5.57907e-126
IGFBP5	0.812003	1.21451e-54
NDUFC2	0.807694	4.21559e-77
RPLP2	0.801943	2.6766e-70
TPI1	0.801492	1.51648e-81
CKS1B	0.800359	1.31802e-95
UBA52	0.798268	5.29719e-90
CALR	0.79373	2.2963e-70
STMN1	0.791696	1.05654e-46
RPS11	0.779604	8.75687e-62
IGKC	0.775905	2.5672e-79
SERBP1	0.765643	1.47633e-94
EPCAM	0.7544	1.2523e-135
ATP5O	0.744326	5.07503e-90
NDUFB7	0.742953	6.69402e-96
C14orf2	0.731484	3.91555e-79
RPL38	0.730351	4.25619e-56
HDLBP	0.728629	5.46777e-90
MT-ND1	0.722794	6.15085e-31
C6orf203	0.712013	2.91976e-65
PGK1	0.707789	3.19798e-51
RP11-206M11.7	0.70587	6.71999e-55
HMGB1	0.704126	3.03261e-55
CD44	0.702007	4.66215e-80
TPM3	0.682652	1.74311e-77
GNB2	0.681219	3.23534e-80
GNAS	0.678689	9.34938e-61
C6orf15	0.672183	2.19701e-38
TK1	0.667964	5.47692e-72
TMSB10	0.665204	8.26701e-40
GSTP1	0.663695	5.31795e-38
ALDOA	0.659828	1.63515e-45
DEK	0.657567	7.39038e-72
NFIC	0.654445	1.76601e-75
PDIA3	0.647585	2.8659e-54
CCT6A	0.646204	1.15739e-73
PRRC2C	0.64309	2.68311e-78
CCND1	0.642363	8.04468e-35
ATP5C1	0.64217	8.79593e-56
PSMG3	0.63951	4.70121e-87
UQCRH	0.630974	3.68499e-55
MDH1	0.61963	3.20652e-65
TUBA1B	0.616372	6.7696e-35
SPCS2	0.613299	5.19227e-54
NENF	0.606366	3.00653e-76
ATP5H	0.605834	9.35099e-74
SHFM1	0.6	1.40974e-59
CCT3	0.596329	1.14229e-57
ILF3	0.594277	5.25847e-71
EPHX1	0.593498	3.39385e-46
UGP2	0.591845	6.93068e-56
MT-ND6	0.591672	4.27565e-44
ATP1B3	0.591564	4.25799e-59
WASF2	0.58921	4.22393e-66
TFG	0.586878	7.20388e-78
SEPW1	-0.586578	7.73109e-52
TSC22D1	-0.587188	3.09759e-43
SNHG12	-0.587374	3.39397e-140
MAL2	-0.588815	4.01075e-59
RPS5	-0.588877	1.22944e-60
C9orf142	-0.58928	3.61106e-112
DDX52	-0.598897	5.77146e-252
RPL11	-0.601818	6.23697e-70
UBE2D3	-0.604777	1.30779e-74
PPDPF	-0.607236	4.47339e-37
DAZAP2	-0.611089	5.47176e-89
SQSTM1	-0.61118	2.1364e-52
TUBB4B	-0.612638	1.02429e-54
WFDC2	-0.613771	2.69418e-31
CYSTM1	-0.618521	1.02264e-126
CRABP2	-0.619018	1.58537e-48
VAPA	-0.620224	1.26165e-72
COX6C	-0.620752	1.56498e-44
HNRNPDL	-0.62268	4.64446e-72
SLC38A2	-0.623815	5.09762e-145
PCBP1	-0.628699	3.40999e-55
HSPA6	-0.629594	2.4258e-221
YPEL5	-0.635042	6.54908e-132
EDF1	-0.636136	1.13197e-73
PLK2	-0.637946	1.84871e-90
PGAP3	-0.639435	0
GABRP	-0.63978	3.49212e-89
GDF15	-0.641033	4.05877e-159
RPL36	-0.642111	2.97336e-51
CRACR2B	-0.643043	1.08178e-99
RPL19	-0.648763	6.24409e-58
MTDH	-0.650176	6.80156e-46
MMP7	-0.65027	2.20757e-54
C2orf82	-0.654497	5.62118e-236
EGR1	-0.659391	4.50097e-51
KIAA0196	-0.659399	0
SMIM14	-0.66064	2.57656e-129
S100A1	-0.661788	3.54598e-87
CD74	-0.665337	3.54479e-23
CEACAM6	-0.668296	5.51602e-153
MCL1	-0.670622	3.17697e-91
ADIRF	-0.671924	4.64227e-64
LRRC26	-0.672171	1.36744e-195
RPS9	-0.673684	1.78966e-78
RHOA	-0.685851	9.90774e-69
KRT18	-0.686061	1.37796e-45
HSPA8	-0.686911	9.32603e-50
CSRNP1	-0.687807	1.54169e-201
SEPP1	-0.693047	7.7262e-40
UTP23	-0.694612	1.61778e-266
ZFP36L1	-0.69494	3.48086e-40
FHL2	-0.700592	4.3772e-135
DNAJA1	-0.709338	1.8232e-71
S100A13	-0.713447	1.93343e-82
CIRBP	-0.714667	7.61767e-75
NPEPPS	-0.720869	2.43394e-236
FKBP10	-0.723009	9.68076e-257
HSPB1	-0.723771	4.55775e-30
MT1E	-0.72597	2.44967e-103
LY6E	-0.729865	6.08908e-64
BAG3	-0.730383	6.5763e-155
RPL35A	-0.732128	4.52434e-82
RPL3	-0.732848	9.66238e-84
XIST	-0.732944	2.41708e-264
RPL35	-0.734923	2.44711e-80
DNAJB4	-0.741378	3.085e-256
PHLDA2	-0.741427	6.13333e-66
HINT1	-0.746126	4.98127e-41
MYL6	-0.746826	1.70343e-76
TM4SF1	-0.747332	1.54951e-39
CDKN1A	-0.751436	2.07706e-74
RPL18	-0.755131	6.47081e-118
KLF4	-0.755319	1.18018e-177
POLR2K	-0.756278	5.62024e-93
UBE2B	-0.757866	3.09662e-155
ARF4	-0.759934	6.32372e-102
MYL9	-0.765419	4.71688e-164
FBXO32	-0.776351	9.38897e-190
PCBP2	-0.779914	1.40161e-74
KRT23	-0.781493	2.11952e-209
KRT8	-0.783932	6.50756e-59
ITM2B	-0.784187	6.35765e-58
RPLP0	-0.785866	7.7332e-81
TATDN1	-0.795588	1.49083e-188
RAD21	-0.79953	3.79472e-103
RPS15	-0.800262	1.77603e-112
RPL5	-0.80521	7.82991e-85
SARAF	-0.806857	1.20258e-124
APP	-0.80766	9.96845e-102
ATF3	-0.810578	2.82772e-47
SQLE	-0.812104	1.16009e-113
HIST1H2AC	-0.812558	3.94375e-176
IFITM2	-0.813799	3.09369e-147
RARRES3	-0.817339	1.97808e-100
ZNF706	-0.832283	1.44094e-125
MTSS1	-0.832649	0
RPL6	-0.833239	3.07314e-88
TRPS1	-0.838631	2.32243e-213
YWHAZ	-0.838783	3.38051e-115
VMP1	-0.839827	2.27388e-129
ATP6V1G1	-0.840628	1.57167e-111
TSPAN1	-0.84378	2.73221e-293
CST3	-0.843799	3.52764e-81
MT2A	-0.845013	1.6704e-44
HSPH1	-0.856447	2.75137e-156
ATP6V0C	-0.857385	3.54209e-113
NDUFB9	-0.857587	1.40258e-96
CD9	-0.859557	3.73668e-78
MRPL13	-0.867777	8.51454e-131
AGR2	-0.868466	2.13714e-69
JUNB	-0.875059	3.7537e-51
FXYD3	-0.879364	1.95382e-83
ANKRD30A	-0.890902	9.50288e-278
FCGRT	-0.900162	0
MYADM	-0.906421	5.50103e-234
MAFF	-0.912446	4.26692e-153
BTG2	-0.922278	1.54163e-138
CXCL2	-0.92418	1.76461e-80
RPL41	-0.925385	4.88087e-108
RPS23	-0.926358	2.24672e-107
RPS14	-0.947648	6.69028e-116
NQO1	-0.956192	9.12203e-125
JUP	-0.956403	1.1937e-273
DUSP1	-0.960142	9.01707e-67
OXR1	-0.962223	0
CYR61	-0.968281	5.15806e-127
CXCL14	-0.968543	9.12045e-236
TNFSF10	-0.970499	1.41451e-131
UBC	-0.973058	2.15281e-102
RPS24	-0.976234	1.30858e-134
TRIB1	-0.988838	1.90918e-227
PPP1R15A	-1.00458	3.69338e-107
SH3BGRL	-1.00952	6.76186e-263
STARD3	-1.00961	0
RPL39	-1.01083	1.2919e-139
PFDN5	-1.01387	2.93038e-164
RPL14	-1.03834	1.34265e-124
EIF3H	-1.05826	4.75464e-136
CLEC3A	-1.06057	0
TACSTD2	-1.06385	1.50361e-81
HOXB2	-1.06689	0
SELM	-1.07556	7.46547e-182
MIF	-1.08823	4.34852e-78
NBEAL1	-1.08864	2.31952e-230
ATP5G2	-1.09537	2.05658e-153
SNHG8	-1.09886	4.40846e-239
RPL12	-1.11511	3.08379e-146
GADD45B	-1.11879	5.64882e-162
SERTAD1	-1.12435	4.683e-278
JUND	-1.12749	0
NME2	-1.12837	3.76186e-216
SKP1	-1.12971	1.44929e-200
BTF3	-1.13156	1.46985e-174
RHOB	-1.18328	4.14622e-108
RPL32	-1.18803	5.81498e-190
CLDN4	-1.19867	2.00633e-92
JUN	-1.19912	1.58495e-79
FOSB	-1.2144	9.21088e-158
GABARAP	-1.22036	1.15422e-193
FOS	-1.23378	1.86849e-60
NACA	-1.23729	1.23745e-200
RPL34	-1.24399	3.9482e-170
CLU	-1.26339	5.01261e-182
MDK	-1.27961	1.13988e-139
EIF3E	-1.28574	3.76359e-181
SAT1	-1.30432	4.08198e-107
EIF1	-1.32363	7.25837e-262
RPS4X	-1.33285	1.82699e-228
BST2	-1.33696	4.04821e-155
IFITM3	-1.34046	1.05076e-153
RPL7A	-1.36141	1.18441e-234
AGR3	-1.41063	0
SCGB2A2	-1.42474	7.64089e-112
XBP1	-1.43676	2.80238e-174
MT1X	-1.43965	1.2445e-151
LTF	-1.44414	4.8277e-226
DNAJB1	-1.44445	4.34213e-203
GRB7	-1.4649	0
ERBB2	-1.52286	0
RPL29	-1.55772	3.02555157165e-314
ZFP36	-1.5881	2.84178e-138
MTRNR2L12	-1.60326	1.22996e-164
IFITM1	-1.64295	0
MT-ND4L	-1.65898	1.76121e-68
RPS26	-1.75043	0
AC090498.1	-1.83216	0
MT-ATP8	-1.84251	1.95727e-111
MIEN1	-1.85249	0
HSPA1B	-2.55472	0
HSPA1A	-2.56203	0
