# Supplementary material for: Single-Cell Transcriptome Analysis Revealed Heterogeneity and Identified Novel Therapeutic Targets for Breast Cancer Subtypes
Source: Cells. 2023 Apr 18;12(8):1182. doi: 10.3390/cells12081182 (PMC10137100; doi:10.3390/cells12081182)
Supplement: Supplementary file 1 [file cells-12-01182-s001.zip › cells-2183337-supplementary/Table S7.xlsx]

## Sheet: Clustering-MarkerGenes_correlat
Table S7. Marker genes most enriched in the indicated BC molecular subtype
Cluster	Gene
TNBC	TOMM40
TNBC	GTPBP4
TNBC	TK1
TNBC	ANP32E
TNBC	NASP
TNBC	IGKV3-15
TNBC	IGKV4-1
TNBC	RPL18A
TNBC	HMGB3
TNBC	RPS17
TNBC	AIM1
TNBC	HLA-A
TNBC	LINC01133
TNBC	RPS27A
TNBC	TMSB10
TNBC	HDAC2
TNBC	AP2M1
TNBC	WASF2
TNBC	S100A4
TNBC	ANXA2
TNBC	CKS1B
TNBC	SERPINE2
TNBC	PSMA7
TNBC	RPS16
TNBC	RPL21
TNBC	NDUFS5
TNBC	FSCN1
TNBC	RPS2
TNBC	FABP5
TNBC	HIST1H4C
TNBC	CYBA
TNBC	ATP1B3
TNBC	C6orf203
TNBC	UBA52
TNBC	HN1
TNBC	RPS29
TNBC	QRSL1
TNBC	P4HB
TNBC	CCT5
TNBC	LDHB
TNBC	DEK
TNBC	GAPDH
TNBC	PDIA6
TNBC	CKB
TNBC	NCL
TNBC	ARPC2
TNBC	IMPA2
TNBC	CSTB
TNBC	ATG5
TNBC	RPL4
TNBC	TUBB
TNBC	CD24
TNBC	SERBP1
TNBC	EPCAM
TNBC	TPI1
TNBC	PKM
TNBC	UQCRH
TNBC	ENO1
TNBC	STMN1
TNBC	YBX1
ER	JUNB
ER	RAB11FIP1
ER	ZG16B
ER	ELF3
ER	ATP5G2
ER	TXNIP
ER	ELOVL5
ER	TMEM205
ER	GADD45B
ER	CRIP1
ER	TP53TG1
ER	DEGS2
ER	SLC40A1
ER	MALAT1
ER	NTN4
ER	TNNT1
ER	TBC1D9
ER	SCCPDH
ER	TSPAN13
ER	S100A13
ER	PBX1
ER	ASAH1
ER	MT-ND3
ER	GAMT
ER	RHOB
ER	ZFP36
ER	FOSB
ER	TRPS1
ER	CRABP2
ER	IFITM2
ER	SMIM14
ER	PYCARD
ER	CLU
ER	XBP1
ER	AZGP1
ER	GLUL
ER	SCGB1D2
ER	IL6ST
ER	BCAM
ER	CST3
ER	SLC39A6
ER	MAGED2
ER	SMIM22
ER	CA12
ER	MUC1
ER	MLPH
ER	GPRC5A
ER	ADIRF
ER	ESR1
ER	SCGB2A2
ER	SELM
ER	C1orf64
ER	AGR2
ER	GATA3
ER	XIST
ER	SH3BGRL
ER	AGR3
ER	ANKRD30A
ER	PIP
ER	BTG2
HER2	SLC25A33
HER2	RP11-166N17.1
HER2	ATP6V1C2
HER2	LMO1
HER2	A2ML1
HER2	QPRT
HER2	HOXA11
HER2	SAT1
HER2	LINC01213
HER2	CTB-131K11.1
HER2	SPINK8
HER2	CALML5
HER2	MSL1
HER2	RP11-818F20.5
HER2	ADARB2-AS1
HER2	ST8SIA6-AS1
HER2	ACSBG1
HER2	PDLIM3
HER2	TXN
HER2	CDK12
HER2	RAPGEFL1
HER2	MED1
HER2	SLC38A10
HER2	ALDH2
HER2	C19orf81
HER2	FOLR1
HER2	ORMDL3
HER2	HMGCS2
HER2	HOXA10
HER2	CAMK1D
HER2	DBI
HER2	GSDMB
HER2	ENTHD2
HER2	LINC00482
HER2	ACADM
HER2	C17orf89
HER2	MED24
HER2	LMTK3
HER2	TM7SF2
HER2	NEUROD2
HER2	IYD
HER2	THRSP
HER2	XAGE5
HER2	MUCL1
HER2	RP11-462G2.1
HER2	FBP2
HER2	CASC3
HER2	COX7B2
HER2	ACSL1
HER2	DKK1
HER2	PSMD3
HER2	LGALS7B
HER2	HPD
HER2	SCGB2B2
HER2	SCGB1B2P
HER2ER	DAPK1
HER2ER	IQCG
HER2ER	CXCL14
HER2ER	MIR222HG
HER2ER	RPL32
HER2ER	MRPL10
HER2ER	IFITM1
HER2ER	NACA
HER2ER	LIF
HER2ER	RPLP0
HER2ER	RAD21
HER2ER	HOXB2
HER2ER	RPL12
HER2ER	JUP
HER2ER	MDK
HER2ER	ZHX1
HER2ER	NQO1
HER2ER	SQLE
HER2ER	GABRP
HER2ER	RPL7A
HER2ER	AC090498.1
HER2ER	PNMT
HER2ER	RPL29
HER2ER	HSPA1A
HER2ER	C8orf76
HER2ER	MRPL13
HER2ER	NSMCE2
HER2ER	TATDN1
HER2ER	PGAP3
HER2ER	FAM91A1
HER2ER	WDYHV1
HER2ER	ERBB2
HER2ER	EIF1
HER2ER	HSPA1B
HER2ER	TSPAN1
HER2ER	UTP23
HER2ER	EIF3E
HER2ER	STARD3
HER2ER	GRB7
HER2ER	C2orf82
HER2ER	MIEN1
HER2ER	ABCC4
HER2ER	GSTM1
HER2ER	ALDH1A3
HER2ER	RPS26
HER2ER	FKBP10
HER2ER	DDX52
HER2ER	MT1X
HER2ER	IKZF3
HER2ER	USP6NL
HER2ER	KIAA0196
HER2ER	RP11-211F2.1
HER2ER	OXR1
HER2ER	HOXB-AS3
HER2ER	MYEOV
HER2ER	CPED1
HER2ER	CLEC3A
HER2ER	MTSS1
HER2ER	LINC00578
HER2ER	RP11-114M1.1
