# Supplementary material for: Single-Cell Transcriptome Analysis Revealed Heterogeneity and Identified Novel Therapeutic Targets for Breast Cancer Subtypes
Source: Cells. 2023 Apr 18;12(8):1182. doi: 10.3390/cells12081182 (PMC10137100; doi:10.3390/cells12081182)
Supplement: Supplementary file 1 [file cells-12-01182-s001.zip › cells-2183337-supplementary/Table S8.xlsx]

## Sheet: enrichment.all (2)
Table S8. PPI enrichment analysis for the 44 therapeutic targets in HER2+ BC
#category	term ID	term description	observed gene count	background gene count	strength	false discovery rate	matching proteins in your network (IDs)	matching proteins in your network (labels)
GO Process	GO:0000184	Nuclear-transcribed mrna catabolic process, nonsense-mediated decay	18	119	1.83	5.61e-24	9606.ENSP00000251453,9606.ENSP00000264645,9606.ENSP00000270625,9606.ENSP00000322419,9606.ENSP00000339795,9606.ENSP00000341885,9606.ENSP00000346015,9606.ENSP00000346027,9606.ENSP00000346067,9606.ENSP00000375730,9606.ENSP00000379339,9606.ENSP00000386717,9606.ENSP00000389103,9606.ENSP00000418082,9606.ENSP00000420311,9606.ENSP00000429374,9606.ENSP00000464813,9606.ENSP00000481646	RPS16,CASC3,RPS11,RPLP2,RPL7,RPS2,RPL27A,RPL21,RPSA,RPL13A,RPS29,RPL31,RPL23A,RPL37A,RPL23,RPS20,RPL27,RPS10
GO Process	GO:0006614	SRP-dependent cotranslational protein targeting to membrane	17	96	1.9	9.4e-24	9606.ENSP00000251453,9606.ENSP00000270625,9606.ENSP00000322419,9606.ENSP00000339795,9606.ENSP00000341885,9606.ENSP00000346015,9606.ENSP00000346027,9606.ENSP00000346067,9606.ENSP00000375730,9606.ENSP00000379339,9606.ENSP00000386717,9606.ENSP00000389103,9606.ENSP00000418082,9606.ENSP00000420311,9606.ENSP00000429374,9606.ENSP00000464813,9606.ENSP00000481646	RPS16,RPS11,RPLP2,RPL7,RPS2,RPL27A,RPL21,RPSA,RPL13A,RPS29,RPL31,RPL23A,RPL37A,RPL23,RPS20,RPL27,RPS10
GO Process	GO:0019083	Viral transcription	17	115	1.82	5.44e-23	9606.ENSP00000251453,9606.ENSP00000270625,9606.ENSP00000322419,9606.ENSP00000339795,9606.ENSP00000341885,9606.ENSP00000346015,9606.ENSP00000346027,9606.ENSP00000346067,9606.ENSP00000375730,9606.ENSP00000379339,9606.ENSP00000386717,9606.ENSP00000389103,9606.ENSP00000418082,9606.ENSP00000420311,9606.ENSP00000429374,9606.ENSP00000464813,9606.ENSP00000481646	RPS16,RPS11,RPLP2,RPL7,RPS2,RPL27A,RPL21,RPSA,RPL13A,RPS29,RPL31,RPL23A,RPL37A,RPL23,RPS20,RPL27,RPS10
GO Process	GO:0006413	Translational initiation	17	141	1.73	8.59e-22	9606.ENSP00000251453,9606.ENSP00000270625,9606.ENSP00000322419,9606.ENSP00000339795,9606.ENSP00000341885,9606.ENSP00000346015,9606.ENSP00000346027,9606.ENSP00000346067,9606.ENSP00000375730,9606.ENSP00000379339,9606.ENSP00000386717,9606.ENSP00000389103,9606.ENSP00000418082,9606.ENSP00000420311,9606.ENSP00000429374,9606.ENSP00000464813,9606.ENSP00000481646	RPS16,RPS11,RPLP2,RPL7,RPS2,RPL27A,RPL21,RPSA,RPL13A,RPS29,RPL31,RPL23A,RPL37A,RPL23,RPS20,RPL27,RPS10
GO Process	GO:0090150	Establishment of protein localization to membrane	18	267	1.48	3.29e-19	9606.ENSP00000215570,9606.ENSP00000251453,9606.ENSP00000270625,9606.ENSP00000322419,9606.ENSP00000339795,9606.ENSP00000341885,9606.ENSP00000346015,9606.ENSP00000346027,9606.ENSP00000346067,9606.ENSP00000375730,9606.ENSP00000379339,9606.ENSP00000386717,9606.ENSP00000389103,9606.ENSP00000418082,9606.ENSP00000420311,9606.ENSP00000429374,9606.ENSP00000464813,9606.ENSP00000481646	TIMM13,RPS16,RPS11,RPLP2,RPL7,RPS2,RPL27A,RPL21,RPSA,RPL13A,RPS29,RPL31,RPL23A,RPL37A,RPL23,RPS20,RPL27,RPS10
GO Process	GO:0072594	Establishment of protein localization to organelle	19	433	1.29	3.79e-17	9606.ENSP00000215570,9606.ENSP00000251453,9606.ENSP00000270625,9606.ENSP00000300651,9606.ENSP00000322419,9606.ENSP00000339795,9606.ENSP00000341885,9606.ENSP00000346015,9606.ENSP00000346027,9606.ENSP00000346067,9606.ENSP00000375730,9606.ENSP00000379339,9606.ENSP00000386717,9606.ENSP00000389103,9606.ENSP00000418082,9606.ENSP00000420311,9606.ENSP00000429374,9606.ENSP00000464813,9606.ENSP00000481646	TIMM13,RPS16,RPS11,MED1,RPLP2,RPL7,RPS2,RPL27A,RPL21,RPSA,RPL13A,RPS29,RPL31,RPL23A,RPL37A,RPL23,RPS20,RPL27,RPS10
GO Process	GO:0006605	Protein targeting	18	356	1.35	3.9e-17	9606.ENSP00000215570,9606.ENSP00000251453,9606.ENSP00000270625,9606.ENSP00000322419,9606.ENSP00000339795,9606.ENSP00000341885,9606.ENSP00000346015,9606.ENSP00000346027,9606.ENSP00000346067,9606.ENSP00000375730,9606.ENSP00000379339,9606.ENSP00000386717,9606.ENSP00000389103,9606.ENSP00000418082,9606.ENSP00000420311,9606.ENSP00000429374,9606.ENSP00000464813,9606.ENSP00000481646	TIMM13,RPS16,RPS11,RPLP2,RPL7,RPS2,RPL27A,RPL21,RPSA,RPL13A,RPS29,RPL31,RPL23A,RPL37A,RPL23,RPS20,RPL27,RPS10
GO Process	GO:0006412	Translation	18	366	1.34	5.89e-17	9606.ENSP00000251453,9606.ENSP00000270625,9606.ENSP00000322419,9606.ENSP00000333837,9606.ENSP00000339795,9606.ENSP00000341885,9606.ENSP00000346015,9606.ENSP00000346027,9606.ENSP00000346067,9606.ENSP00000375730,9606.ENSP00000379339,9606.ENSP00000386717,9606.ENSP00000389103,9606.ENSP00000418082,9606.ENSP00000420311,9606.ENSP00000429374,9606.ENSP00000464813,9606.ENSP00000481646	RPS16,RPS11,RPLP2,MRPL12,RPL7,RPS2,RPL27A,RPL21,RPSA,RPL13A,RPS29,RPL31,RPL23A,RPL37A,RPL23,RPS20,RPL27,RPS10
GO Process	GO:0016071	mRNA metabolic process	21	678	1.14	1.74e-16	9606.ENSP00000251453,9606.ENSP00000264645,9606.ENSP00000270625,9606.ENSP00000300651,9606.ENSP00000322419,9606.ENSP00000339795,9606.ENSP00000341885,9606.ENSP00000346015,9606.ENSP00000346027,9606.ENSP00000346067,9606.ENSP00000361626,9606.ENSP00000375730,9606.ENSP00000379339,9606.ENSP00000386717,9606.ENSP00000389103,9606.ENSP00000398880,9606.ENSP00000418082,9606.ENSP00000420311,9606.ENSP00000429374,…	RPS16,CASC3,RPS11,MED1,RPLP2,RPL7,RPS2,RPL27A,RPL21,RPSA,YBX1,RPL13A,RPS29,RPL31,RPL23A,CDK12,RPL37A,RPL23,RPS20,RPL27,RPS10
GO Process	GO:0006518	Peptide metabolic process	19	503	1.23	4.04e-16	9606.ENSP00000251453,9606.ENSP00000270142,9606.ENSP00000270625,9606.ENSP00000322419,9606.ENSP00000333837,9606.ENSP00000339795,9606.ENSP00000341885,9606.ENSP00000346015,9606.ENSP00000346027,9606.ENSP00000346067,9606.ENSP00000375730,9606.ENSP00000379339,9606.ENSP00000386717,9606.ENSP00000389103,9606.ENSP00000418082,9606.ENSP00000420311,9606.ENSP00000429374,9606.ENSP00000464813,9606.ENSP00000481646	RPS16,SOD1,RPS11,RPLP2,MRPL12,RPL7,RPS2,RPL27A,RPL21,RPSA,RPL13A,RPS29,RPL31,RPL23A,RPL37A,RPL23,RPS20,RPL27,RPS10
GO Process	GO:0033365	Protein localization to organelle	21	743	1.1	8.61e-16	9606.ENSP00000215570,9606.ENSP00000251453,9606.ENSP00000270625,9606.ENSP00000300651,9606.ENSP00000322419,9606.ENSP00000339795,9606.ENSP00000341885,9606.ENSP00000346015,9606.ENSP00000346027,9606.ENSP00000346067,9606.ENSP00000361626,9606.ENSP00000363641,9606.ENSP00000375730,9606.ENSP00000379339,9606.ENSP00000386717,9606.ENSP00000389103,9606.ENSP00000418082,9606.ENSP00000420311,9606.ENSP00000429374,…	TIMM13,RPS16,RPS11,MED1,RPLP2,RPL7,RPS2,RPL27A,RPL21,RPSA,YBX1,TXN,RPL13A,RPS29,RPL31,RPL23A,RPL37A,RPL23,RPS20,RPL27,RPS10
GO Process	GO:0044403	Symbiotic process	20	865	1.01	2.78e-13	9606.ENSP00000251453,9606.ENSP00000259457,9606.ENSP00000270625,9606.ENSP00000322419,9606.ENSP00000339795,9606.ENSP00000341885,9606.ENSP00000346015,9606.ENSP00000346027,9606.ENSP00000346067,9606.ENSP00000375730,9606.ENSP00000379339,9606.ENSP00000386717,9606.ENSP00000389103,9606.ENSP00000399888,9606.ENSP00000418082,9606.ENSP00000420311,9606.ENSP00000429374,9606.ENSP00000432660,9606.ENSP00000464813,…	RPS16,PSMB7,RPS11,RPLP2,RPL7,RPS2,RPL27A,RPL21,RPSA,RPL13A,RPS29,RPL31,RPL23A,HMGA1,RPL37A,RPL23,RPS20,CFL1,RPL27,RPS10
GO Process	GO:0016032	Viral process	19	776	1.04	6.45e-13	9606.ENSP00000251453,9606.ENSP00000259457,9606.ENSP00000270625,9606.ENSP00000322419,9606.ENSP00000339795,9606.ENSP00000341885,9606.ENSP00000346015,9606.ENSP00000346027,9606.ENSP00000346067,9606.ENSP00000375730,9606.ENSP00000379339,9606.ENSP00000386717,9606.ENSP00000389103,9606.ENSP00000399888,9606.ENSP00000418082,9606.ENSP00000420311,9606.ENSP00000429374,9606.ENSP00000464813,9606.ENSP00000481646	RPS16,PSMB7,RPS11,RPLP2,RPL7,RPS2,RPL27A,RPL21,RPSA,RPL13A,RPS29,RPL31,RPL23A,HMGA1,RPL37A,RPL23,RPS20,RPL27,RPS10
GO Process	GO:0044265	Cellular macromolecule catabolic process	20	917	0.99	7.5e-13	9606.ENSP00000251453,9606.ENSP00000259457,9606.ENSP00000264639,9606.ENSP00000264645,9606.ENSP00000270625,9606.ENSP00000322419,9606.ENSP00000339795,9606.ENSP00000341885,9606.ENSP00000346015,9606.ENSP00000346027,9606.ENSP00000346067,9606.ENSP00000375730,9606.ENSP00000379339,9606.ENSP00000386717,9606.ENSP00000389103,9606.ENSP00000418082,9606.ENSP00000420311,9606.ENSP00000429374,9606.ENSP00000464813,…	RPS16,PSMB7,PSMD3,CASC3,RPS11,RPLP2,RPL7,RPS2,RPL27A,RPL21,RPSA,RPL13A,RPS29,RPL31,RPL23A,RPL37A,RPL23,RPS20,RPL27,RPS10
GO Process	GO:0016070	RNA metabolic process	24	1584	0.83	9.94e-13	9606.ENSP00000251453,9606.ENSP00000264645,9606.ENSP00000265881,9606.ENSP00000270625,9606.ENSP00000300651,9606.ENSP00000322419,9606.ENSP00000332198,9606.ENSP00000333837,9606.ENSP00000339795,9606.ENSP00000341885,9606.ENSP00000346015,9606.ENSP00000346027,9606.ENSP00000346067,9606.ENSP00000361626,9606.ENSP00000375730,9606.ENSP00000379339,9606.ENSP00000386717,9606.ENSP00000389103,9606.ENSP00000398880,…	RPS16,CASC3,REXO2,RPS11,MED1,RPLP2,NOP10,MRPL12,RPL7,RPS2,RPL27A,RPL21,RPSA,YBX1,RPL13A,RPS29,RPL31,RPL23A,CDK12,RPL37A,RPL23,RPS20,RPL27,RPS10
GO Process	GO:0006886	Intracellular protein transport	20	999	0.95	3.48e-12	9606.ENSP00000215570,9606.ENSP00000251453,9606.ENSP00000264645,9606.ENSP00000270625,9606.ENSP00000300651,9606.ENSP00000322419,9606.ENSP00000339795,9606.ENSP00000341885,9606.ENSP00000346015,9606.ENSP00000346027,9606.ENSP00000346067,9606.ENSP00000375730,9606.ENSP00000379339,9606.ENSP00000386717,9606.ENSP00000389103,9606.ENSP00000418082,9606.ENSP00000420311,9606.ENSP00000429374,9606.ENSP00000464813,…	TIMM13,RPS16,CASC3,RPS11,MED1,RPLP2,RPL7,RPS2,RPL27A,RPL21,RPSA,RPL13A,RPS29,RPL31,RPL23A,RPL37A,RPL23,RPS20,RPL27,RPS10
GO Process	GO:0006139	Nucleobase-containing compound metabolic process	28	2659	0.67	9.69e-12	9606.ENSP00000234590,9606.ENSP00000251453,9606.ENSP00000264645,9606.ENSP00000265881,9606.ENSP00000270625,9606.ENSP00000300651,9606.ENSP00000322419,9606.ENSP00000332198,9606.ENSP00000333837,9606.ENSP00000339795,9606.ENSP00000341885,9606.ENSP00000346015,9606.ENSP00000346027,9606.ENSP00000346067,9606.ENSP00000361626,9606.ENSP00000362413,9606.ENSP00000375730,9606.ENSP00000379339,9606.ENSP00000386717,…	ENO1,RPS16,CASC3,REXO2,RPS11,MED1,RPLP2,NOP10,MRPL12,RPL7,RPS2,RPL27A,RPL21,RPSA,YBX1,PGK1,RPL13A,RPS29,RPL31,RPL23A,CDK12,HMGA1,RPL37A,RPL23,RPS20,UQCC3,RPL27,RPS10
GO Process	GO:0008152	Metabolic process	42	8298	0.35	2.7e-11	9606.ENSP00000184266,9606.ENSP00000234590,9606.ENSP00000246554,9606.ENSP00000251453,9606.ENSP00000259457,9606.ENSP00000264639,9606.ENSP00000264645,9606.ENSP00000265881,9606.ENSP00000269571,9606.ENSP00000270142,9606.ENSP00000270625,9606.ENSP00000279387,9606.ENSP00000281031,9606.ENSP00000300651,9606.ENSP00000322419,9606.ENSP00000332198,9606.ENSP00000333837,9606.ENSP00000339795,9606.ENSP00000341885,…	NDUFB4,ENO1,COX6B1,RPS16,PSMB7,PSMD3,CASC3,REXO2,ERBB2,SOD1,RPS11,PPP4C,NDUFC2,MED1,RPLP2,NOP10,MRPL12,RPL7,RPS2,RPL27A,RPL21,RPSA,COMTD1,YBX1,PGK1,TXN,RPL13A,RPS29,RPL31,RPL23A,NDUFA11,CDK12,HMGA1,RPL37A,NDUFA6,RPL23,RPS20,UQCRB,CFL1,UQCC3,RPL27,RPS10
GO Process	GO:0044271	Cellular nitrogen compound biosynthetic process	22	1522	0.81	5.6e-11	9606.ENSP00000251453,9606.ENSP00000270625,9606.ENSP00000300651,9606.ENSP00000322419,9606.ENSP00000332198,9606.ENSP00000333837,9606.ENSP00000339795,9606.ENSP00000341885,9606.ENSP00000346015,9606.ENSP00000346027,9606.ENSP00000346067,9606.ENSP00000361626,9606.ENSP00000375730,9606.ENSP00000379339,9606.ENSP00000386717,9606.ENSP00000389103,9606.ENSP00000418082,9606.ENSP00000420311,9606.ENSP00000429374,…	RPS16,RPS11,MED1,RPLP2,NOP10,MRPL12,RPL7,RPS2,RPL27A,RPL21,RPSA,YBX1,RPL13A,RPS29,RPL31,RPL23A,RPL37A,RPL23,RPS20,UQCC3,RPL27,RPS10
GO Process	GO:0046907	Intracellular transport	22	1520	0.81	5.6e-11	9606.ENSP00000215570,9606.ENSP00000251453,9606.ENSP00000264645,9606.ENSP00000270142,9606.ENSP00000270625,9606.ENSP00000300651,9606.ENSP00000322419,9606.ENSP00000339795,9606.ENSP00000341885,9606.ENSP00000346015,9606.ENSP00000346027,9606.ENSP00000346067,9606.ENSP00000375730,9606.ENSP00000379339,9606.ENSP00000386717,9606.ENSP00000389103,9606.ENSP00000399888,9606.ENSP00000418082,9606.ENSP00000420311,…	TIMM13,RPS16,CASC3,SOD1,RPS11,MED1,RPLP2,RPL7,RPS2,RPL27A,RPL21,RPSA,RPL13A,RPS29,RPL31,RPL23A,HMGA1,RPL37A,RPL23,RPS20,RPL27,RPS10
GO Process	GO:0090304	Nucleic acid metabolic process	25	2178	0.71	8.19e-11	9606.ENSP00000251453,9606.ENSP00000264645,9606.ENSP00000265881,9606.ENSP00000270625,9606.ENSP00000300651,9606.ENSP00000322419,9606.ENSP00000332198,9606.ENSP00000333837,9606.ENSP00000339795,9606.ENSP00000341885,9606.ENSP00000346015,9606.ENSP00000346027,9606.ENSP00000346067,9606.ENSP00000361626,9606.ENSP00000375730,9606.ENSP00000379339,9606.ENSP00000386717,9606.ENSP00000389103,9606.ENSP00000398880,…	RPS16,CASC3,REXO2,RPS11,MED1,RPLP2,NOP10,MRPL12,RPL7,RPS2,RPL27A,RPL21,RPSA,YBX1,RPL13A,RPS29,RPL31,RPL23A,CDK12,HMGA1,RPL37A,RPL23,RPS20,RPL27,RPS10
GO Process	GO:0034645	Cellular macromolecule biosynthetic process	22	1592	0.79	1.28e-10	9606.ENSP00000251453,9606.ENSP00000270625,9606.ENSP00000300651,9606.ENSP00000322419,9606.ENSP00000332198,9606.ENSP00000333837,9606.ENSP00000339795,9606.ENSP00000341885,9606.ENSP00000346015,9606.ENSP00000346027,9606.ENSP00000346067,9606.ENSP00000361626,9606.ENSP00000375730,9606.ENSP00000379339,9606.ENSP00000386717,9606.ENSP00000389103,9606.ENSP00000399888,9606.ENSP00000418082,9606.ENSP00000420311,…	RPS16,RPS11,MED1,RPLP2,NOP10,MRPL12,RPL7,RPS2,RPL27A,RPL21,RPSA,YBX1,RPL13A,RPS29,RPL31,RPL23A,HMGA1,RPL37A,RPL23,RPS20,RPL27,RPS10
GO Process	GO:0044237	Cellular metabolic process	40	7513	0.37	1.52e-10	9606.ENSP00000184266,9606.ENSP00000234590,9606.ENSP00000246554,9606.ENSP00000251453,9606.ENSP00000259457,9606.ENSP00000264639,9606.ENSP00000264645,9606.ENSP00000265881,9606.ENSP00000269571,9606.ENSP00000270142,9606.ENSP00000270625,9606.ENSP00000279387,9606.ENSP00000281031,9606.ENSP00000300651,9606.ENSP00000322419,9606.ENSP00000332198,9606.ENSP00000333837,9606.ENSP00000339795,9606.ENSP00000341885,…	NDUFB4,ENO1,COX6B1,RPS16,PSMB7,PSMD3,CASC3,REXO2,ERBB2,SOD1,RPS11,PPP4C,NDUFC2,MED1,RPLP2,NOP10,MRPL12,RPL7,RPS2,RPL27A,RPL21,RPSA,YBX1,PGK1,RPL13A,RPS29,RPL31,RPL23A,NDUFA11,CDK12,HMGA1,RPL37A,NDUFA6,RPL23,RPS20,UQCRB,CFL1,UQCC3,RPL27,RPS10
GO Process	GO:0034613	Cellular protein localization	22	1610	0.78	1.54e-10	9606.ENSP00000215570,9606.ENSP00000251453,9606.ENSP00000264645,9606.ENSP00000270625,9606.ENSP00000300651,9606.ENSP00000322419,9606.ENSP00000339795,9606.ENSP00000341885,9606.ENSP00000346015,9606.ENSP00000346027,9606.ENSP00000346067,9606.ENSP00000361626,9606.ENSP00000363641,9606.ENSP00000375730,9606.ENSP00000379339,9606.ENSP00000386717,9606.ENSP00000389103,9606.ENSP00000418082,9606.ENSP00000420311,…	TIMM13,RPS16,CASC3,RPS11,MED1,RPLP2,RPL7,RPS2,RPL27A,RPL21,RPSA,YBX1,TXN,RPL13A,RPS29,RPL31,RPL23A,RPL37A,RPL23,RPS20,RPL27,RPS10
GO Process	GO:0034641	Cellular nitrogen compound metabolic process	29	3282	0.59	1.62e-10	9606.ENSP00000234590,9606.ENSP00000251453,9606.ENSP00000264645,9606.ENSP00000265881,9606.ENSP00000270142,9606.ENSP00000270625,9606.ENSP00000300651,9606.ENSP00000322419,9606.ENSP00000332198,9606.ENSP00000333837,9606.ENSP00000339795,9606.ENSP00000341885,9606.ENSP00000346015,9606.ENSP00000346027,9606.ENSP00000346067,9606.ENSP00000361626,9606.ENSP00000362413,9606.ENSP00000375730,9606.ENSP00000379339,…	ENO1,RPS16,CASC3,REXO2,SOD1,RPS11,MED1,RPLP2,NOP10,MRPL12,RPL7,RPS2,RPL27A,RPL21,RPSA,YBX1,PGK1,RPL13A,RPS29,RPL31,RPL23A,CDK12,HMGA1,RPL37A,RPL23,RPS20,UQCC3,RPL27,RPS10
GO Process	GO:0010467	Gene expression	24	2056	0.72	2.06e-10	9606.ENSP00000251453,9606.ENSP00000264645,9606.ENSP00000270625,9606.ENSP00000300651,9606.ENSP00000322419,9606.ENSP00000332198,9606.ENSP00000333837,9606.ENSP00000339795,9606.ENSP00000341885,9606.ENSP00000346015,9606.ENSP00000346027,9606.ENSP00000346067,9606.ENSP00000361626,9606.ENSP00000362413,9606.ENSP00000375730,9606.ENSP00000379339,9606.ENSP00000386717,9606.ENSP00000389103,9606.ENSP00000398880,…	RPS16,CASC3,RPS11,MED1,RPLP2,NOP10,MRPL12,RPL7,RPS2,RPL27A,RPL21,RPSA,YBX1,PGK1,RPL13A,RPS29,RPL31,RPL23A,CDK12,RPL37A,RPL23,RPS20,RPL27,RPS10
GO Process	GO:0051649	Establishment of localization in cell	25	2375	0.67	4.72e-10	9606.ENSP00000215570,9606.ENSP00000251453,9606.ENSP00000259457,9606.ENSP00000264639,9606.ENSP00000264645,9606.ENSP00000270142,9606.ENSP00000270625,9606.ENSP00000281031,9606.ENSP00000300651,9606.ENSP00000322419,9606.ENSP00000339795,9606.ENSP00000341885,9606.ENSP00000346015,9606.ENSP00000346027,9606.ENSP00000346067,9606.ENSP00000375730,9606.ENSP00000379339,9606.ENSP00000386717,9606.ENSP00000389103,…	TIMM13,RPS16,PSMB7,PSMD3,CASC3,SOD1,RPS11,NDUFC2,MED1,RPLP2,RPL7,RPS2,RPL27A,RPL21,RPSA,RPL13A,RPS29,RPL31,RPL23A,HMGA1,RPL37A,RPL23,RPS20,RPL27,RPS10
GO Process	GO:1901575	Organic substance catabolic process	22	1750	0.75	6.98e-10	9606.ENSP00000234590,9606.ENSP00000251453,9606.ENSP00000259457,9606.ENSP00000264639,9606.ENSP00000264645,9606.ENSP00000270625,9606.ENSP00000322419,9606.ENSP00000339795,9606.ENSP00000341885,9606.ENSP00000346015,9606.ENSP00000346027,9606.ENSP00000346067,9606.ENSP00000362413,9606.ENSP00000375730,9606.ENSP00000379339,9606.ENSP00000386717,9606.ENSP00000389103,9606.ENSP00000418082,9606.ENSP00000420311,…	ENO1,RPS16,PSMB7,PSMD3,CASC3,RPS11,RPLP2,RPL7,RPS2,RPL27A,RPL21,RPSA,PGK1,RPL13A,RPS29,RPL31,RPL23A,RPL37A,RPL23,RPS20,RPL27,RPS10
GO Process	GO:0051641	Cellular localization	27	2967	0.61	9.45e-10	9606.ENSP00000215570,9606.ENSP00000251453,9606.ENSP00000259457,9606.ENSP00000264639,9606.ENSP00000264645,9606.ENSP00000270142,9606.ENSP00000270625,9606.ENSP00000281031,9606.ENSP00000300651,9606.ENSP00000322419,9606.ENSP00000339795,9606.ENSP00000341885,9606.ENSP00000346015,9606.ENSP00000346027,9606.ENSP00000346067,9606.ENSP00000361626,9606.ENSP00000363641,9606.ENSP00000375730,9606.ENSP00000379339,…	TIMM13,RPS16,PSMB7,PSMD3,CASC3,SOD1,RPS11,NDUFC2,MED1,RPLP2,RPL7,RPS2,RPL27A,RPL21,RPSA,YBX1,TXN,RPL13A,RPS29,RPL31,RPL23A,HMGA1,RPL37A,RPL23,RPS20,RPL27,RPS10
GO Process	GO:0010629	Negative regulation of gene expression	23	2014	0.71	1.17e-09	9606.ENSP00000234590,9606.ENSP00000251453,9606.ENSP00000264645,9606.ENSP00000270625,9606.ENSP00000300651,9606.ENSP00000322419,9606.ENSP00000339795,9606.ENSP00000341885,9606.ENSP00000346015,9606.ENSP00000346027,9606.ENSP00000346067,9606.ENSP00000361626,9606.ENSP00000363641,9606.ENSP00000375730,9606.ENSP00000379339,9606.ENSP00000386717,9606.ENSP00000389103,9606.ENSP00000399888,9606.ENSP00000418082,…	ENO1,RPS16,CASC3,RPS11,MED1,RPLP2,RPL7,RPS2,RPL27A,RPL21,RPSA,YBX1,TXN,RPL13A,RPS29,RPL31,RPL23A,HMGA1,RPL37A,RPL23,RPS20,RPL27,RPS10
GO Process	GO:0009058	Biosynthetic process	26	2788	0.62	1.84e-09	9606.ENSP00000234590,9606.ENSP00000251453,9606.ENSP00000270142,9606.ENSP00000270625,9606.ENSP00000300651,9606.ENSP00000322419,9606.ENSP00000332198,9606.ENSP00000333837,9606.ENSP00000339795,9606.ENSP00000341885,9606.ENSP00000346015,9606.ENSP00000346027,9606.ENSP00000346067,9606.ENSP00000361626,9606.ENSP00000362413,9606.ENSP00000375730,9606.ENSP00000379339,9606.ENSP00000386717,9606.ENSP00000389103,…	ENO1,RPS16,SOD1,RPS11,MED1,RPLP2,NOP10,MRPL12,RPL7,RPS2,RPL27A,RPL21,RPSA,YBX1,PGK1,RPL13A,RPS29,RPL31,RPL23A,HMGA1,RPL37A,RPL23,RPS20,UQCC3,RPL27,RPS10
GO Process	GO:1901566	Organonitrogen compound biosynthetic process	19	1346	0.8	5.28e-09	9606.ENSP00000251453,9606.ENSP00000270625,9606.ENSP00000322419,9606.ENSP00000333837,9606.ENSP00000339795,9606.ENSP00000341885,9606.ENSP00000346015,9606.ENSP00000346027,9606.ENSP00000346067,9606.ENSP00000375730,9606.ENSP00000379339,9606.ENSP00000386717,9606.ENSP00000389103,9606.ENSP00000418082,9606.ENSP00000420311,9606.ENSP00000429374,9606.ENSP00000432692,9606.ENSP00000464813,9606.ENSP00000481646	RPS16,RPS11,RPLP2,MRPL12,RPL7,RPS2,RPL27A,RPL21,RPSA,RPL13A,RPS29,RPL31,RPL23A,RPL37A,RPL23,RPS20,UQCC3,RPL27,RPS10
GO Process	GO:1901576	Organic substance biosynthetic process	25	2734	0.61	8.94e-09	9606.ENSP00000234590,9606.ENSP00000251453,9606.ENSP00000270625,9606.ENSP00000300651,9606.ENSP00000322419,9606.ENSP00000332198,9606.ENSP00000333837,9606.ENSP00000339795,9606.ENSP00000341885,9606.ENSP00000346015,9606.ENSP00000346027,9606.ENSP00000346067,9606.ENSP00000361626,9606.ENSP00000362413,9606.ENSP00000375730,9606.ENSP00000379339,9606.ENSP00000386717,9606.ENSP00000389103,9606.ENSP00000399888,…	ENO1,RPS16,RPS11,MED1,RPLP2,NOP10,MRPL12,RPL7,RPS2,RPL27A,RPL21,RPSA,YBX1,PGK1,RPL13A,RPS29,RPL31,RPL23A,HMGA1,RPL37A,RPL23,RPS20,UQCC3,RPL27,RPS10
GO Process	GO:0071705	Nitrogen compound transport	21	1823	0.71	1.21e-08	9606.ENSP00000215570,9606.ENSP00000251453,9606.ENSP00000264645,9606.ENSP00000270625,9606.ENSP00000300651,9606.ENSP00000322419,9606.ENSP00000339795,9606.ENSP00000341885,9606.ENSP00000346015,9606.ENSP00000346027,9606.ENSP00000346067,9606.ENSP00000361626,9606.ENSP00000375730,9606.ENSP00000379339,9606.ENSP00000386717,9606.ENSP00000389103,9606.ENSP00000418082,9606.ENSP00000420311,9606.ENSP00000429374,…	TIMM13,RPS16,CASC3,RPS11,MED1,RPLP2,RPL7,RPS2,RPL27A,RPL21,RPSA,YBX1,RPL13A,RPS29,RPL31,RPL23A,RPL37A,RPL23,RPS20,RPL27,RPS10
GO Process	GO:0044249	Cellular biosynthetic process	24	2611	0.61	2.52e-08	9606.ENSP00000251453,9606.ENSP00000270142,9606.ENSP00000270625,9606.ENSP00000300651,9606.ENSP00000322419,9606.ENSP00000332198,9606.ENSP00000333837,9606.ENSP00000339795,9606.ENSP00000341885,9606.ENSP00000346015,9606.ENSP00000346027,9606.ENSP00000346067,9606.ENSP00000361626,9606.ENSP00000375730,9606.ENSP00000379339,9606.ENSP00000386717,9606.ENSP00000389103,9606.ENSP00000399888,9606.ENSP00000418082,…	RPS16,SOD1,RPS11,MED1,RPLP2,NOP10,MRPL12,RPL7,RPS2,RPL27A,RPL21,RPSA,YBX1,RPL13A,RPS29,RPL31,RPL23A,HMGA1,RPL37A,RPL23,RPS20,UQCC3,RPL27,RPS10
GO Process	GO:0044419	Interspecies interaction between organisms	21	1899	0.69	2.52e-08	9606.ENSP00000234590,9606.ENSP00000251453,9606.ENSP00000259457,9606.ENSP00000270625,9606.ENSP00000322419,9606.ENSP00000339795,9606.ENSP00000341885,9606.ENSP00000346015,9606.ENSP00000346027,9606.ENSP00000346067,9606.ENSP00000375730,9606.ENSP00000379339,9606.ENSP00000386717,9606.ENSP00000389103,9606.ENSP00000399888,9606.ENSP00000418082,9606.ENSP00000420311,9606.ENSP00000429374,9606.ENSP00000432660,…	ENO1,RPS16,PSMB7,RPS11,RPLP2,RPL7,RPS2,RPL27A,RPL21,RPSA,RPL13A,RPS29,RPL31,RPL23A,HMGA1,RPL37A,RPL23,RPS20,CFL1,RPL27,RPS10
GO Process	GO:0046034	ATP metabolic process	9	204	1.29	1.71e-07	9606.ENSP00000184266,9606.ENSP00000234590,9606.ENSP00000246554,9606.ENSP00000281031,9606.ENSP00000362413,9606.ENSP00000389160,9606.ENSP00000418842,9606.ENSP00000430494,9606.ENSP00000432692	NDUFB4,ENO1,COX6B1,NDUFC2,PGK1,NDUFA11,NDUFA6,UQCRB,UQCC3
GO Process	GO:0010468	Regulation of gene expression	30	4813	0.44	2.71e-07	9606.ENSP00000234590,9606.ENSP00000251453,9606.ENSP00000259457,9606.ENSP00000264639,9606.ENSP00000264645,9606.ENSP00000269571,9606.ENSP00000270142,9606.ENSP00000270625,9606.ENSP00000300651,9606.ENSP00000322419,9606.ENSP00000333837,9606.ENSP00000339795,9606.ENSP00000341885,9606.ENSP00000346015,9606.ENSP00000346027,9606.ENSP00000346067,9606.ENSP00000361626,9606.ENSP00000363641,9606.ENSP00000375730,…	ENO1,RPS16,PSMB7,PSMD3,CASC3,ERBB2,SOD1,RPS11,MED1,RPLP2,MRPL12,RPL7,RPS2,RPL27A,RPL21,RPSA,YBX1,TXN,RPL13A,CHCHD2,RPS29,RPL31,RPL23A,CDK12,HMGA1,RPL37A,RPL23,RPS20,RPL27,RPS10
GO Process	GO:0071702	Organic substance transport	21	2173	0.63	2.75e-07	9606.ENSP00000215570,9606.ENSP00000251453,9606.ENSP00000264645,9606.ENSP00000270625,9606.ENSP00000300651,9606.ENSP00000322419,9606.ENSP00000339795,9606.ENSP00000341885,9606.ENSP00000346015,9606.ENSP00000346027,9606.ENSP00000346067,9606.ENSP00000361626,9606.ENSP00000375730,9606.ENSP00000379339,9606.ENSP00000386717,9606.ENSP00000389103,9606.ENSP00000418082,9606.ENSP00000420311,9606.ENSP00000429374,…	TIMM13,RPS16,CASC3,RPS11,MED1,RPLP2,RPL7,RPS2,RPL27A,RPL21,RPSA,YBX1,RPL13A,RPS29,RPL31,RPL23A,RPL37A,RPL23,RPS20,RPL27,RPS10
GO Process	GO:0042775	Mitochondrial atp synthesis coupled electron transport	7	87	1.55	2.78e-07	9606.ENSP00000184266,9606.ENSP00000246554,9606.ENSP00000281031,9606.ENSP00000389160,9606.ENSP00000418842,9606.ENSP00000430494,9606.ENSP00000432692	NDUFB4,COX6B1,NDUFC2,NDUFA11,NDUFA6,UQCRB,UQCC3
GO Process	GO:0009892	Negative regulation of metabolic process	24	3124	0.53	8.85e-07	9606.ENSP00000234590,9606.ENSP00000251453,9606.ENSP00000264645,9606.ENSP00000270142,9606.ENSP00000270625,9606.ENSP00000300651,9606.ENSP00000322419,9606.ENSP00000339795,9606.ENSP00000341885,9606.ENSP00000346015,9606.ENSP00000346027,9606.ENSP00000346067,9606.ENSP00000361626,9606.ENSP00000363641,9606.ENSP00000375730,9606.ENSP00000379339,9606.ENSP00000386717,9606.ENSP00000389103,9606.ENSP00000399888,…	ENO1,RPS16,CASC3,SOD1,RPS11,MED1,RPLP2,RPL7,RPS2,RPL27A,RPL21,RPSA,YBX1,TXN,RPL13A,RPS29,RPL31,RPL23A,HMGA1,RPL37A,RPL23,RPS20,RPL27,RPS10
GO Process	GO:0006807	Nitrogen compound metabolic process	34	6852	0.34	2.16e-06	9606.ENSP00000234590,9606.ENSP00000251453,9606.ENSP00000259457,9606.ENSP00000264639,9606.ENSP00000264645,9606.ENSP00000265881,9606.ENSP00000269571,9606.ENSP00000270142,9606.ENSP00000270625,9606.ENSP00000279387,9606.ENSP00000300651,9606.ENSP00000322419,9606.ENSP00000332198,9606.ENSP00000333837,9606.ENSP00000339795,9606.ENSP00000341885,9606.ENSP00000346015,9606.ENSP00000346027,9606.ENSP00000346067,…	ENO1,RPS16,PSMB7,PSMD3,CASC3,REXO2,ERBB2,SOD1,RPS11,PPP4C,MED1,RPLP2,NOP10,MRPL12,RPL7,RPS2,RPL27A,RPL21,RPSA,YBX1,PGK1,RPL13A,RPS29,RPL31,RPL23A,CDK12,HMGA1,RPL37A,RPL23,RPS20,CFL1,UQCC3,RPL27,RPS10
GO Process	GO:0044260	Cellular macromolecule metabolic process	29	4976	0.41	3.28e-06	9606.ENSP00000251453,9606.ENSP00000259457,9606.ENSP00000264639,9606.ENSP00000264645,9606.ENSP00000269571,9606.ENSP00000270625,9606.ENSP00000279387,9606.ENSP00000300651,9606.ENSP00000322419,9606.ENSP00000332198,9606.ENSP00000333837,9606.ENSP00000339795,9606.ENSP00000341885,9606.ENSP00000346015,9606.ENSP00000346027,9606.ENSP00000346067,9606.ENSP00000361626,9606.ENSP00000375730,9606.ENSP00000379339,…	RPS16,PSMB7,PSMD3,CASC3,ERBB2,RPS11,PPP4C,MED1,RPLP2,NOP10,MRPL12,RPL7,RPS2,RPL27A,RPL21,RPSA,YBX1,RPL13A,RPS29,RPL31,RPL23A,CDK12,HMGA1,RPL37A,RPL23,RPS20,CFL1,RPL27,RPS10
GO Process	GO:0048519	Negative regulation of biological process	30	5389	0.39	4.04e-06	9606.ENSP00000234590,9606.ENSP00000251453,9606.ENSP00000259457,9606.ENSP00000264639,9606.ENSP00000264645,9606.ENSP00000269571,9606.ENSP00000270142,9606.ENSP00000270625,9606.ENSP00000300651,9606.ENSP00000322419,9606.ENSP00000339795,9606.ENSP00000341885,9606.ENSP00000346015,9606.ENSP00000346027,9606.ENSP00000346067,9606.ENSP00000361626,9606.ENSP00000362413,9606.ENSP00000363641,9606.ENSP00000375730,…	ENO1,RPS16,PSMB7,PSMD3,CASC3,ERBB2,SOD1,RPS11,MED1,RPLP2,RPL7,RPS2,RPL27A,RPL21,RPSA,YBX1,PGK1,TXN,RPL13A,RPS29,RPL31,RPL23A,CDK12,HMGA1,RPL37A,RPL23,RPS20,CFL1,RPL27,RPS10
GO Process	GO:0044267	Cellular protein metabolic process	25	3696	0.48	4.25e-06	9606.ENSP00000251453,9606.ENSP00000259457,9606.ENSP00000264639,9606.ENSP00000269571,9606.ENSP00000270625,9606.ENSP00000279387,9606.ENSP00000300651,9606.ENSP00000322419,9606.ENSP00000333837,9606.ENSP00000339795,9606.ENSP00000341885,9606.ENSP00000346015,9606.ENSP00000346027,9606.ENSP00000346067,9606.ENSP00000375730,9606.ENSP00000379339,9606.ENSP00000386717,9606.ENSP00000389103,9606.ENSP00000398880,…	RPS16,PSMB7,PSMD3,ERBB2,RPS11,PPP4C,MED1,RPLP2,MRPL12,RPL7,RPS2,RPL27A,RPL21,RPSA,RPL13A,RPS29,RPL31,RPL23A,CDK12,RPL37A,RPL23,RPS20,CFL1,RPL27,RPS10
GO Process	GO:0006810	Transport	27	4353	0.44	4.48e-06	9606.ENSP00000215570,9606.ENSP00000246554,9606.ENSP00000251453,9606.ENSP00000259457,9606.ENSP00000264639,9606.ENSP00000264645,9606.ENSP00000270142,9606.ENSP00000270625,9606.ENSP00000281031,9606.ENSP00000300651,9606.ENSP00000322419,9606.ENSP00000339795,9606.ENSP00000341885,9606.ENSP00000346015,9606.ENSP00000346027,9606.ENSP00000346067,9606.ENSP00000361626,9606.ENSP00000375730,9606.ENSP00000379339,…	TIMM13,COX6B1,RPS16,PSMB7,PSMD3,CASC3,SOD1,RPS11,NDUFC2,MED1,RPLP2,RPL7,RPS2,RPL27A,RPL21,RPSA,YBX1,RPL13A,RPS29,RPL31,RPL23A,HMGA1,RPL37A,RPL23,RPS20,RPL27,RPS10
GO Process	GO:0016310	Phosphorylation	15	1275	0.72	9.87e-06	9606.ENSP00000184266,9606.ENSP00000234590,9606.ENSP00000246554,9606.ENSP00000259457,9606.ENSP00000264639,9606.ENSP00000269571,9606.ENSP00000281031,9606.ENSP00000300651,9606.ENSP00000362413,9606.ENSP00000389160,9606.ENSP00000398880,9606.ENSP00000418842,9606.ENSP00000430494,9606.ENSP00000432660,9606.ENSP00000432692	NDUFB4,ENO1,COX6B1,PSMB7,PSMD3,ERBB2,NDUFC2,MED1,PGK1,NDUFA11,CDK12,NDUFA6,UQCRB,CFL1,UQCC3
GO Process	GO:1901564	Organonitrogen compound metabolic process	29	5244	0.39	1.07e-05	9606.ENSP00000234590,9606.ENSP00000251453,9606.ENSP00000259457,9606.ENSP00000264639,9606.ENSP00000269571,9606.ENSP00000270142,9606.ENSP00000270625,9606.ENSP00000279387,9606.ENSP00000300651,9606.ENSP00000322419,9606.ENSP00000333837,9606.ENSP00000339795,9606.ENSP00000341885,9606.ENSP00000346015,9606.ENSP00000346027,9606.ENSP00000346067,9606.ENSP00000362413,9606.ENSP00000375730,9606.ENSP00000379339,…	ENO1,RPS16,PSMB7,PSMD3,ERBB2,SOD1,RPS11,PPP4C,MED1,RPLP2,MRPL12,RPL7,RPS2,RPL27A,RPL21,RPSA,PGK1,RPL13A,RPS29,RPL31,RPL23A,CDK12,RPL37A,RPL23,RPS20,CFL1,UQCC3,RPL27,RPS10
GO Process	GO:0071704	Organic substance metabolic process	35	7755	0.3	1.18e-05	9606.ENSP00000234590,9606.ENSP00000251453,9606.ENSP00000259457,9606.ENSP00000264639,9606.ENSP00000264645,9606.ENSP00000265881,9606.ENSP00000269571,9606.ENSP00000270142,9606.ENSP00000270625,9606.ENSP00000279387,9606.ENSP00000300651,9606.ENSP00000322419,9606.ENSP00000332198,9606.ENSP00000333837,9606.ENSP00000339795,9606.ENSP00000341885,9606.ENSP00000346015,9606.ENSP00000346027,9606.ENSP00000346067,…	ENO1,RPS16,PSMB7,PSMD3,CASC3,REXO2,ERBB2,SOD1,RPS11,PPP4C,MED1,RPLP2,NOP10,MRPL12,RPL7,RPS2,RPL27A,RPL21,RPSA,YBX1,PGK1,TXN,RPL13A,RPS29,RPL31,RPL23A,CDK12,HMGA1,RPL37A,RPL23,RPS20,CFL1,UQCC3,RPL27,RPS10
GO Process	GO:0019538	Protein metabolic process	26	4251	0.43	1.35e-05	9606.ENSP00000251453,9606.ENSP00000259457,9606.ENSP00000264639,9606.ENSP00000269571,9606.ENSP00000270625,9606.ENSP00000279387,9606.ENSP00000300651,9606.ENSP00000322419,9606.ENSP00000333837,9606.ENSP00000339795,9606.ENSP00000341885,9606.ENSP00000346015,9606.ENSP00000346027,9606.ENSP00000346067,9606.ENSP00000362413,9606.ENSP00000375730,9606.ENSP00000379339,9606.ENSP00000386717,9606.ENSP00000389103,…	RPS16,PSMB7,PSMD3,ERBB2,RPS11,PPP4C,MED1,RPLP2,MRPL12,RPL7,RPS2,RPL27A,RPL21,RPSA,PGK1,RPL13A,RPS29,RPL31,RPL23A,CDK12,RPL37A,RPL23,RPS20,CFL1,RPL27,RPS10
GO Process	GO:0043170	Macromolecule metabolic process	31	6137	0.35	1.75e-05	9606.ENSP00000251453,9606.ENSP00000259457,9606.ENSP00000264639,9606.ENSP00000264645,9606.ENSP00000265881,9606.ENSP00000269571,9606.ENSP00000270625,9606.ENSP00000279387,9606.ENSP00000300651,9606.ENSP00000322419,9606.ENSP00000332198,9606.ENSP00000333837,9606.ENSP00000339795,9606.ENSP00000341885,9606.ENSP00000346015,9606.ENSP00000346027,9606.ENSP00000346067,9606.ENSP00000361626,9606.ENSP00000362413,…	RPS16,PSMB7,PSMD3,CASC3,REXO2,ERBB2,RPS11,PPP4C,MED1,RPLP2,NOP10,MRPL12,RPL7,RPS2,RPL27A,RPL21,RPSA,YBX1,PGK1,RPL13A,RPS29,RPL31,RPL23A,CDK12,HMGA1,RPL37A,RPL23,RPS20,CFL1,RPL27,RPS10
GO Process	GO:0033108	Mitochondrial respiratory chain complex assembly	6	102	1.42	2.06e-05	9606.ENSP00000184266,9606.ENSP00000281031,9606.ENSP00000389160,9606.ENSP00000418842,9606.ENSP00000430494,9606.ENSP00000432692	NDUFB4,NDUFC2,NDUFA11,NDUFA6,UQCRB,UQCC3
GO Process	GO:0006091	Generation of precursor metabolites and energy	9	405	0.99	3.93e-05	9606.ENSP00000184266,9606.ENSP00000234590,9606.ENSP00000246554,9606.ENSP00000281031,9606.ENSP00000362413,9606.ENSP00000389160,9606.ENSP00000418842,9606.ENSP00000430494,9606.ENSP00000432692	NDUFB4,ENO1,COX6B1,NDUFC2,PGK1,NDUFA11,NDUFA6,UQCRB,UQCC3
GO Process	GO:0042254	Ribosome biogenesis	8	292	1.09	4.15e-05	9606.ENSP00000251453,9606.ENSP00000332198,9606.ENSP00000339795,9606.ENSP00000341885,9606.ENSP00000346067,9606.ENSP00000389103,9606.ENSP00000464813,9606.ENSP00000481646	RPS16,NOP10,RPL7,RPS2,RPSA,RPL23A,RPL27,RPS10
GO Process	GO:0051179	Localization	29	5591	0.36	4.35e-05	9606.ENSP00000215570,9606.ENSP00000246554,9606.ENSP00000251453,9606.ENSP00000259457,9606.ENSP00000264639,9606.ENSP00000264645,9606.ENSP00000270142,9606.ENSP00000270625,9606.ENSP00000281031,9606.ENSP00000300651,9606.ENSP00000322419,9606.ENSP00000339795,9606.ENSP00000341885,9606.ENSP00000346015,9606.ENSP00000346027,9606.ENSP00000346067,9606.ENSP00000361626,9606.ENSP00000363641,9606.ENSP00000375730,…	TIMM13,COX6B1,RPS16,PSMB7,PSMD3,CASC3,SOD1,RPS11,NDUFC2,MED1,RPLP2,RPL7,RPS2,RPL27A,RPL21,RPSA,YBX1,TXN,RPL13A,RPS29,RPL31,RPL23A,HMGA1,RPL37A,RPL23,RPS20,CFL1,RPL27,RPS10
GO Process	GO:0060255	Regulation of macromolecule metabolic process	31	6407	0.33	4.83e-05	9606.ENSP00000234590,9606.ENSP00000251453,9606.ENSP00000259457,9606.ENSP00000264639,9606.ENSP00000264645,9606.ENSP00000269571,9606.ENSP00000270142,9606.ENSP00000270625,9606.ENSP00000279387,9606.ENSP00000300651,9606.ENSP00000322419,9606.ENSP00000333837,9606.ENSP00000339795,9606.ENSP00000341885,9606.ENSP00000346015,9606.ENSP00000346027,9606.ENSP00000346067,9606.ENSP00000361626,9606.ENSP00000363641,…	ENO1,RPS16,PSMB7,PSMD3,CASC3,ERBB2,SOD1,RPS11,PPP4C,MED1,RPLP2,MRPL12,RPL7,RPS2,RPL27A,RPL21,RPSA,YBX1,TXN,RPL13A,CHCHD2,RPS29,RPL31,RPL23A,CDK12,HMGA1,RPL37A,RPL23,RPS20,RPL27,RPS10
GO Process	GO:0044238	Primary metabolic process	33	7332	0.3	6.39e-05	9606.ENSP00000234590,9606.ENSP00000251453,9606.ENSP00000259457,9606.ENSP00000264639,9606.ENSP00000264645,9606.ENSP00000265881,9606.ENSP00000269571,9606.ENSP00000270625,9606.ENSP00000279387,9606.ENSP00000300651,9606.ENSP00000322419,9606.ENSP00000332198,9606.ENSP00000333837,9606.ENSP00000339795,9606.ENSP00000341885,9606.ENSP00000346015,9606.ENSP00000346027,9606.ENSP00000346067,9606.ENSP00000361626,…	ENO1,RPS16,PSMB7,PSMD3,CASC3,REXO2,ERBB2,RPS11,PPP4C,MED1,RPLP2,NOP10,MRPL12,RPL7,RPS2,RPL27A,RPL21,RPSA,YBX1,PGK1,RPL13A,RPS29,RPL31,RPL23A,CDK12,HMGA1,RPL37A,RPL23,RPS20,CFL1,UQCC3,RPL27,RPS10
GO Process	GO:0019222	Regulation of metabolic process	32	6948	0.31	7.58e-05	9606.ENSP00000234590,9606.ENSP00000251453,9606.ENSP00000259457,9606.ENSP00000264639,9606.ENSP00000264645,9606.ENSP00000269571,9606.ENSP00000270142,9606.ENSP00000270625,9606.ENSP00000279387,9606.ENSP00000300651,9606.ENSP00000322419,9606.ENSP00000333837,9606.ENSP00000339795,9606.ENSP00000341885,9606.ENSP00000346015,9606.ENSP00000346027,9606.ENSP00000346067,9606.ENSP00000361626,9606.ENSP00000362413,…	ENO1,RPS16,PSMB7,PSMD3,CASC3,ERBB2,SOD1,RPS11,PPP4C,MED1,RPLP2,MRPL12,RPL7,RPS2,RPL27A,RPL21,RPSA,YBX1,PGK1,TXN,RPL13A,CHCHD2,RPS29,RPL31,RPL23A,CDK12,HMGA1,RPL37A,RPL23,RPS20,RPL27,RPS10
GO Process	GO:0006796	Phosphate-containing compound metabolic process	17	2107	0.55	0.00018	9606.ENSP00000184266,9606.ENSP00000234590,9606.ENSP00000246554,9606.ENSP00000259457,9606.ENSP00000264639,9606.ENSP00000265881,9606.ENSP00000269571,9606.ENSP00000279387,9606.ENSP00000281031,9606.ENSP00000300651,9606.ENSP00000362413,9606.ENSP00000389160,9606.ENSP00000398880,9606.ENSP00000418842,9606.ENSP00000430494,9606.ENSP00000432660,9606.ENSP00000432692	NDUFB4,ENO1,COX6B1,PSMB7,PSMD3,REXO2,ERBB2,PPP4C,NDUFC2,MED1,PGK1,NDUFA11,CDK12,NDUFA6,UQCRB,CFL1,UQCC3
GO Process	GO:0055114	Oxidation-reduction process	11	939	0.72	0.00072	9606.ENSP00000184266,9606.ENSP00000234590,9606.ENSP00000246554,9606.ENSP00000270142,9606.ENSP00000281031,9606.ENSP00000362413,9606.ENSP00000363641,9606.ENSP00000389160,9606.ENSP00000418842,9606.ENSP00000430494,9606.ENSP00000432692	NDUFB4,ENO1,COX6B1,SOD1,NDUFC2,PGK1,TXN,NDUFA11,NDUFA6,UQCRB,UQCC3
GO Process	GO:0006120	Mitochondrial electron transport, nadh to ubiquinone	4	49	1.56	0.00074	9606.ENSP00000184266,9606.ENSP00000281031,9606.ENSP00000389160,9606.ENSP00000418842	NDUFB4,NDUFC2,NDUFA11,NDUFA6
GO Process	GO:0007005	Mitochondrion organization	8	452	0.9	0.0009	9606.ENSP00000184266,9606.ENSP00000215570,9606.ENSP00000281031,9606.ENSP00000378812,9606.ENSP00000389160,9606.ENSP00000418842,9606.ENSP00000430494,9606.ENSP00000432692	NDUFB4,TIMM13,NDUFC2,CHCHD2,NDUFA11,NDUFA6,UQCRB,UQCC3
GO Process	GO:0032981	Mitochondrial respiratory chain complex i assembly	4	66	1.43	0.0022	9606.ENSP00000184266,9606.ENSP00000281031,9606.ENSP00000389160,9606.ENSP00000418842	NDUFB4,NDUFC2,NDUFA11,NDUFA6
GO Process	GO:0043933	Protein-containing complex subunit organization	13	1539	0.57	0.0028	9606.ENSP00000184266,9606.ENSP00000281031,9606.ENSP00000333837,9606.ENSP00000346067,9606.ENSP00000389103,9606.ENSP00000389160,9606.ENSP00000399888,9606.ENSP00000418842,9606.ENSP00000420311,9606.ENSP00000430494,9606.ENSP00000432660,9606.ENSP00000432692,9606.ENSP00000481646	NDUFB4,NDUFC2,MRPL12,RPSA,RPL23A,NDUFA11,HMGA1,NDUFA6,RPL23,UQCRB,CFL1,UQCC3,RPS10
GO Process	GO:0034622	Cellular protein-containing complex assembly	9	816	0.69	0.0088	9606.ENSP00000184266,9606.ENSP00000281031,9606.ENSP00000346067,9606.ENSP00000389103,9606.ENSP00000389160,9606.ENSP00000418842,9606.ENSP00000430494,9606.ENSP00000432692,9606.ENSP00000481646	NDUFB4,NDUFC2,RPSA,RPL23A,NDUFA11,NDUFA6,UQCRB,UQCC3,RPS10
GO Process	GO:0006364	rRNA processing	5	212	1.02	0.0143	9606.ENSP00000251453,9606.ENSP00000332198,9606.ENSP00000339795,9606.ENSP00000341885,9606.ENSP00000464813	RPS16,NOP10,RPL7,RPS2,RPL27
GO Process	GO:0009987	Cellular process	43	15024	0.1	0.0152	9606.ENSP00000184266,9606.ENSP00000215570,9606.ENSP00000234590,9606.ENSP00000246554,9606.ENSP00000251453,9606.ENSP00000259457,9606.ENSP00000264639,9606.ENSP00000264645,9606.ENSP00000265881,9606.ENSP00000269571,9606.ENSP00000270142,9606.ENSP00000270625,9606.ENSP00000279387,9606.ENSP00000281031,9606.ENSP00000300651,9606.ENSP00000322419,9606.ENSP00000332198,9606.ENSP00000333837,9606.ENSP00000339795,…	NDUFB4,TIMM13,ENO1,COX6B1,RPS16,PSMB7,PSMD3,CASC3,REXO2,ERBB2,SOD1,RPS11,PPP4C,NDUFC2,MED1,RPLP2,NOP10,MRPL12,RPL7,RPS2,RPL27A,RPL21,RPSA,YBX1,PGK1,TXN,RPL13A,CHCHD2,RPS29,RPL31,RPL23A,NDUFA11,CDK12,HMGA1,RPL37A,NDUFA6,RPL23,RPS20,UQCRB,CFL1,UQCC3,RPL27,RPS10
GO Process	GO:0034551	Mitochondrial respiratory chain complex iii assembly	2	10	1.95	0.0367	9606.ENSP00000430494,9606.ENSP00000432692	UQCRB,UQCC3
GO Process	GO:0044085	Cellular component biogenesis	15	2583	0.41	0.0384	9606.ENSP00000184266,9606.ENSP00000251453,9606.ENSP00000281031,9606.ENSP00000332198,9606.ENSP00000339795,9606.ENSP00000341885,9606.ENSP00000346067,9606.ENSP00000389103,9606.ENSP00000389160,9606.ENSP00000399888,9606.ENSP00000418842,9606.ENSP00000430494,9606.ENSP00000432692,9606.ENSP00000464813,9606.ENSP00000481646	NDUFB4,RPS16,NDUFC2,NOP10,RPL7,RPS2,RPSA,RPL23A,NDUFA11,HMGA1,NDUFA6,UQCRB,UQCC3,RPL27,RPS10
GO Process	GO:0042255	Ribosome assembly	3	61	1.34	0.0446	9606.ENSP00000346067,9606.ENSP00000389103,9606.ENSP00000481646	RPSA,RPL23A,RPS10
GO Function	GO:0003735	Structural constituent of ribosome	18	159	1.7	1.78e-22	9606.ENSP00000251453,9606.ENSP00000270625,9606.ENSP00000322419,9606.ENSP00000333837,9606.ENSP00000339795,9606.ENSP00000341885,9606.ENSP00000346015,9606.ENSP00000346027,9606.ENSP00000346067,9606.ENSP00000375730,9606.ENSP00000379339,9606.ENSP00000386717,9606.ENSP00000389103,9606.ENSP00000418082,9606.ENSP00000420311,9606.ENSP00000429374,9606.ENSP00000464813,9606.ENSP00000481646	RPS16,RPS11,RPLP2,MRPL12,RPL7,RPS2,RPL27A,RPL21,RPSA,RPL13A,RPS29,RPL31,RPL23A,RPL37A,RPL23,RPS20,RPL27,RPS10
GO Function	GO:0005198	Structural molecule activity	19	635	1.12	7.02e-14	9606.ENSP00000251453,9606.ENSP00000270625,9606.ENSP00000322419,9606.ENSP00000333837,9606.ENSP00000339795,9606.ENSP00000341885,9606.ENSP00000346015,9606.ENSP00000346027,9606.ENSP00000346067,9606.ENSP00000375730,9606.ENSP00000379339,9606.ENSP00000386717,9606.ENSP00000389103,9606.ENSP00000399888,9606.ENSP00000418082,9606.ENSP00000420311,9606.ENSP00000429374,9606.ENSP00000464813,9606.ENSP00000481646	RPS16,RPS11,RPLP2,MRPL12,RPL7,RPS2,RPL27A,RPL21,RPSA,RPL13A,RPS29,RPL31,RPL23A,HMGA1,RPL37A,RPL23,RPS20,RPL27,RPS10
GO Function	GO:0003723	RNA binding	21	1649	0.75	9.69e-09	9606.ENSP00000234590,9606.ENSP00000251453,9606.ENSP00000264645,9606.ENSP00000270625,9606.ENSP00000332198,9606.ENSP00000333837,9606.ENSP00000339795,9606.ENSP00000341885,9606.ENSP00000346015,9606.ENSP00000346027,9606.ENSP00000346067,9606.ENSP00000361626,9606.ENSP00000363641,9606.ENSP00000375730,9606.ENSP00000386717,9606.ENSP00000389103,9606.ENSP00000418082,9606.ENSP00000420311,9606.ENSP00000429374,…	ENO1,RPS16,CASC3,RPS11,NOP10,MRPL12,RPL7,RPS2,RPL27A,RPL21,RPSA,YBX1,TXN,RPL13A,RPL31,RPL23A,RPL37A,RPL23,RPS20,RPL27,RPS10
GO Function	GO:0003676	Nucleic acid binding	25	3947	0.45	8.37e-05	9606.ENSP00000234590,9606.ENSP00000251453,9606.ENSP00000264645,9606.ENSP00000265881,9606.ENSP00000270625,9606.ENSP00000300651,9606.ENSP00000332198,9606.ENSP00000333837,9606.ENSP00000339795,9606.ENSP00000341885,9606.ENSP00000346015,9606.ENSP00000346027,9606.ENSP00000346067,9606.ENSP00000361626,9606.ENSP00000363641,9606.ENSP00000375730,9606.ENSP00000378812,9606.ENSP00000386717,9606.ENSP00000389103,…	ENO1,RPS16,CASC3,REXO2,RPS11,MED1,NOP10,MRPL12,RPL7,RPS2,RPL27A,RPL21,RPSA,YBX1,TXN,RPL13A,CHCHD2,RPL31,RPL23A,HMGA1,RPL37A,RPL23,RPS20,RPL27,RPS10
GO Function	GO:1901363	Heterocyclic compound binding	28	5831	0.33	0.0024	9606.ENSP00000234590,9606.ENSP00000251453,9606.ENSP00000264645,9606.ENSP00000265881,9606.ENSP00000269571,9606.ENSP00000270625,9606.ENSP00000300651,9606.ENSP00000332198,9606.ENSP00000333837,9606.ENSP00000339795,9606.ENSP00000341885,9606.ENSP00000346015,9606.ENSP00000346027,9606.ENSP00000346067,9606.ENSP00000361626,9606.ENSP00000362413,9606.ENSP00000363641,9606.ENSP00000375730,9606.ENSP00000378812,…	ENO1,RPS16,CASC3,REXO2,ERBB2,RPS11,MED1,NOP10,MRPL12,RPL7,RPS2,RPL27A,RPL21,RPSA,YBX1,PGK1,TXN,RPL13A,CHCHD2,RPL31,RPL23A,CDK12,HMGA1,RPL37A,RPL23,RPS20,RPL27,RPS10
GO Function	GO:0016651	Oxidoreductase activity, acting on nad(p)h	5	107	1.32	0.0027	9606.ENSP00000184266,9606.ENSP00000281031,9606.ENSP00000362413,9606.ENSP00000363641,9606.ENSP00000418842	NDUFB4,NDUFC2,PGK1,TXN,NDUFA6
GO Function	GO:0097159	Organic cyclic compound binding	28	5916	0.32	0.0027	9606.ENSP00000234590,9606.ENSP00000251453,9606.ENSP00000264645,9606.ENSP00000265881,9606.ENSP00000269571,9606.ENSP00000270625,9606.ENSP00000300651,9606.ENSP00000332198,9606.ENSP00000333837,9606.ENSP00000339795,9606.ENSP00000341885,9606.ENSP00000346015,9606.ENSP00000346027,9606.ENSP00000346067,9606.ENSP00000361626,9606.ENSP00000362413,9606.ENSP00000363641,9606.ENSP00000375730,9606.ENSP00000378812,…	ENO1,RPS16,CASC3,REXO2,ERBB2,RPS11,MED1,NOP10,MRPL12,RPL7,RPS2,RPL27A,RPL21,RPSA,YBX1,PGK1,TXN,RPL13A,CHCHD2,RPL31,RPL23A,CDK12,HMGA1,RPL37A,RPL23,RPS20,RPL27,RPS10
GO Function	GO:0047134	Protein-disulfide reductase activity	2	4	2.35	0.0297	9606.ENSP00000362413,9606.ENSP00000363641	PGK1,TXN
GO Component	GO:0022626	Cytosolic ribosome	17	97	1.89	2.92e-24	9606.ENSP00000251453,9606.ENSP00000270625,9606.ENSP00000322419,9606.ENSP00000339795,9606.ENSP00000341885,9606.ENSP00000346015,9606.ENSP00000346027,9606.ENSP00000346067,9606.ENSP00000375730,9606.ENSP00000379339,9606.ENSP00000386717,9606.ENSP00000389103,9606.ENSP00000418082,9606.ENSP00000420311,9606.ENSP00000429374,9606.ENSP00000464813,9606.ENSP00000481646	RPS16,RPS11,RPLP2,RPL7,RPS2,RPL27A,RPL21,RPSA,RPL13A,RPS29,RPL31,RPL23A,RPL37A,RPL23,RPS20,RPL27,RPS10
GO Component	GO:0044391	Ribosomal subunit	18	178	1.65	3.12e-22	9606.ENSP00000251453,9606.ENSP00000270625,9606.ENSP00000322419,9606.ENSP00000333837,9606.ENSP00000339795,9606.ENSP00000341885,9606.ENSP00000346015,9606.ENSP00000346027,9606.ENSP00000346067,9606.ENSP00000375730,9606.ENSP00000379339,9606.ENSP00000386717,9606.ENSP00000389103,9606.ENSP00000418082,9606.ENSP00000420311,9606.ENSP00000429374,9606.ENSP00000464813,9606.ENSP00000481646	RPS16,RPS11,RPLP2,MRPL12,RPL7,RPS2,RPL27A,RPL21,RPSA,RPL13A,RPS29,RPL31,RPL23A,RPL37A,RPL23,RPS20,RPL27,RPS10
GO Component	GO:1990904	Ribonucleoprotein complex	21	677	1.14	1.12e-16	9606.ENSP00000251453,9606.ENSP00000264645,9606.ENSP00000270625,9606.ENSP00000322419,9606.ENSP00000332198,9606.ENSP00000333837,9606.ENSP00000339795,9606.ENSP00000341885,9606.ENSP00000346015,9606.ENSP00000346027,9606.ENSP00000346067,9606.ENSP00000361626,9606.ENSP00000375730,9606.ENSP00000379339,9606.ENSP00000386717,9606.ENSP00000389103,9606.ENSP00000418082,9606.ENSP00000420311,9606.ENSP00000429374,…	RPS16,CASC3,RPS11,RPLP2,NOP10,MRPL12,RPL7,RPS2,RPL27A,RPL21,RPSA,YBX1,RPL13A,RPS29,RPL31,RPL23A,RPL37A,RPL23,RPS20,RPL27,RPS10
GO Component	GO:0022625	Cytosolic large ribosomal subunit	10	56	1.9	7.04e-14	9606.ENSP00000322419,9606.ENSP00000339795,9606.ENSP00000346015,9606.ENSP00000346027,9606.ENSP00000375730,9606.ENSP00000386717,9606.ENSP00000389103,9606.ENSP00000418082,9606.ENSP00000420311,9606.ENSP00000464813	RPLP2,RPL7,RPL27A,RPL21,RPL13A,RPL31,RPL23A,RPL37A,RPL23,RPL27
GO Component	GO:0032991	Protein-containing complex	37	5073	0.51	3.16e-13	9606.ENSP00000184266,9606.ENSP00000215570,9606.ENSP00000234590,9606.ENSP00000246554,9606.ENSP00000251453,9606.ENSP00000259457,9606.ENSP00000264639,9606.ENSP00000264645,9606.ENSP00000269571,9606.ENSP00000270142,9606.ENSP00000270625,9606.ENSP00000279387,9606.ENSP00000281031,9606.ENSP00000300651,9606.ENSP00000322419,9606.ENSP00000332198,9606.ENSP00000333837,9606.ENSP00000339795,9606.ENSP00000341885,…	NDUFB4,TIMM13,ENO1,COX6B1,RPS16,PSMB7,PSMD3,CASC3,ERBB2,SOD1,RPS11,PPP4C,NDUFC2,MED1,RPLP2,NOP10,MRPL12,RPL7,RPS2,RPL27A,RPL21,RPSA,YBX1,RPL13A,RPS29,RPL31,RPL23A,NDUFA11,CDK12,HMGA1,RPL37A,NDUFA6,RPL23,RPS20,UQCRB,RPL27,RPS10
GO Component	GO:0015934	Large ribosomal subunit	11	113	1.64	6.41e-13	9606.ENSP00000322419,9606.ENSP00000333837,9606.ENSP00000339795,9606.ENSP00000346015,9606.ENSP00000346027,9606.ENSP00000375730,9606.ENSP00000386717,9606.ENSP00000389103,9606.ENSP00000418082,9606.ENSP00000420311,9606.ENSP00000464813	RPLP2,MRPL12,RPL7,RPL27A,RPL21,RPL13A,RPL31,RPL23A,RPL37A,RPL23,RPL27
GO Component	GO:0005925	Focal adhesion	15	405	1.22	1.98e-12	9606.ENSP00000251453,9606.ENSP00000265881,9606.ENSP00000270625,9606.ENSP00000322419,9606.ENSP00000339795,9606.ENSP00000341885,9606.ENSP00000375730,9606.ENSP00000379339,9606.ENSP00000386717,9606.ENSP00000399888,9606.ENSP00000418082,9606.ENSP00000420311,9606.ENSP00000432660,9606.ENSP00000464813,9606.ENSP00000481646	RPS16,REXO2,RPS11,RPLP2,RPL7,RPS2,RPL13A,RPS29,RPL31,HMGA1,RPL37A,RPL23,CFL1,RPL27,RPS10
GO Component	GO:0022627	Cytosolic small ribosomal subunit	7	39	1.9	1.48e-09	9606.ENSP00000251453,9606.ENSP00000270625,9606.ENSP00000341885,9606.ENSP00000346067,9606.ENSP00000379339,9606.ENSP00000429374,9606.ENSP00000481646	RPS16,RPS11,RPS2,RPSA,RPS29,RPS20,RPS10
GO Component	GO:0043232	Intracellular non-membrane-bounded organelle	29	4880	0.42	1.65e-06	9606.ENSP00000215570,9606.ENSP00000234590,9606.ENSP00000251453,9606.ENSP00000264645,9606.ENSP00000265881,9606.ENSP00000270625,9606.ENSP00000279387,9606.ENSP00000300651,9606.ENSP00000322419,9606.ENSP00000332198,9606.ENSP00000333837,9606.ENSP00000339795,9606.ENSP00000341885,9606.ENSP00000346015,9606.ENSP00000346027,9606.ENSP00000346067,9606.ENSP00000361626,9606.ENSP00000375730,9606.ENSP00000379339,…	TIMM13,ENO1,RPS16,CASC3,REXO2,RPS11,PPP4C,MED1,RPLP2,NOP10,MRPL12,RPL7,RPS2,RPL27A,RPL21,RPSA,YBX1,RPL13A,RPS29,RPL31,RPL23A,CDK12,HMGA1,RPL37A,RPL23,RPS20,CFL1,RPL27,RPS10
GO Component	GO:0070062	Extracellular exosome	19	2099	0.6	4.17e-06	9606.ENSP00000234590,9606.ENSP00000251453,9606.ENSP00000264639,9606.ENSP00000270142,9606.ENSP00000270625,9606.ENSP00000322419,9606.ENSP00000341885,9606.ENSP00000346067,9606.ENSP00000361626,9606.ENSP00000362413,9606.ENSP00000363641,9606.ENSP00000379339,9606.ENSP00000386717,9606.ENSP00000389103,9606.ENSP00000418082,9606.ENSP00000420311,9606.ENSP00000429374,9606.ENSP00000432660,9606.ENSP00000464813	ENO1,RPS16,PSMD3,SOD1,RPS11,RPLP2,RPS2,RPSA,YBX1,PGK1,TXN,RPS29,RPL31,RPL23A,RPL37A,RPL23,RPS20,CFL1,RPL27
GO Component	GO:0098803	Respiratory chain complex	6	80	1.52	4.17e-06	9606.ENSP00000184266,9606.ENSP00000246554,9606.ENSP00000281031,9606.ENSP00000389160,9606.ENSP00000418842,9606.ENSP00000430494	NDUFB4,COX6B1,NDUFC2,NDUFA11,NDUFA6,UQCRB
GO Component	GO:0005829	Cytosol	29	5193	0.4	5.01e-06	9606.ENSP00000234590,9606.ENSP00000251453,9606.ENSP00000259457,9606.ENSP00000264639,9606.ENSP00000264645,9606.ENSP00000269571,9606.ENSP00000270142,9606.ENSP00000270625,9606.ENSP00000279387,9606.ENSP00000322419,9606.ENSP00000339795,9606.ENSP00000341885,9606.ENSP00000346015,9606.ENSP00000346027,9606.ENSP00000346067,9606.ENSP00000361626,9606.ENSP00000362413,9606.ENSP00000363641,9606.ENSP00000375730,…	ENO1,RPS16,PSMB7,PSMD3,CASC3,ERBB2,SOD1,RPS11,PPP4C,RPLP2,RPL7,RPS2,RPL27A,RPL21,RPSA,YBX1,PGK1,TXN,RPL13A,RPS29,RPL31,RPL23A,HMGA1,RPL37A,RPL23,RPS20,CFL1,RPL27,RPS10
GO Component	GO:0043227	Membrane-bounded organelle	43	12427	0.19	5.01e-06	9606.ENSP00000184266,9606.ENSP00000215570,9606.ENSP00000234590,9606.ENSP00000246554,9606.ENSP00000251453,9606.ENSP00000259457,9606.ENSP00000264639,9606.ENSP00000264645,9606.ENSP00000265881,9606.ENSP00000269571,9606.ENSP00000270142,9606.ENSP00000270625,9606.ENSP00000279387,9606.ENSP00000281031,9606.ENSP00000300651,9606.ENSP00000322419,9606.ENSP00000332198,9606.ENSP00000333837,9606.ENSP00000339795,…	NDUFB4,TIMM13,ENO1,COX6B1,RPS16,PSMB7,PSMD3,CASC3,REXO2,ERBB2,SOD1,RPS11,PPP4C,NDUFC2,MED1,RPLP2,NOP10,MRPL12,RPL7,RPS2,RPL27A,RPL21,RPSA,YBX1,PGK1,TXN,RPL13A,CHCHD2,RPS29,RPL31,RPL23A,NDUFA11,CDK12,HMGA1,RPL37A,NDUFA6,RPL23,RPS20,UQCRB,CFL1,UQCC3,RPL27,RPS10
GO Component	GO:0005740	Mitochondrial envelope	12	766	0.84	7.4e-06	9606.ENSP00000184266,9606.ENSP00000215570,9606.ENSP00000246554,9606.ENSP00000265881,9606.ENSP00000270142,9606.ENSP00000281031,9606.ENSP00000333837,9606.ENSP00000378812,9606.ENSP00000389160,9606.ENSP00000418842,9606.ENSP00000430494,9606.ENSP00000432692	NDUFB4,TIMM13,COX6B1,REXO2,SOD1,NDUFC2,MRPL12,CHCHD2,NDUFA11,NDUFA6,UQCRB,UQCC3
GO Component	GO:0031967	Organelle envelope	14	1213	0.71	1.89e-05	9606.ENSP00000184266,9606.ENSP00000215570,9606.ENSP00000246554,9606.ENSP00000264645,9606.ENSP00000265881,9606.ENSP00000270142,9606.ENSP00000281031,9606.ENSP00000333837,9606.ENSP00000361626,9606.ENSP00000378812,9606.ENSP00000389160,9606.ENSP00000418842,9606.ENSP00000430494,9606.ENSP00000432692	NDUFB4,TIMM13,COX6B1,CASC3,REXO2,SOD1,NDUFC2,MRPL12,YBX1,CHCHD2,NDUFA11,NDUFA6,UQCRB,UQCC3
GO Component	GO:0043231	Intracellular membrane-bounded organelle	40	10761	0.22	1.89e-05	9606.ENSP00000184266,9606.ENSP00000215570,9606.ENSP00000234590,9606.ENSP00000246554,9606.ENSP00000251453,9606.ENSP00000259457,9606.ENSP00000264639,9606.ENSP00000264645,9606.ENSP00000265881,9606.ENSP00000269571,9606.ENSP00000270142,9606.ENSP00000270625,9606.ENSP00000279387,9606.ENSP00000281031,9606.ENSP00000300651,9606.ENSP00000332198,9606.ENSP00000333837,9606.ENSP00000339795,9606.ENSP00000341885,…	NDUFB4,TIMM13,ENO1,COX6B1,RPS16,PSMB7,PSMD3,CASC3,REXO2,ERBB2,SOD1,RPS11,PPP4C,NDUFC2,MED1,NOP10,MRPL12,RPL7,RPS2,RPL27A,RPL21,RPSA,YBX1,TXN,RPL13A,CHCHD2,RPS29,RPL23A,NDUFA11,CDK12,HMGA1,RPL37A,NDUFA6,RPL23,RPS20,UQCRB,CFL1,UQCC3,RPL27,RPS10
GO Component	GO:0043229	Intracellular organelle	42	12528	0.17	6.55e-05	9606.ENSP00000184266,9606.ENSP00000215570,9606.ENSP00000234590,9606.ENSP00000246554,9606.ENSP00000251453,9606.ENSP00000259457,9606.ENSP00000264639,9606.ENSP00000264645,9606.ENSP00000265881,9606.ENSP00000269571,9606.ENSP00000270142,9606.ENSP00000270625,9606.ENSP00000279387,9606.ENSP00000281031,9606.ENSP00000300651,9606.ENSP00000322419,9606.ENSP00000332198,9606.ENSP00000333837,9606.ENSP00000339795,…	NDUFB4,TIMM13,ENO1,COX6B1,RPS16,PSMB7,PSMD3,CASC3,REXO2,ERBB2,SOD1,RPS11,PPP4C,NDUFC2,MED1,RPLP2,NOP10,MRPL12,RPL7,RPS2,RPL27A,RPL21,RPSA,YBX1,TXN,RPL13A,CHCHD2,RPS29,RPL31,RPL23A,NDUFA11,CDK12,HMGA1,RPL37A,NDUFA6,RPL23,RPS20,UQCRB,CFL1,UQCC3,RPL27,RPS10
GO Component	GO:0005743	Mitochondrial inner membrane	9	480	0.92	7.11e-05	9606.ENSP00000184266,9606.ENSP00000215570,9606.ENSP00000246554,9606.ENSP00000281031,9606.ENSP00000333837,9606.ENSP00000389160,9606.ENSP00000418842,9606.ENSP00000430494,9606.ENSP00000432692	NDUFB4,TIMM13,COX6B1,NDUFC2,MRPL12,NDUFA11,NDUFA6,UQCRB,UQCC3
GO Component	GO:0005746	Mitochondrial respirasome	5	84	1.42	9.85e-05	9606.ENSP00000184266,9606.ENSP00000281031,9606.ENSP00000389160,9606.ENSP00000418842,9606.ENSP00000430494	NDUFB4,NDUFC2,NDUFA11,NDUFA6,UQCRB
GO Component	GO:0005737	Cytoplasm	40	11428	0.19	0.00012	9606.ENSP00000184266,9606.ENSP00000215570,9606.ENSP00000234590,9606.ENSP00000246554,9606.ENSP00000251453,9606.ENSP00000259457,9606.ENSP00000264639,9606.ENSP00000264645,9606.ENSP00000265881,9606.ENSP00000269571,9606.ENSP00000270142,9606.ENSP00000270625,9606.ENSP00000279387,9606.ENSP00000281031,9606.ENSP00000322419,9606.ENSP00000333837,9606.ENSP00000339795,9606.ENSP00000341885,9606.ENSP00000346015,…	NDUFB4,TIMM13,ENO1,COX6B1,RPS16,PSMB7,PSMD3,CASC3,REXO2,ERBB2,SOD1,RPS11,PPP4C,NDUFC2,RPLP2,MRPL12,RPL7,RPS2,RPL27A,RPL21,RPSA,YBX1,PGK1,TXN,RPL13A,CHCHD2,RPS29,RPL31,RPL23A,NDUFA11,HMGA1,RPL37A,NDUFA6,RPL23,RPS20,UQCRB,CFL1,UQCC3,RPL27,RPS10
GO Component	GO:0098798	Mitochondrial protein complex	7	262	1.07	0.00012	9606.ENSP00000184266,9606.ENSP00000215570,9606.ENSP00000281031,9606.ENSP00000333837,9606.ENSP00000389160,9606.ENSP00000418842,9606.ENSP00000430494	NDUFB4,TIMM13,NDUFC2,MRPL12,NDUFA11,NDUFA6,UQCRB
GO Component	GO:0031981	Nuclear lumen	25	4733	0.37	0.0002	9606.ENSP00000215570,9606.ENSP00000251453,9606.ENSP00000259457,9606.ENSP00000264639,9606.ENSP00000264645,9606.ENSP00000265881,9606.ENSP00000270142,9606.ENSP00000270625,9606.ENSP00000279387,9606.ENSP00000300651,9606.ENSP00000332198,9606.ENSP00000339795,9606.ENSP00000341885,9606.ENSP00000346067,9606.ENSP00000361626,9606.ENSP00000363641,9606.ENSP00000375730,9606.ENSP00000379339,9606.ENSP00000389103,…	TIMM13,RPS16,PSMB7,PSMD3,CASC3,REXO2,SOD1,RPS11,PPP4C,MED1,NOP10,RPL7,RPS2,RPSA,YBX1,TXN,RPL13A,RPS29,RPL23A,CDK12,HMGA1,RPL23,RPS20,CFL1,RPS10
GO Component	GO:1902494	Catalytic complex	13	1328	0.64	0.00024	9606.ENSP00000184266,9606.ENSP00000234590,9606.ENSP00000259457,9606.ENSP00000264639,9606.ENSP00000264645,9606.ENSP00000279387,9606.ENSP00000281031,9606.ENSP00000300651,9606.ENSP00000332198,9606.ENSP00000389160,9606.ENSP00000398880,9606.ENSP00000418842,9606.ENSP00000430494	NDUFB4,ENO1,PSMB7,PSMD3,CASC3,PPP4C,NDUFC2,MED1,NOP10,NDUFA11,CDK12,NDUFA6,UQCRB
GO Component	GO:1990204	Oxidoreductase complex	5	107	1.32	0.00025	9606.ENSP00000184266,9606.ENSP00000281031,9606.ENSP00000389160,9606.ENSP00000418842,9606.ENSP00000430494	NDUFB4,NDUFC2,NDUFA11,NDUFA6,UQCRB
GO Component	GO:0005747	Mitochondrial respiratory chain complex i	4	48	1.57	0.00026	9606.ENSP00000184266,9606.ENSP00000281031,9606.ENSP00000389160,9606.ENSP00000418842	NDUFB4,NDUFC2,NDUFA11,NDUFA6
GO Component	GO:0030054	Cell junction	16	2075	0.54	0.00026	9606.ENSP00000251453,9606.ENSP00000265881,9606.ENSP00000270625,9606.ENSP00000322419,9606.ENSP00000339795,9606.ENSP00000341885,9606.ENSP00000375730,9606.ENSP00000379339,9606.ENSP00000386717,9606.ENSP00000399888,9606.ENSP00000418082,9606.ENSP00000420311,9606.ENSP00000429374,9606.ENSP00000432660,9606.ENSP00000464813,9606.ENSP00000481646	RPS16,REXO2,RPS11,RPLP2,RPL7,RPS2,RPL13A,RPS29,RPL31,HMGA1,RPL37A,RPL23,RPS20,CFL1,RPL27,RPS10
GO Component	GO:0031982	Vesicle	22	3879	0.4	0.00032	9606.ENSP00000234590,9606.ENSP00000251453,9606.ENSP00000259457,9606.ENSP00000264639,9606.ENSP00000269571,9606.ENSP00000270142,9606.ENSP00000270625,9606.ENSP00000281031,9606.ENSP00000322419,9606.ENSP00000341885,9606.ENSP00000346067,9606.ENSP00000361626,9606.ENSP00000362413,9606.ENSP00000363641,9606.ENSP00000379339,9606.ENSP00000386717,9606.ENSP00000389103,9606.ENSP00000418082,9606.ENSP00000420311,…	ENO1,RPS16,PSMB7,PSMD3,ERBB2,SOD1,RPS11,NDUFC2,RPLP2,RPS2,RPSA,YBX1,PGK1,TXN,RPS29,RPL31,RPL23A,RPL37A,RPL23,RPS20,CFL1,RPL27
GO Component	GO:0005634	Nucleus	31	7390	0.27	0.00047	9606.ENSP00000184266,9606.ENSP00000215570,9606.ENSP00000234590,9606.ENSP00000251453,9606.ENSP00000259457,9606.ENSP00000264639,9606.ENSP00000264645,9606.ENSP00000265881,9606.ENSP00000269571,9606.ENSP00000270142,9606.ENSP00000270625,9606.ENSP00000279387,9606.ENSP00000300651,9606.ENSP00000332198,9606.ENSP00000339795,9606.ENSP00000341885,9606.ENSP00000346067,9606.ENSP00000361626,9606.ENSP00000363641,…	NDUFB4,TIMM13,ENO1,RPS16,PSMB7,PSMD3,CASC3,REXO2,ERBB2,SOD1,RPS11,PPP4C,MED1,NOP10,RPL7,RPS2,RPSA,YBX1,TXN,RPL13A,CHCHD2,RPS29,RPL23A,CDK12,HMGA1,RPL37A,RPL23,RPS20,CFL1,RPL27,RPS10
GO Component	GO:0098800	Inner mitochondrial membrane protein complex	5	131	1.23	0.00053	9606.ENSP00000184266,9606.ENSP00000281031,9606.ENSP00000389160,9606.ENSP00000418842,9606.ENSP00000430494	NDUFB4,NDUFC2,NDUFA11,NDUFA6,UQCRB
GO Component	GO:0005622	Intracellular	43	14276	0.13	0.00063	9606.ENSP00000184266,9606.ENSP00000215570,9606.ENSP00000234590,9606.ENSP00000246554,9606.ENSP00000251453,9606.ENSP00000259457,9606.ENSP00000264639,9606.ENSP00000264645,9606.ENSP00000265881,9606.ENSP00000269571,9606.ENSP00000270142,9606.ENSP00000270625,9606.ENSP00000279387,9606.ENSP00000281031,9606.ENSP00000300651,9606.ENSP00000322419,9606.ENSP00000332198,9606.ENSP00000333837,9606.ENSP00000339795,…	NDUFB4,TIMM13,ENO1,COX6B1,RPS16,PSMB7,PSMD3,CASC3,REXO2,ERBB2,SOD1,RPS11,PPP4C,NDUFC2,MED1,RPLP2,NOP10,MRPL12,RPL7,RPS2,RPL27A,RPL21,RPSA,YBX1,PGK1,TXN,RPL13A,CHCHD2,RPS29,RPL31,RPL23A,NDUFA11,CDK12,HMGA1,RPL37A,NDUFA6,RPL23,RPS20,UQCRB,CFL1,UQCC3,RPL27,RPS10
GO Component	GO:0070013	Intracellular organelle lumen	27	5857	0.31	0.00063	9606.ENSP00000215570,9606.ENSP00000251453,9606.ENSP00000259457,9606.ENSP00000264639,9606.ENSP00000264645,9606.ENSP00000265881,9606.ENSP00000270142,9606.ENSP00000270625,9606.ENSP00000279387,9606.ENSP00000300651,9606.ENSP00000332198,9606.ENSP00000333837,9606.ENSP00000339795,9606.ENSP00000341885,9606.ENSP00000346067,9606.ENSP00000361626,9606.ENSP00000363641,9606.ENSP00000375730,9606.ENSP00000378812,…	TIMM13,RPS16,PSMB7,PSMD3,CASC3,REXO2,SOD1,RPS11,PPP4C,MED1,NOP10,MRPL12,RPL7,RPS2,RPSA,YBX1,TXN,RPL13A,CHCHD2,RPS29,RPL23A,CDK12,HMGA1,RPL23,RPS20,CFL1,RPS10
GO Component	GO:0016020	Membrane	34	9072	0.22	0.001	9606.ENSP00000184266,9606.ENSP00000215570,9606.ENSP00000234590,9606.ENSP00000246554,9606.ENSP00000251453,9606.ENSP00000264639,9606.ENSP00000264645,9606.ENSP00000269571,9606.ENSP00000270625,9606.ENSP00000279387,9606.ENSP00000281031,9606.ENSP00000300651,9606.ENSP00000322419,9606.ENSP00000333837,9606.ENSP00000339795,9606.ENSP00000341885,9606.ENSP00000346015,9606.ENSP00000346027,9606.ENSP00000346067,…	NDUFB4,TIMM13,ENO1,COX6B1,RPS16,PSMD3,CASC3,ERBB2,RPS11,PPP4C,NDUFC2,MED1,RPLP2,MRPL12,RPL7,RPS2,RPL27A,RPL21,RPSA,COMTD1,YBX1,PGK1,RPL13A,RPS29,RPL31,NDUFA11,NDUFA6,RPL23,RPS20,UQCRB,CFL1,UQCC3,RPL27,RPS10
GO Component	GO:0005730	Nucleolus	10	924	0.68	0.0011	9606.ENSP00000215570,9606.ENSP00000265881,9606.ENSP00000270625,9606.ENSP00000300651,9606.ENSP00000332198,9606.ENSP00000339795,9606.ENSP00000375730,9606.ENSP00000389103,9606.ENSP00000420311,9606.ENSP00000481646	TIMM13,REXO2,RPS11,MED1,NOP10,RPL7,RPL13A,RPL23A,RPL23,RPS10
GO Component	GO:0005758	Mitochondrial intermembrane space	4	81	1.34	0.0013	9606.ENSP00000215570,9606.ENSP00000265881,9606.ENSP00000270142,9606.ENSP00000378812	TIMM13,REXO2,SOD1,CHCHD2
GO Component	GO:0098556	Cytoplasmic side of rough endoplasmic reticulum membrane	2	6	2.17	0.0044	9606.ENSP00000379339,9606.ENSP00000464813	RPS29,RPL27
GO Component	GO:0005576	Extracellular region	20	4166	0.33	0.0093	9606.ENSP00000234590,9606.ENSP00000251453,9606.ENSP00000259457,9606.ENSP00000264639,9606.ENSP00000270142,9606.ENSP00000270625,9606.ENSP00000322419,9606.ENSP00000341885,9606.ENSP00000346067,9606.ENSP00000361626,9606.ENSP00000362413,9606.ENSP00000363641,9606.ENSP00000379339,9606.ENSP00000386717,9606.ENSP00000389103,9606.ENSP00000418082,9606.ENSP00000420311,9606.ENSP00000429374,9606.ENSP00000432660,…	ENO1,RPS16,PSMB7,PSMD3,SOD1,RPS11,RPLP2,RPS2,RPSA,YBX1,PGK1,TXN,RPS29,RPL31,RPL23A,RPL37A,RPL23,RPS20,CFL1,RPL27
GO Component	GO:0005654	Nucleoplasm	19	3973	0.33	0.0151	9606.ENSP00000251453,9606.ENSP00000259457,9606.ENSP00000264639,9606.ENSP00000264645,9606.ENSP00000270142,9606.ENSP00000270625,9606.ENSP00000279387,9606.ENSP00000300651,9606.ENSP00000332198,9606.ENSP00000341885,9606.ENSP00000346067,9606.ENSP00000361626,9606.ENSP00000363641,9606.ENSP00000379339,9606.ENSP00000398880,9606.ENSP00000399888,9606.ENSP00000420311,9606.ENSP00000429374,9606.ENSP00000481646	RPS16,PSMB7,PSMD3,CASC3,SOD1,RPS11,PPP4C,MED1,NOP10,RPS2,RPSA,YBX1,TXN,RPS29,CDK12,HMGA1,RPL23,RPS20,RPS10
STRING clusters	CL:168	Cytoplasmic ribosomal proteins	15	75	1.95	2.32e-21	9606.ENSP00000251453,9606.ENSP00000270625,9606.ENSP00000322419,9606.ENSP00000339795,9606.ENSP00000346015,9606.ENSP00000346027,9606.ENSP00000346067,9606.ENSP00000379339,9606.ENSP00000386717,9606.ENSP00000389103,9606.ENSP00000418082,9606.ENSP00000420311,9606.ENSP00000429374,9606.ENSP00000464813,9606.ENSP00000481646	RPS16,RPS11,RPLP2,RPL7,RPL27A,RPL21,RPSA,RPS29,RPL31,RPL23A,RPL37A,RPL23,RPS20,RPL27,RPS10
STRING clusters	CL:146	Formation of a pool of free 40S subunits, and Elongation factor	16	131	1.73	1.36e-20	9606.ENSP00000251453,9606.ENSP00000270625,9606.ENSP00000322419,9606.ENSP00000339795,9606.ENSP00000346015,9606.ENSP00000346027,9606.ENSP00000346067,9606.ENSP00000375730,9606.ENSP00000379339,9606.ENSP00000386717,9606.ENSP00000389103,9606.ENSP00000418082,9606.ENSP00000420311,9606.ENSP00000429374,9606.ENSP00000464813,9606.ENSP00000481646	RPS16,RPS11,RPLP2,RPL7,RPL27A,RPL21,RPSA,RPL13A,RPS29,RPL31,RPL23A,RPL37A,RPL23,RPS20,RPL27,RPS10
STRING clusters	CL:170	Cytoplasmic ribosomal proteins	14	70	1.95	1.51e-20	9606.ENSP00000251453,9606.ENSP00000270625,9606.ENSP00000339795,9606.ENSP00000346015,9606.ENSP00000346027,9606.ENSP00000346067,9606.ENSP00000379339,9606.ENSP00000386717,9606.ENSP00000389103,9606.ENSP00000418082,9606.ENSP00000420311,9606.ENSP00000429374,9606.ENSP00000464813,9606.ENSP00000481646	RPS16,RPS11,RPL7,RPL27A,RPL21,RPSA,RPS29,RPL31,RPL23A,RPL37A,RPL23,RPS20,RPL27,RPS10
STRING clusters	CL:171	Cytoplasmic ribosomal proteins	10	57	1.89	1.11e-13	9606.ENSP00000251453,9606.ENSP00000339795,9606.ENSP00000346027,9606.ENSP00000346067,9606.ENSP00000379339,9606.ENSP00000389103,9606.ENSP00000420311,9606.ENSP00000429374,9606.ENSP00000464813,9606.ENSP00000481646	RPS16,RPL7,RPL21,RPSA,RPS29,RPL23A,RPL23,RPS20,RPL27,RPS10
STRING clusters	CL:173	Cytoplasmic ribosomal proteins	9	47	1.93	1.74e-12	9606.ENSP00000251453,9606.ENSP00000339795,9606.ENSP00000346027,9606.ENSP00000379339,9606.ENSP00000389103,9606.ENSP00000420311,9606.ENSP00000429374,9606.ENSP00000464813,9606.ENSP00000481646	RPS16,RPL7,RPL21,RPS29,RPL23A,RPL23,RPS20,RPL27,RPS10
STRING clusters	CL:13341	Mitochondrial atp synthesis coupled electron transport	6	74	1.56	9e-06	9606.ENSP00000184266,9606.ENSP00000246554,9606.ENSP00000281031,9606.ENSP00000389160,9606.ENSP00000418842,9606.ENSP00000430494	NDUFB4,COX6B1,NDUFC2,NDUFA11,NDUFA6,UQCRB
STRING clusters	CL:284	Cytosolic small ribosomal subunit, and ribosomal_l31e	4	13	2.14	1.79e-05	9606.ENSP00000270625,9606.ENSP00000346015,9606.ENSP00000386717,9606.ENSP00000418082	RPS11,RPL27A,RPL31,RPL37A
STRING clusters	CL:13343	Respiratory chain	5	52	1.63	5.23e-05	9606.ENSP00000184266,9606.ENSP00000281031,9606.ENSP00000389160,9606.ENSP00000418842,9606.ENSP00000430494	NDUFB4,NDUFC2,NDUFA11,NDUFA6,UQCRB
STRING clusters	CL:13345	NADH dehydrogenase complex	4	35	1.71	0.00041	9606.ENSP00000184266,9606.ENSP00000281031,9606.ENSP00000389160,9606.ENSP00000418842	NDUFB4,NDUFC2,NDUFA11,NDUFA6
STRING clusters	CL:13347	NADH dehydrogenase complex	3	27	1.69	0.0089	9606.ENSP00000184266,9606.ENSP00000281031,9606.ENSP00000389160	NDUFB4,NDUFC2,NDUFA11
STRING clusters	CL:11589	Enolase, conserved site, and Phosphoglycerate mutase 1	2	8	2.05	0.0452	9606.ENSP00000234590,9606.ENSP00000362413	ENO1,PGK1
KEGG	hsa03010	Ribosome	18	130	1.79	6.36e-25	9606.ENSP00000251453,9606.ENSP00000270625,9606.ENSP00000322419,9606.ENSP00000333837,9606.ENSP00000339795,9606.ENSP00000341885,9606.ENSP00000346015,9606.ENSP00000346027,9606.ENSP00000346067,9606.ENSP00000375730,9606.ENSP00000379339,9606.ENSP00000386717,9606.ENSP00000389103,9606.ENSP00000418082,9606.ENSP00000420311,9606.ENSP00000429374,9606.ENSP00000464813,9606.ENSP00000481646	RPS16,RPS11,RPLP2,MRPL12,RPL7,RPS2,RPL27A,RPL21,RPSA,RPL13A,RPS29,RPL31,RPL23A,RPL37A,RPL23,RPS20,RPL27,RPS10
KEGG	hsa05012	Parkinson disease	9	240	1.22	6e-07	9606.ENSP00000184266,9606.ENSP00000246554,9606.ENSP00000259457,9606.ENSP00000264639,9606.ENSP00000281031,9606.ENSP00000363641,9606.ENSP00000389160,9606.ENSP00000418842,9606.ENSP00000430494	NDUFB4,COX6B1,PSMB7,PSMD3,NDUFC2,TXN,NDUFA11,NDUFA6,UQCRB
KEGG	hsa05020	Prion disease	9	265	1.18	9.22e-07	9606.ENSP00000184266,9606.ENSP00000246554,9606.ENSP00000259457,9606.ENSP00000264639,9606.ENSP00000270142,9606.ENSP00000281031,9606.ENSP00000389160,9606.ENSP00000418842,9606.ENSP00000430494	NDUFB4,COX6B1,PSMB7,PSMD3,SOD1,NDUFC2,NDUFA11,NDUFA6,UQCRB
KEGG	hsa05016	Huntington disease	9	298	1.13	1.85e-06	9606.ENSP00000184266,9606.ENSP00000246554,9606.ENSP00000259457,9606.ENSP00000264639,9606.ENSP00000270142,9606.ENSP00000281031,9606.ENSP00000389160,9606.ENSP00000418842,9606.ENSP00000430494	NDUFB4,COX6B1,PSMB7,PSMD3,SOD1,NDUFC2,NDUFA11,NDUFA6,UQCRB
KEGG	hsa05014	Amyotrophic lateral sclerosis	9	352	1.06	5.93e-06	9606.ENSP00000184266,9606.ENSP00000246554,9606.ENSP00000259457,9606.ENSP00000264639,9606.ENSP00000270142,9606.ENSP00000281031,9606.ENSP00000389160,9606.ENSP00000418842,9606.ENSP00000430494	NDUFB4,COX6B1,PSMB7,PSMD3,SOD1,NDUFC2,NDUFA11,NDUFA6,UQCRB
KEGG	hsa00190	Oxidative phosphorylation	6	130	1.31	3.17e-05	9606.ENSP00000184266,9606.ENSP00000246554,9606.ENSP00000281031,9606.ENSP00000389160,9606.ENSP00000418842,9606.ENSP00000430494	NDUFB4,COX6B1,NDUFC2,NDUFA11,NDUFA6,UQCRB
KEGG	hsa04932	Non-alcoholic fatty liver disease	6	148	1.26	5.63e-05	9606.ENSP00000184266,9606.ENSP00000246554,9606.ENSP00000281031,9606.ENSP00000389160,9606.ENSP00000418842,9606.ENSP00000430494	NDUFB4,COX6B1,NDUFC2,NDUFA11,NDUFA6,UQCRB
KEGG	hsa05010	Alzheimer disease	8	355	1	5.63e-05	9606.ENSP00000184266,9606.ENSP00000246554,9606.ENSP00000259457,9606.ENSP00000264639,9606.ENSP00000281031,9606.ENSP00000389160,9606.ENSP00000418842,9606.ENSP00000430494	NDUFB4,COX6B1,PSMB7,PSMD3,NDUFC2,NDUFA11,NDUFA6,UQCRB
KEGG	hsa04714	Thermogenesis	6	229	1.07	0.0005	9606.ENSP00000184266,9606.ENSP00000246554,9606.ENSP00000281031,9606.ENSP00000389160,9606.ENSP00000418842,9606.ENSP00000430494	NDUFB4,COX6B1,NDUFC2,NDUFA11,NDUFA6,UQCRB
KEGG	hsa04723	Retrograde endocannabinoid signaling	4	145	1.09	0.0115	9606.ENSP00000184266,9606.ENSP00000281031,9606.ENSP00000389160,9606.ENSP00000418842	NDUFB4,NDUFC2,NDUFA11,NDUFA6
Reactome	HSA-9010553	Regulation of expression of SLITs and ROBOs	20	167	1.73	4.28e-26	9606.ENSP00000251453,9606.ENSP00000259457,9606.ENSP00000264639,9606.ENSP00000264645,9606.ENSP00000270625,9606.ENSP00000322419,9606.ENSP00000339795,9606.ENSP00000341885,9606.ENSP00000346015,9606.ENSP00000346027,9606.ENSP00000346067,9606.ENSP00000375730,9606.ENSP00000379339,9606.ENSP00000386717,9606.ENSP00000389103,9606.ENSP00000418082,9606.ENSP00000420311,9606.ENSP00000429374,9606.ENSP00000464813,…	RPS16,PSMB7,PSMD3,CASC3,RPS11,RPLP2,RPL7,RPS2,RPL27A,RPL21,RPSA,RPL13A,RPS29,RPL31,RPL23A,RPL37A,RPL23,RPS20,RPL27,RPS10
Reactome	HSA-156902	Peptide chain elongation	17	87	1.94	2.02e-25	9606.ENSP00000251453,9606.ENSP00000270625,9606.ENSP00000322419,9606.ENSP00000339795,9606.ENSP00000341885,9606.ENSP00000346015,9606.ENSP00000346027,9606.ENSP00000346067,9606.ENSP00000375730,9606.ENSP00000379339,9606.ENSP00000386717,9606.ENSP00000389103,9606.ENSP00000418082,9606.ENSP00000420311,9606.ENSP00000429374,9606.ENSP00000464813,9606.ENSP00000481646	RPS16,RPS11,RPLP2,RPL7,RPS2,RPL27A,RPL21,RPSA,RPL13A,RPS29,RPL31,RPL23A,RPL37A,RPL23,RPS20,RPL27,RPS10
Reactome	HSA-192823	Viral mRNA Translation	17	87	1.94	2.02e-25	9606.ENSP00000251453,9606.ENSP00000270625,9606.ENSP00000322419,9606.ENSP00000339795,9606.ENSP00000341885,9606.ENSP00000346015,9606.ENSP00000346027,9606.ENSP00000346067,9606.ENSP00000375730,9606.ENSP00000379339,9606.ENSP00000386717,9606.ENSP00000389103,9606.ENSP00000418082,9606.ENSP00000420311,9606.ENSP00000429374,9606.ENSP00000464813,9606.ENSP00000481646	RPS16,RPS11,RPLP2,RPL7,RPS2,RPL27A,RPL21,RPSA,RPL13A,RPS29,RPL31,RPL23A,RPL37A,RPL23,RPS20,RPL27,RPS10
Reactome	HSA-975957	Nonsense Mediated Decay (NMD) enhanced by the Exon Junction Complex (EJC)	18	113	1.85	2.02e-25	9606.ENSP00000251453,9606.ENSP00000264645,9606.ENSP00000270625,9606.ENSP00000322419,9606.ENSP00000339795,9606.ENSP00000341885,9606.ENSP00000346015,9606.ENSP00000346027,9606.ENSP00000346067,9606.ENSP00000375730,9606.ENSP00000379339,9606.ENSP00000386717,9606.ENSP00000389103,9606.ENSP00000418082,9606.ENSP00000420311,9606.ENSP00000429374,9606.ENSP00000464813,9606.ENSP00000481646	RPS16,CASC3,RPS11,RPLP2,RPL7,RPS2,RPL27A,RPL21,RPSA,RPL13A,RPS29,RPL31,RPL23A,RPL37A,RPL23,RPS20,RPL27,RPS10
Reactome	HSA-2408557	Selenocysteine synthesis	17	91	1.92	2.32e-25	9606.ENSP00000251453,9606.ENSP00000270625,9606.ENSP00000322419,9606.ENSP00000339795,9606.ENSP00000341885,9606.ENSP00000346015,9606.ENSP00000346027,9606.ENSP00000346067,9606.ENSP00000375730,9606.ENSP00000379339,9606.ENSP00000386717,9606.ENSP00000389103,9606.ENSP00000418082,9606.ENSP00000420311,9606.ENSP00000429374,9606.ENSP00000464813,9606.ENSP00000481646	RPS16,RPS11,RPLP2,RPL7,RPS2,RPL27A,RPL21,RPSA,RPL13A,RPS29,RPL31,RPL23A,RPL37A,RPL23,RPS20,RPL27,RPS10
Reactome	HSA-72764	Eukaryotic Translation Termination	17	91	1.92	2.32e-25	9606.ENSP00000251453,9606.ENSP00000270625,9606.ENSP00000322419,9606.ENSP00000339795,9606.ENSP00000341885,9606.ENSP00000346015,9606.ENSP00000346027,9606.ENSP00000346067,9606.ENSP00000375730,9606.ENSP00000379339,9606.ENSP00000386717,9606.ENSP00000389103,9606.ENSP00000418082,9606.ENSP00000420311,9606.ENSP00000429374,9606.ENSP00000464813,9606.ENSP00000481646	RPS16,RPS11,RPLP2,RPL7,RPS2,RPL27A,RPL21,RPSA,RPL13A,RPS29,RPL31,RPL23A,RPL37A,RPL23,RPS20,RPL27,RPS10
Reactome	HSA-975956	Nonsense Mediated Decay (NMD) independent of the Exon Junction Complex (EJC)	17	93	1.91	2.32e-25	9606.ENSP00000251453,9606.ENSP00000270625,9606.ENSP00000322419,9606.ENSP00000339795,9606.ENSP00000341885,9606.ENSP00000346015,9606.ENSP00000346027,9606.ENSP00000346067,9606.ENSP00000375730,9606.ENSP00000379339,9606.ENSP00000386717,9606.ENSP00000389103,9606.ENSP00000418082,9606.ENSP00000420311,9606.ENSP00000429374,9606.ENSP00000464813,9606.ENSP00000481646	RPS16,RPS11,RPLP2,RPL7,RPS2,RPL27A,RPL21,RPSA,RPL13A,RPS29,RPL31,RPL23A,RPL37A,RPL23,RPS20,RPL27,RPS10
Reactome	HSA-72689	Formation of a pool of free 40S subunits	17	99	1.88	4.65e-25	9606.ENSP00000251453,9606.ENSP00000270625,9606.ENSP00000322419,9606.ENSP00000339795,9606.ENSP00000341885,9606.ENSP00000346015,9606.ENSP00000346027,9606.ENSP00000346067,9606.ENSP00000375730,9606.ENSP00000379339,9606.ENSP00000386717,9606.ENSP00000389103,9606.ENSP00000418082,9606.ENSP00000420311,9606.ENSP00000429374,9606.ENSP00000464813,9606.ENSP00000481646	RPS16,RPS11,RPLP2,RPL7,RPS2,RPL27A,RPL21,RPSA,RPL13A,RPS29,RPL31,RPL23A,RPL37A,RPL23,RPS20,RPL27,RPS10
Reactome	HSA-9633012	Response of EIF2AK4 (GCN2) to amino acid deficiency	17	99	1.88	4.65e-25	9606.ENSP00000251453,9606.ENSP00000270625,9606.ENSP00000322419,9606.ENSP00000339795,9606.ENSP00000341885,9606.ENSP00000346015,9606.ENSP00000346027,9606.ENSP00000346067,9606.ENSP00000375730,9606.ENSP00000379339,9606.ENSP00000386717,9606.ENSP00000389103,9606.ENSP00000418082,9606.ENSP00000420311,9606.ENSP00000429374,9606.ENSP00000464813,9606.ENSP00000481646	RPS16,RPS11,RPLP2,RPL7,RPS2,RPL27A,RPL21,RPSA,RPL13A,RPS29,RPL31,RPL23A,RPL37A,RPL23,RPS20,RPL27,RPS10
Reactome	HSA-156827	L13a-mediated translational silencing of Ceruloplasmin expression	17	108	1.85	1.52e-24	9606.ENSP00000251453,9606.ENSP00000270625,9606.ENSP00000322419,9606.ENSP00000339795,9606.ENSP00000341885,9606.ENSP00000346015,9606.ENSP00000346027,9606.ENSP00000346067,9606.ENSP00000375730,9606.ENSP00000379339,9606.ENSP00000386717,9606.ENSP00000389103,9606.ENSP00000418082,9606.ENSP00000420311,9606.ENSP00000429374,9606.ENSP00000464813,9606.ENSP00000481646	RPS16,RPS11,RPLP2,RPL7,RPS2,RPL27A,RPL21,RPSA,RPL13A,RPS29,RPL31,RPL23A,RPL37A,RPL23,RPS20,RPL27,RPS10
Reactome	HSA-72706	GTP hydrolysis and joining of the 60S ribosomal subunit	17	109	1.84	1.63e-24	9606.ENSP00000251453,9606.ENSP00000270625,9606.ENSP00000322419,9606.ENSP00000339795,9606.ENSP00000341885,9606.ENSP00000346015,9606.ENSP00000346027,9606.ENSP00000346067,9606.ENSP00000375730,9606.ENSP00000379339,9606.ENSP00000386717,9606.ENSP00000389103,9606.ENSP00000418082,9606.ENSP00000420311,9606.ENSP00000429374,9606.ENSP00000464813,9606.ENSP00000481646	RPS16,RPS11,RPLP2,RPL7,RPS2,RPL27A,RPL21,RPSA,RPL13A,RPS29,RPL31,RPL23A,RPL37A,RPL23,RPS20,RPL27,RPS10
Reactome	HSA-1799339	SRP-dependent cotranslational protein targeting to membrane	17	110	1.84	1.75e-24	9606.ENSP00000251453,9606.ENSP00000270625,9606.ENSP00000322419,9606.ENSP00000339795,9606.ENSP00000341885,9606.ENSP00000346015,9606.ENSP00000346027,9606.ENSP00000346067,9606.ENSP00000375730,9606.ENSP00000379339,9606.ENSP00000386717,9606.ENSP00000389103,9606.ENSP00000418082,9606.ENSP00000420311,9606.ENSP00000429374,9606.ENSP00000464813,9606.ENSP00000481646	RPS16,RPS11,RPLP2,RPL7,RPS2,RPL27A,RPL21,RPSA,RPL13A,RPS29,RPL31,RPL23A,RPL37A,RPL23,RPS20,RPL27,RPS10
Reactome	HSA-8868773	rRNA processing in the nucleus and cytosol	18	190	1.62	1.2e-22	9606.ENSP00000251453,9606.ENSP00000270625,9606.ENSP00000322419,9606.ENSP00000332198,9606.ENSP00000339795,9606.ENSP00000341885,9606.ENSP00000346015,9606.ENSP00000346027,9606.ENSP00000346067,9606.ENSP00000375730,9606.ENSP00000379339,9606.ENSP00000386717,9606.ENSP00000389103,9606.ENSP00000418082,9606.ENSP00000420311,9606.ENSP00000429374,9606.ENSP00000464813,9606.ENSP00000481646	RPS16,RPS11,RPLP2,NOP10,RPL7,RPS2,RPL27A,RPL21,RPSA,RPL13A,RPS29,RPL31,RPL23A,RPL37A,RPL23,RPS20,RPL27,RPS10
Reactome	HSA-6791226	Major pathway of rRNA processing in the nucleolus and cytosol	17	180	1.62	2.74e-21	9606.ENSP00000251453,9606.ENSP00000270625,9606.ENSP00000322419,9606.ENSP00000339795,9606.ENSP00000341885,9606.ENSP00000346015,9606.ENSP00000346027,9606.ENSP00000346067,9606.ENSP00000375730,9606.ENSP00000379339,9606.ENSP00000386717,9606.ENSP00000389103,9606.ENSP00000418082,9606.ENSP00000420311,9606.ENSP00000429374,9606.ENSP00000464813,9606.ENSP00000481646	RPS16,RPS11,RPLP2,RPL7,RPS2,RPL27A,RPL21,RPSA,RPL13A,RPS29,RPL31,RPL23A,RPL37A,RPL23,RPS20,RPL27,RPS10
Reactome	HSA-2262752	Cellular responses to stress	22	544	1.25	9.45e-21	9606.ENSP00000251453,9606.ENSP00000259457,9606.ENSP00000264639,9606.ENSP00000270142,9606.ENSP00000270625,9606.ENSP00000322419,9606.ENSP00000339795,9606.ENSP00000341885,9606.ENSP00000346015,9606.ENSP00000346027,9606.ENSP00000346067,9606.ENSP00000363641,9606.ENSP00000375730,9606.ENSP00000379339,9606.ENSP00000386717,9606.ENSP00000389103,9606.ENSP00000399888,9606.ENSP00000418082,9606.ENSP00000420311,…	RPS16,PSMB7,PSMD3,SOD1,RPS11,RPLP2,RPL7,RPS2,RPL27A,RPL21,RPSA,TXN,RPL13A,RPS29,RPL31,RPL23A,HMGA1,RPL37A,RPL23,RPS20,RPL27,RPS10
Reactome	HSA-422475	Axon guidance	22	547	1.25	1.02e-20	9606.ENSP00000251453,9606.ENSP00000259457,9606.ENSP00000264639,9606.ENSP00000264645,9606.ENSP00000269571,9606.ENSP00000270625,9606.ENSP00000322419,9606.ENSP00000339795,9606.ENSP00000341885,9606.ENSP00000346015,9606.ENSP00000346027,9606.ENSP00000346067,9606.ENSP00000375730,9606.ENSP00000379339,9606.ENSP00000386717,9606.ENSP00000389103,9606.ENSP00000418082,9606.ENSP00000420311,9606.ENSP00000429374,…	RPS16,PSMB7,PSMD3,CASC3,ERBB2,RPS11,RPLP2,RPL7,RPS2,RPL27A,RPL21,RPSA,RPL13A,RPS29,RPL31,RPL23A,RPL37A,RPL23,RPS20,CFL1,RPL27,RPS10
Reactome	HSA-72766	Translation	18	289	1.44	1.07e-19	9606.ENSP00000251453,9606.ENSP00000270625,9606.ENSP00000322419,9606.ENSP00000333837,9606.ENSP00000339795,9606.ENSP00000341885,9606.ENSP00000346015,9606.ENSP00000346027,9606.ENSP00000346067,9606.ENSP00000375730,9606.ENSP00000379339,9606.ENSP00000386717,9606.ENSP00000389103,9606.ENSP00000418082,9606.ENSP00000420311,9606.ENSP00000429374,9606.ENSP00000464813,9606.ENSP00000481646	RPS16,RPS11,RPLP2,MRPL12,RPL7,RPS2,RPL27A,RPL21,RPSA,RPL13A,RPS29,RPL31,RPL23A,RPL37A,RPL23,RPS20,RPL27,RPS10
Reactome	HSA-71291	Metabolism of amino acids and derivatives	19	365	1.36	1.52e-19	9606.ENSP00000251453,9606.ENSP00000259457,9606.ENSP00000264639,9606.ENSP00000270625,9606.ENSP00000322419,9606.ENSP00000339795,9606.ENSP00000341885,9606.ENSP00000346015,9606.ENSP00000346027,9606.ENSP00000346067,9606.ENSP00000375730,9606.ENSP00000379339,9606.ENSP00000386717,9606.ENSP00000389103,9606.ENSP00000418082,9606.ENSP00000420311,9606.ENSP00000429374,9606.ENSP00000464813,9606.ENSP00000481646	RPS16,PSMB7,PSMD3,RPS11,RPLP2,RPL7,RPS2,RPL27A,RPL21,RPSA,RPL13A,RPS29,RPL31,RPL23A,RPL37A,RPL23,RPS20,RPL27,RPS10
Reactome	HSA-8953854	Metabolism of RNA	22	659	1.17	4.18e-19	9606.ENSP00000251453,9606.ENSP00000259457,9606.ENSP00000264639,9606.ENSP00000264645,9606.ENSP00000270625,9606.ENSP00000322419,9606.ENSP00000332198,9606.ENSP00000339795,9606.ENSP00000341885,9606.ENSP00000346015,9606.ENSP00000346027,9606.ENSP00000346067,9606.ENSP00000361626,9606.ENSP00000375730,9606.ENSP00000379339,9606.ENSP00000386717,9606.ENSP00000389103,9606.ENSP00000418082,9606.ENSP00000420311,…	RPS16,PSMB7,PSMD3,CASC3,RPS11,RPLP2,NOP10,RPL7,RPS2,RPL27A,RPL21,RPSA,YBX1,RPL13A,RPS29,RPL31,RPL23A,RPL37A,RPL23,RPS20,RPL27,RPS10
Reactome	HSA-5663205	Infectious disease	23	826	1.09	1.93e-18	9606.ENSP00000234590,9606.ENSP00000251453,9606.ENSP00000259457,9606.ENSP00000264639,9606.ENSP00000270625,9606.ENSP00000322419,9606.ENSP00000339795,9606.ENSP00000341885,9606.ENSP00000346015,9606.ENSP00000346027,9606.ENSP00000346067,9606.ENSP00000362413,9606.ENSP00000363641,9606.ENSP00000375730,9606.ENSP00000379339,9606.ENSP00000386717,9606.ENSP00000389103,9606.ENSP00000399888,9606.ENSP00000418082,…	ENO1,RPS16,PSMB7,PSMD3,RPS11,RPLP2,RPL7,RPS2,RPL27A,RPL21,RPSA,PGK1,TXN,RPL13A,RPS29,RPL31,RPL23A,HMGA1,RPL37A,RPL23,RPS20,RPL27,RPS10
Reactome	HSA-1430728	Metabolism	29	2089	0.79	2.4e-16	9606.ENSP00000184266,9606.ENSP00000234590,9606.ENSP00000246554,9606.ENSP00000251453,9606.ENSP00000259457,9606.ENSP00000264639,9606.ENSP00000270625,9606.ENSP00000281031,9606.ENSP00000300651,9606.ENSP00000322419,9606.ENSP00000339795,9606.ENSP00000341885,9606.ENSP00000346015,9606.ENSP00000346027,9606.ENSP00000346067,9606.ENSP00000362413,9606.ENSP00000363641,9606.ENSP00000375730,9606.ENSP00000379339,…	NDUFB4,ENO1,COX6B1,RPS16,PSMB7,PSMD3,RPS11,NDUFC2,MED1,RPLP2,RPL7,RPS2,RPL27A,RPL21,RPSA,PGK1,TXN,RPL13A,RPS29,RPL31,RPL23A,NDUFA11,RPL37A,NDUFA6,RPL23,RPS20,UQCRB,RPL27,RPS10
Reactome	HSA-1266738	Developmental Biology	23	1087	0.97	7e-16	9606.ENSP00000251453,9606.ENSP00000259457,9606.ENSP00000264639,9606.ENSP00000264645,9606.ENSP00000269571,9606.ENSP00000270625,9606.ENSP00000300651,9606.ENSP00000322419,9606.ENSP00000339795,9606.ENSP00000341885,9606.ENSP00000346015,9606.ENSP00000346027,9606.ENSP00000346067,9606.ENSP00000375730,9606.ENSP00000379339,9606.ENSP00000386717,9606.ENSP00000389103,9606.ENSP00000418082,9606.ENSP00000420311,…	RPS16,PSMB7,PSMD3,CASC3,ERBB2,RPS11,MED1,RPLP2,RPL7,RPS2,RPL27A,RPL21,RPSA,RPL13A,RPS29,RPL31,RPL23A,RPL37A,RPL23,RPS20,CFL1,RPL27,RPS10
Reactome	HSA-1643685	Disease	24	1548	0.84	9.8e-14	9606.ENSP00000234590,9606.ENSP00000251453,9606.ENSP00000259457,9606.ENSP00000264639,9606.ENSP00000269571,9606.ENSP00000270625,9606.ENSP00000322419,9606.ENSP00000339795,9606.ENSP00000341885,9606.ENSP00000346015,9606.ENSP00000346027,9606.ENSP00000346067,9606.ENSP00000362413,9606.ENSP00000363641,9606.ENSP00000375730,9606.ENSP00000379339,9606.ENSP00000386717,9606.ENSP00000389103,9606.ENSP00000399888,…	ENO1,RPS16,PSMB7,PSMD3,ERBB2,RPS11,RPLP2,RPL7,RPS2,RPL27A,RPL21,RPSA,PGK1,TXN,RPL13A,RPS29,RPL31,RPL23A,HMGA1,RPL37A,RPL23,RPS20,RPL27,RPS10
Reactome	HSA-72695	Formation of the ternary complex, and subsequently, the 43S complex	7	49	1.8	2.3e-09	9606.ENSP00000251453,9606.ENSP00000270625,9606.ENSP00000341885,9606.ENSP00000346067,9606.ENSP00000379339,9606.ENSP00000429374,9606.ENSP00000481646	RPS16,RPS11,RPS2,RPSA,RPS29,RPS20,RPS10
Reactome	HSA-72649	Translation initiation complex formation	7	55	1.75	4.7e-09	9606.ENSP00000251453,9606.ENSP00000270625,9606.ENSP00000341885,9606.ENSP00000346067,9606.ENSP00000379339,9606.ENSP00000429374,9606.ENSP00000481646	RPS16,RPS11,RPS2,RPSA,RPS29,RPS20,RPS10
Reactome	HSA-72702	Ribosomal scanning and start codon recognition	7	55	1.75	4.7e-09	9606.ENSP00000251453,9606.ENSP00000270625,9606.ENSP00000341885,9606.ENSP00000346067,9606.ENSP00000379339,9606.ENSP00000429374,9606.ENSP00000481646	RPS16,RPS11,RPS2,RPSA,RPS29,RPS20,RPS10
Reactome	HSA-392499	Metabolism of proteins	21	1977	0.67	1.48e-08	9606.ENSP00000251453,9606.ENSP00000259457,9606.ENSP00000264639,9606.ENSP00000270625,9606.ENSP00000322419,9606.ENSP00000333837,9606.ENSP00000339795,9606.ENSP00000341885,9606.ENSP00000346015,9606.ENSP00000346027,9606.ENSP00000346067,9606.ENSP00000363641,9606.ENSP00000375730,9606.ENSP00000379339,9606.ENSP00000386717,9606.ENSP00000389103,9606.ENSP00000418082,9606.ENSP00000420311,9606.ENSP00000429374,…	RPS16,PSMB7,PSMD3,RPS11,RPLP2,MRPL12,RPL7,RPS2,RPL27A,RPL21,RPSA,TXN,RPL13A,RPS29,RPL31,RPL23A,RPL37A,RPL23,RPS20,RPL27,RPS10
Reactome	HSA-611105	Respiratory electron transport	6	101	1.42	7.42e-06	9606.ENSP00000184266,9606.ENSP00000246554,9606.ENSP00000281031,9606.ENSP00000389160,9606.ENSP00000418842,9606.ENSP00000430494	NDUFB4,COX6B1,NDUFC2,NDUFA11,NDUFA6,UQCRB
Reactome	HSA-6799198	Complex I biogenesis	4	55	1.51	0.00046	9606.ENSP00000184266,9606.ENSP00000281031,9606.ENSP00000389160,9606.ENSP00000418842	NDUFB4,NDUFC2,NDUFA11,NDUFA6
Reactome	HSA-9636667	Manipulation of host energy metabolism	2	2	2.65	0.0015	9606.ENSP00000234590,9606.ENSP00000362413	ENO1,PGK1
WikiPathways	WP477	Cytoplasmic ribosomal proteins	17	86	1.94	1.83e-25	9606.ENSP00000251453,9606.ENSP00000270625,9606.ENSP00000322419,9606.ENSP00000339795,9606.ENSP00000341885,9606.ENSP00000346015,9606.ENSP00000346027,9606.ENSP00000346067,9606.ENSP00000375730,9606.ENSP00000379339,9606.ENSP00000386717,9606.ENSP00000389103,9606.ENSP00000418082,9606.ENSP00000420311,9606.ENSP00000429374,9606.ENSP00000464813,9606.ENSP00000481646	RPS16,RPS11,RPLP2,RPL7,RPS2,RPL27A,RPL21,RPSA,RPL13A,RPS29,RPL31,RPL23A,RPL37A,RPL23,RPS20,RPL27,RPS10
WikiPathways	WP4396	Nonalcoholic fatty liver disease	6	155	1.24	0.00052	9606.ENSP00000184266,9606.ENSP00000246554,9606.ENSP00000281031,9606.ENSP00000389160,9606.ENSP00000418842,9606.ENSP00000430494	NDUFB4,COX6B1,NDUFC2,NDUFA11,NDUFA6,UQCRB
WikiPathways	WP111	Electron transport chain: OXPHOS system in mitochondria	5	103	1.33	0.00095	9606.ENSP00000184266,9606.ENSP00000246554,9606.ENSP00000281031,9606.ENSP00000418842,9606.ENSP00000430494	NDUFB4,COX6B1,NDUFC2,NDUFA6,UQCRB
WikiPathways	WP3888	VEGFA-VEGFR2 signaling pathway	8	428	0.92	0.00095	9606.ENSP00000270625,9606.ENSP00000322419,9606.ENSP00000339795,9606.ENSP00000362413,9606.ENSP00000363641,9606.ENSP00000375730,9606.ENSP00000432660,9606.ENSP00000464813	RPS11,RPLP2,RPL7,PGK1,TXN,RPL13A,CFL1,RPL27
WikiPathways	WP623	Oxidative phosphorylation	4	60	1.47	0.0017	9606.ENSP00000184266,9606.ENSP00000281031,9606.ENSP00000389160,9606.ENSP00000418842	NDUFB4,NDUFC2,NDUFA11,NDUFA6
WikiPathways	WP4324	Mitochondrial complex I assembly model OXPHOS system	3	56	1.38	0.0355	9606.ENSP00000184266,9606.ENSP00000281031,9606.ENSP00000418842	NDUFB4,NDUFC2,NDUFA6
WikiPathways	WP5049	Glycolysis in senescence	2	11	1.91	0.0366	9606.ENSP00000234590,9606.ENSP00000362413	ENO1,PGK1
WikiPathways	WP4629	Aerobic glycolysis	2	12	1.87	0.0373	9606.ENSP00000234590,9606.ENSP00000362413	ENO1,PGK1
DISEASES	DOID:1339	Diamond-Blackfan anemia	4	34	1.72	0.0067	9606.ENSP00000379339,9606.ENSP00000386717,9606.ENSP00000464813,9606.ENSP00000481646	RPS29,RPL31,RPL27,RPS10
DISEASES	DOID:2355	Anemia	5	152	1.17	0.0379	9606.ENSP00000362413,9606.ENSP00000379339,9606.ENSP00000386717,9606.ENSP00000464813,9606.ENSP00000481646	PGK1,RPS29,RPL31,RPL27,RPS10
DISEASES	DOID:700	Mitochondrial metabolism disease	5	173	1.11	0.0415	9606.ENSP00000215570,9606.ENSP00000246554,9606.ENSP00000389160,9606.ENSP00000430494,9606.ENSP00000432692	TIMM13,COX6B1,NDUFA11,UQCRB,UQCC3
TISSUES	BTO:0001129	Prostate gland	20	446	1.3	4.36e-18	9606.ENSP00000234590,9606.ENSP00000251453,9606.ENSP00000270625,9606.ENSP00000322419,9606.ENSP00000339795,9606.ENSP00000341885,9606.ENSP00000346015,9606.ENSP00000346027,9606.ENSP00000346067,9606.ENSP00000375730,9606.ENSP00000379339,9606.ENSP00000386717,9606.ENSP00000389103,9606.ENSP00000399888,9606.ENSP00000418082,9606.ENSP00000420311,9606.ENSP00000429374,9606.ENSP00000432660,9606.ENSP00000464813,…	ENO1,RPS16,RPS11,RPLP2,RPL7,RPS2,RPL27A,RPL21,RPSA,RPL13A,RPS29,RPL31,RPL23A,HMGA1,RPL37A,RPL23,RPS20,CFL1,RPL27,RPS10
TISSUES	BTO:0000345	Digestive gland	33	2645	0.74	3.84e-17	9606.ENSP00000234590,9606.ENSP00000246554,9606.ENSP00000251453,9606.ENSP00000259457,9606.ENSP00000264639,9606.ENSP00000265881,9606.ENSP00000269571,9606.ENSP00000270142,9606.ENSP00000270625,9606.ENSP00000300651,9606.ENSP00000322419,9606.ENSP00000332198,9606.ENSP00000339795,9606.ENSP00000341885,9606.ENSP00000346015,9606.ENSP00000346027,9606.ENSP00000346067,9606.ENSP00000361626,9606.ENSP00000362413,…	ENO1,COX6B1,RPS16,PSMB7,PSMD3,REXO2,ERBB2,SOD1,RPS11,MED1,RPLP2,NOP10,RPL7,RPS2,RPL27A,RPL21,RPSA,YBX1,PGK1,TXN,RPL13A,CHCHD2,RPS29,RPL31,RPL23A,HMGA1,RPL37A,RPL23,RPS20,UQCRB,CFL1,RPL27,RPS10
TISSUES	BTO:0000202	Sense organ	22	1020	0.98	3.2e-14	9606.ENSP00000234590,9606.ENSP00000246554,9606.ENSP00000251453,9606.ENSP00000264639,9606.ENSP00000270142,9606.ENSP00000270625,9606.ENSP00000339795,9606.ENSP00000341885,9606.ENSP00000346015,9606.ENSP00000346027,9606.ENSP00000346067,9606.ENSP00000361626,9606.ENSP00000362413,9606.ENSP00000363641,9606.ENSP00000375730,9606.ENSP00000379339,9606.ENSP00000389103,9606.ENSP00000399888,9606.ENSP00000429374,…	ENO1,COX6B1,RPS16,PSMD3,SOD1,RPS11,RPL7,RPS2,RPL27A,RPL21,RPSA,YBX1,PGK1,TXN,RPL13A,RPS29,RPL23A,HMGA1,RPS20,CFL1,RPL27,RPS10
TISSUES	BTO:0000759	Liver	27	1882	0.8	3.2e-14	9606.ENSP00000234590,9606.ENSP00000246554,9606.ENSP00000251453,9606.ENSP00000259457,9606.ENSP00000264639,9606.ENSP00000269571,9606.ENSP00000270142,9606.ENSP00000270625,9606.ENSP00000300651,9606.ENSP00000322419,9606.ENSP00000339795,9606.ENSP00000341885,9606.ENSP00000346027,9606.ENSP00000346067,9606.ENSP00000361626,9606.ENSP00000362413,9606.ENSP00000363641,9606.ENSP00000375730,9606.ENSP00000386717,…	ENO1,COX6B1,RPS16,PSMB7,PSMD3,ERBB2,SOD1,RPS11,MED1,RPLP2,RPL7,RPS2,RPL21,RPSA,YBX1,PGK1,TXN,RPL13A,RPL31,RPL23A,HMGA1,RPL23,RPS20,UQCRB,CFL1,RPL27,RPS10
TISSUES	BTO:0000058	Alimentary canal	25	1865	0.78	2.99e-12	9606.ENSP00000234590,9606.ENSP00000251453,9606.ENSP00000264645,9606.ENSP00000269571,9606.ENSP00000270142,9606.ENSP00000270625,9606.ENSP00000300651,9606.ENSP00000339795,9606.ENSP00000341885,9606.ENSP00000346015,9606.ENSP00000346027,9606.ENSP00000346067,9606.ENSP00000361626,9606.ENSP00000362413,9606.ENSP00000363641,9606.ENSP00000375730,9606.ENSP00000378812,9606.ENSP00000379339,9606.ENSP00000386717,…	ENO1,RPS16,CASC3,ERBB2,SOD1,RPS11,MED1,RPL7,RPS2,RPL27A,RPL21,RPSA,YBX1,PGK1,TXN,RPL13A,CHCHD2,RPS29,RPL31,RPL23A,HMGA1,RPL37A,RPS20,CFL1,RPS10
TISSUES	BTO:0000763	Lung	21	1162	0.91	3.48e-12	9606.ENSP00000234590,9606.ENSP00000259457,9606.ENSP00000264639,9606.ENSP00000270142,9606.ENSP00000270625,9606.ENSP00000322419,9606.ENSP00000339795,9606.ENSP00000341885,9606.ENSP00000346015,9606.ENSP00000346067,9606.ENSP00000361626,9606.ENSP00000362413,9606.ENSP00000375730,9606.ENSP00000378812,9606.ENSP00000389103,9606.ENSP00000399888,9606.ENSP00000420311,9606.ENSP00000429374,9606.ENSP00000432660,…	ENO1,PSMB7,PSMD3,SOD1,RPS11,RPLP2,RPL7,RPS2,RPL27A,RPSA,YBX1,PGK1,RPL13A,CHCHD2,RPL23A,HMGA1,RPL23,RPS20,CFL1,RPL27,RPS10
TISSUES	BTO:0000203	Respiratory system	22	1436	0.83	1.47e-11	9606.ENSP00000234590,9606.ENSP00000251453,9606.ENSP00000259457,9606.ENSP00000264639,9606.ENSP00000270142,9606.ENSP00000270625,9606.ENSP00000322419,9606.ENSP00000339795,9606.ENSP00000341885,9606.ENSP00000346015,9606.ENSP00000346067,9606.ENSP00000361626,9606.ENSP00000362413,9606.ENSP00000375730,9606.ENSP00000378812,9606.ENSP00000389103,9606.ENSP00000399888,9606.ENSP00000420311,9606.ENSP00000429374,…	ENO1,RPS16,PSMB7,PSMD3,SOD1,RPS11,RPLP2,RPL7,RPS2,RPL27A,RPSA,YBX1,PGK1,RPL13A,CHCHD2,RPL23A,HMGA1,RPL23,RPS20,CFL1,RPL27,RPS10
TISSUES	BTO:0000083	Female reproductive system	37	5799	0.45	2.61e-11	9606.ENSP00000184266,9606.ENSP00000215570,9606.ENSP00000234590,9606.ENSP00000251453,9606.ENSP00000259457,9606.ENSP00000264639,9606.ENSP00000264645,9606.ENSP00000265881,9606.ENSP00000269571,9606.ENSP00000270142,9606.ENSP00000270625,9606.ENSP00000279387,9606.ENSP00000281031,9606.ENSP00000300651,9606.ENSP00000322419,9606.ENSP00000339795,9606.ENSP00000341885,9606.ENSP00000346015,9606.ENSP00000346027,…	NDUFB4,TIMM13,ENO1,RPS16,PSMB7,PSMD3,CASC3,REXO2,ERBB2,SOD1,RPS11,PPP4C,NDUFC2,MED1,RPLP2,RPL7,RPS2,RPL27A,RPL21,RPSA,YBX1,PGK1,TXN,RPL13A,CHCHD2,RPS29,RPL31,RPL23A,NDUFA11,CDK12,HMGA1,RPL37A,RPL23,RPS20,CFL1,RPL27,RPS10
TISSUES	BTO:0000511	Gastrointestinal tract	23	1680	0.78	2.61e-11	9606.ENSP00000234590,9606.ENSP00000251453,9606.ENSP00000264645,9606.ENSP00000269571,9606.ENSP00000270142,9606.ENSP00000270625,9606.ENSP00000300651,9606.ENSP00000339795,9606.ENSP00000341885,9606.ENSP00000346015,9606.ENSP00000346027,9606.ENSP00000346067,9606.ENSP00000361626,9606.ENSP00000362413,9606.ENSP00000363641,9606.ENSP00000375730,9606.ENSP00000378812,9606.ENSP00000379339,9606.ENSP00000389103,…	ENO1,RPS16,CASC3,ERBB2,SOD1,RPS11,MED1,RPL7,RPS2,RPL27A,RPL21,RPSA,YBX1,PGK1,TXN,RPL13A,CHCHD2,RPS29,RPL23A,HMGA1,RPS20,CFL1,RPS10
TISSUES	BTO:0001491	Viscus	35	5020	0.49	2.61e-11	9606.ENSP00000234590,9606.ENSP00000246554,9606.ENSP00000251453,9606.ENSP00000259457,9606.ENSP00000264639,9606.ENSP00000264645,9606.ENSP00000265881,9606.ENSP00000269571,9606.ENSP00000270142,9606.ENSP00000270625,9606.ENSP00000281031,9606.ENSP00000300651,9606.ENSP00000322419,9606.ENSP00000332198,9606.ENSP00000339795,9606.ENSP00000341885,9606.ENSP00000346015,9606.ENSP00000346027,9606.ENSP00000346067,…	ENO1,COX6B1,RPS16,PSMB7,PSMD3,CASC3,REXO2,ERBB2,SOD1,RPS11,NDUFC2,MED1,RPLP2,NOP10,RPL7,RPS2,RPL27A,RPL21,RPSA,YBX1,PGK1,TXN,RPL13A,CHCHD2,RPS29,RPL31,RPL23A,HMGA1,RPL37A,RPL23,RPS20,UQCRB,CFL1,RPL27,RPS10
TISSUES	BTO:0003091	Urogenital system	39	6716	0.41	2.61e-11	9606.ENSP00000184266,9606.ENSP00000215570,9606.ENSP00000234590,9606.ENSP00000246554,9606.ENSP00000251453,9606.ENSP00000259457,9606.ENSP00000264639,9606.ENSP00000264645,9606.ENSP00000265881,9606.ENSP00000269571,9606.ENSP00000270142,9606.ENSP00000270625,9606.ENSP00000279387,9606.ENSP00000281031,9606.ENSP00000300651,9606.ENSP00000322419,9606.ENSP00000339795,9606.ENSP00000341885,9606.ENSP00000346015,…	NDUFB4,TIMM13,ENO1,COX6B1,RPS16,PSMB7,PSMD3,CASC3,REXO2,ERBB2,SOD1,RPS11,PPP4C,NDUFC2,MED1,RPLP2,RPL7,RPS2,RPL27A,RPL21,RPSA,YBX1,PGK1,TXN,RPL13A,CHCHD2,RPS29,RPL31,RPL23A,NDUFA11,CDK12,HMGA1,RPL37A,RPL23,RPS20,UQCRB,CFL1,RPL27,RPS10
TISSUES	BTO:0001488	Endocrine gland	37	6036	0.44	6.77e-11	9606.ENSP00000215570,9606.ENSP00000234590,9606.ENSP00000246554,9606.ENSP00000251453,9606.ENSP00000259457,9606.ENSP00000264639,9606.ENSP00000264645,9606.ENSP00000265881,9606.ENSP00000269571,9606.ENSP00000270142,9606.ENSP00000270625,9606.ENSP00000281031,9606.ENSP00000300651,9606.ENSP00000322419,9606.ENSP00000332198,9606.ENSP00000339795,9606.ENSP00000341885,9606.ENSP00000346015,9606.ENSP00000346027,…	TIMM13,ENO1,COX6B1,RPS16,PSMB7,PSMD3,CASC3,REXO2,ERBB2,SOD1,RPS11,NDUFC2,MED1,RPLP2,NOP10,RPL7,RPS2,RPL27A,RPL21,RPSA,YBX1,PGK1,TXN,RPL13A,CHCHD2,RPS29,RPL31,RPL23A,CDK12,HMGA1,RPL37A,RPL23,RPS20,UQCRB,CFL1,RPL27,RPS10
TISSUES	BTO:0000439	Eye	17	786	0.98	7.71e-11	9606.ENSP00000234590,9606.ENSP00000246554,9606.ENSP00000264639,9606.ENSP00000270625,9606.ENSP00000339795,9606.ENSP00000341885,9606.ENSP00000346067,9606.ENSP00000361626,9606.ENSP00000362413,9606.ENSP00000363641,9606.ENSP00000375730,9606.ENSP00000379339,9606.ENSP00000389103,9606.ENSP00000399888,9606.ENSP00000429374,9606.ENSP00000432660,9606.ENSP00000464813	ENO1,COX6B1,PSMD3,RPS11,RPL7,RPS2,RPSA,YBX1,PGK1,TXN,RPL13A,RPS29,RPL23A,HMGA1,RPS20,CFL1,RPL27
TISSUES	BTO:0000080	Male reproductive gland	26	2505	0.66	8.63e-11	9606.ENSP00000234590,9606.ENSP00000251453,9606.ENSP00000264639,9606.ENSP00000264645,9606.ENSP00000270625,9606.ENSP00000300651,9606.ENSP00000322419,9606.ENSP00000339795,9606.ENSP00000341885,9606.ENSP00000346015,9606.ENSP00000346027,9606.ENSP00000346067,9606.ENSP00000361626,9606.ENSP00000362413,9606.ENSP00000375730,9606.ENSP00000379339,9606.ENSP00000386717,9606.ENSP00000389103,9606.ENSP00000398880,…	ENO1,RPS16,PSMD3,CASC3,RPS11,MED1,RPLP2,RPL7,RPS2,RPL27A,RPL21,RPSA,YBX1,PGK1,RPL13A,RPS29,RPL31,RPL23A,CDK12,HMGA1,RPL37A,RPL23,RPS20,CFL1,RPL27,RPS10
TISSUES	BTO:0000753	Lymphoid tissue	21	1496	0.8	1.69e-10	9606.ENSP00000234590,9606.ENSP00000246554,9606.ENSP00000251453,9606.ENSP00000259457,9606.ENSP00000270625,9606.ENSP00000322419,9606.ENSP00000339795,9606.ENSP00000341885,9606.ENSP00000346015,9606.ENSP00000346027,9606.ENSP00000346067,9606.ENSP00000362413,9606.ENSP00000375730,9606.ENSP00000379339,9606.ENSP00000386717,9606.ENSP00000389103,9606.ENSP00000399888,9606.ENSP00000429374,9606.ENSP00000432660,…	ENO1,COX6B1,RPS16,PSMB7,RPS11,RPLP2,RPL7,RPS2,RPL27A,RPL21,RPSA,PGK1,RPL13A,RPS29,RPL31,RPL23A,HMGA1,RPS20,CFL1,RPL27,RPS10
TISSUES	BTO:0000648	Intestine	19	1249	0.83	6.6e-10	9606.ENSP00000234590,9606.ENSP00000264645,9606.ENSP00000269571,9606.ENSP00000270142,9606.ENSP00000270625,9606.ENSP00000300651,9606.ENSP00000341885,9606.ENSP00000346015,9606.ENSP00000346027,9606.ENSP00000346067,9606.ENSP00000362413,9606.ENSP00000375730,9606.ENSP00000378812,9606.ENSP00000379339,9606.ENSP00000389103,9606.ENSP00000399888,9606.ENSP00000429374,9606.ENSP00000432660,9606.ENSP00000481646	ENO1,CASC3,ERBB2,SOD1,RPS11,MED1,RPS2,RPL27A,RPL21,RPSA,PGK1,RPL13A,CHCHD2,RPS29,RPL23A,HMGA1,RPS20,CFL1,RPS10
TISSUES	BTO:0000988	Pancreas	14	568	1.04	1.62e-09	9606.ENSP00000234590,9606.ENSP00000251453,9606.ENSP00000270142,9606.ENSP00000270625,9606.ENSP00000332198,9606.ENSP00000339795,9606.ENSP00000341885,9606.ENSP00000346027,9606.ENSP00000346067,9606.ENSP00000375730,9606.ENSP00000389103,9606.ENSP00000399888,9606.ENSP00000432660,9606.ENSP00000481646	ENO1,RPS16,SOD1,RPS11,NOP10,RPL7,RPS2,RPL21,RPSA,RPL13A,RPL23A,HMGA1,CFL1,RPS10
TISSUES	BTO:0003096	Internal male genital organ	23	2229	0.66	3.38e-09	9606.ENSP00000234590,9606.ENSP00000251453,9606.ENSP00000264645,9606.ENSP00000270625,9606.ENSP00000322419,9606.ENSP00000339795,9606.ENSP00000341885,9606.ENSP00000346015,9606.ENSP00000346027,9606.ENSP00000346067,9606.ENSP00000362413,9606.ENSP00000375730,9606.ENSP00000379339,9606.ENSP00000386717,9606.ENSP00000389103,9606.ENSP00000398880,9606.ENSP00000399888,9606.ENSP00000418082,9606.ENSP00000420311,…	ENO1,RPS16,CASC3,RPS11,RPLP2,RPL7,RPS2,RPL27A,RPL21,RPSA,PGK1,RPL13A,RPS29,RPL31,RPL23A,CDK12,HMGA1,RPL37A,RPL23,RPS20,CFL1,RPL27,RPS10
TISSUES	BTO:0000775	Lymphocyte	14	648	0.98	8.13e-09	9606.ENSP00000234590,9606.ENSP00000246554,9606.ENSP00000251453,9606.ENSP00000270625,9606.ENSP00000322419,9606.ENSP00000339795,9606.ENSP00000341885,9606.ENSP00000346015,9606.ENSP00000346067,9606.ENSP00000362413,9606.ENSP00000379339,9606.ENSP00000399888,9606.ENSP00000432660,9606.ENSP00000464813	ENO1,COX6B1,RPS16,RPS11,RPLP2,RPL7,RPS2,RPL27A,RPSA,PGK1,RPS29,HMGA1,CFL1,RPL27
TISSUES	BTO:0000751	Leukocyte	15	849	0.9	2.15e-08	9606.ENSP00000234590,9606.ENSP00000246554,9606.ENSP00000251453,9606.ENSP00000270625,9606.ENSP00000322419,9606.ENSP00000339795,9606.ENSP00000341885,9606.ENSP00000346015,9606.ENSP00000346067,9606.ENSP00000362413,9606.ENSP00000363641,9606.ENSP00000379339,9606.ENSP00000399888,9606.ENSP00000432660,9606.ENSP00000464813	ENO1,COX6B1,RPS16,RPS11,RPLP2,RPL7,RPS2,RPL27A,RPSA,PGK1,TXN,RPS29,HMGA1,CFL1,RPL27
TISSUES	BTO:0000570	Hematopoietic system	23	2543	0.6	4.06e-08	9606.ENSP00000234590,9606.ENSP00000246554,9606.ENSP00000251453,9606.ENSP00000259457,9606.ENSP00000270625,9606.ENSP00000281031,9606.ENSP00000322419,9606.ENSP00000339795,9606.ENSP00000341885,9606.ENSP00000346015,9606.ENSP00000346027,9606.ENSP00000346067,9606.ENSP00000362413,9606.ENSP00000363641,9606.ENSP00000375730,9606.ENSP00000379339,9606.ENSP00000386717,9606.ENSP00000389103,9606.ENSP00000399888,…	ENO1,COX6B1,RPS16,PSMB7,RPS11,NDUFC2,RPLP2,RPL7,RPS2,RPL27A,RPL21,RPSA,PGK1,TXN,RPL13A,RPS29,RPL31,RPL23A,HMGA1,RPS20,CFL1,RPL27,RPS10
TISSUES	BTO:0000975	Ovary	12	482	1.04	4.09e-08	9606.ENSP00000234590,9606.ENSP00000251453,9606.ENSP00000281031,9606.ENSP00000322419,9606.ENSP00000341885,9606.ENSP00000346067,9606.ENSP00000362413,9606.ENSP00000375730,9606.ENSP00000399888,9606.ENSP00000429374,9606.ENSP00000432660,9606.ENSP00000481646	ENO1,RPS16,NDUFC2,RPLP2,RPS2,RPSA,PGK1,RPL13A,HMGA1,RPS20,CFL1,RPS10
TISSUES	BTO:0000431	Excretory gland	17	1277	0.77	6.51e-08	9606.ENSP00000234590,9606.ENSP00000246554,9606.ENSP00000251453,9606.ENSP00000265881,9606.ENSP00000269571,9606.ENSP00000281031,9606.ENSP00000322419,9606.ENSP00000339795,9606.ENSP00000341885,9606.ENSP00000346015,9606.ENSP00000346067,9606.ENSP00000362413,9606.ENSP00000375730,9606.ENSP00000399888,9606.ENSP00000420311,9606.ENSP00000432660,9606.ENSP00000464813	ENO1,COX6B1,RPS16,REXO2,ERBB2,NDUFC2,RPLP2,RPL7,RPS2,RPL27A,RPSA,PGK1,RPL13A,HMGA1,RPL23,CFL1,RPL27
TISSUES	BTO:0000140	Bone	8	138	1.41	6.98e-08	9606.ENSP00000234590,9606.ENSP00000270625,9606.ENSP00000339795,9606.ENSP00000341885,9606.ENSP00000346067,9606.ENSP00000375730,9606.ENSP00000432660,9606.ENSP00000481646	ENO1,RPS11,RPL7,RPS2,RPSA,RPL13A,CFL1,RPS10
TISSUES	BTO:0003092	Urinary system	16	1155	0.79	1.23e-07	9606.ENSP00000234590,9606.ENSP00000246554,9606.ENSP00000251453,9606.ENSP00000259457,9606.ENSP00000265881,9606.ENSP00000281031,9606.ENSP00000322419,9606.ENSP00000341885,9606.ENSP00000346015,9606.ENSP00000346067,9606.ENSP00000362413,9606.ENSP00000375730,9606.ENSP00000420311,9606.ENSP00000430494,9606.ENSP00000432660,9606.ENSP00000464813	ENO1,COX6B1,RPS16,PSMB7,REXO2,NDUFC2,RPLP2,RPS2,RPL27A,RPSA,PGK1,RPL13A,RPL23,UQCRB,CFL1,RPL27
TISSUES	BTO:0000887	Muscle	15	985	0.83	1.25e-07	9606.ENSP00000234590,9606.ENSP00000246554,9606.ENSP00000251453,9606.ENSP00000265881,9606.ENSP00000339795,9606.ENSP00000341885,9606.ENSP00000346027,9606.ENSP00000346067,9606.ENSP00000375730,9606.ENSP00000386717,9606.ENSP00000389103,9606.ENSP00000399888,9606.ENSP00000418082,9606.ENSP00000418842,9606.ENSP00000429374	ENO1,COX6B1,RPS16,REXO2,RPL7,RPS2,RPL21,RPSA,RPL13A,RPL31,RPL23A,HMGA1,RPL37A,NDUFA6,RPS20
TISSUES	BTO:0001244	Urinary tract	16	1159	0.79	1.25e-07	9606.ENSP00000234590,9606.ENSP00000246554,9606.ENSP00000251453,9606.ENSP00000259457,9606.ENSP00000265881,9606.ENSP00000281031,9606.ENSP00000322419,9606.ENSP00000341885,9606.ENSP00000346015,9606.ENSP00000346067,9606.ENSP00000362413,9606.ENSP00000375730,9606.ENSP00000420311,9606.ENSP00000430494,9606.ENSP00000432660,9606.ENSP00000464813	ENO1,COX6B1,RPS16,PSMB7,REXO2,NDUFC2,RPLP2,RPS2,RPL27A,RPSA,PGK1,RPL13A,RPL23,UQCRB,CFL1,RPL27
TISSUES	BTO:0000254	Female reproductive gland	23	2783	0.57	1.84e-07	9606.ENSP00000234590,9606.ENSP00000251453,9606.ENSP00000264645,9606.ENSP00000269571,9606.ENSP00000270625,9606.ENSP00000281031,9606.ENSP00000300651,9606.ENSP00000322419,9606.ENSP00000339795,9606.ENSP00000341885,9606.ENSP00000346027,9606.ENSP00000346067,9606.ENSP00000361626,9606.ENSP00000362413,9606.ENSP00000375730,9606.ENSP00000386717,9606.ENSP00000389103,9606.ENSP00000398880,9606.ENSP00000399888,…	ENO1,RPS16,CASC3,ERBB2,RPS11,NDUFC2,MED1,RPLP2,RPL7,RPS2,RPL21,RPSA,YBX1,PGK1,RPL13A,RPL31,RPL23A,CDK12,HMGA1,RPL37A,RPS20,CFL1,RPS10
TISSUES	BTO:0000855	Lymph	8	170	1.32	2.87e-07	9606.ENSP00000234590,9606.ENSP00000341885,9606.ENSP00000346015,9606.ENSP00000346027,9606.ENSP00000346067,9606.ENSP00000375730,9606.ENSP00000399888,9606.ENSP00000481646	ENO1,RPS2,RPL27A,RPL21,RPSA,RPL13A,HMGA1,RPS10
TISSUES	BTO:0000091	Ascites	6	58	1.66	3.22e-07	9606.ENSP00000234590,9606.ENSP00000341885,9606.ENSP00000362413,9606.ENSP00000375730,9606.ENSP00000389103,9606.ENSP00000399888	ENO1,RPS2,PGK1,RPL13A,RPL23A,HMGA1
TISSUES	BTO:0001253	Skin	15	1069	0.8	3.25e-07	9606.ENSP00000234590,9606.ENSP00000264639,9606.ENSP00000322419,9606.ENSP00000339795,9606.ENSP00000341885,9606.ENSP00000346067,9606.ENSP00000361626,9606.ENSP00000362413,9606.ENSP00000375730,9606.ENSP00000389103,9606.ENSP00000399888,9606.ENSP00000418082,9606.ENSP00000432660,9606.ENSP00000464813,9606.ENSP00000481646	ENO1,PSMD3,RPLP2,RPL7,RPS2,RPSA,YBX1,PGK1,RPL13A,RPL23A,HMGA1,RPL37A,CFL1,RPL27,RPS10
TISSUES	BTO:0000671	Kidney	14	941	0.82	5.63e-07	9606.ENSP00000234590,9606.ENSP00000246554,9606.ENSP00000251453,9606.ENSP00000265881,9606.ENSP00000281031,9606.ENSP00000322419,9606.ENSP00000341885,9606.ENSP00000346015,9606.ENSP00000346067,9606.ENSP00000362413,9606.ENSP00000375730,9606.ENSP00000420311,9606.ENSP00000432660,9606.ENSP00000464813	ENO1,COX6B1,RPS16,REXO2,NDUFC2,RPLP2,RPS2,RPL27A,RPSA,PGK1,RPL13A,RPL23,CFL1,RPL27
TISSUES	BTO:0000634	Integument	19	1970	0.63	6.65e-07	9606.ENSP00000234590,9606.ENSP00000264639,9606.ENSP00000269571,9606.ENSP00000270625,9606.ENSP00000322419,9606.ENSP00000339795,9606.ENSP00000341885,9606.ENSP00000346027,9606.ENSP00000346067,9606.ENSP00000361626,9606.ENSP00000362413,9606.ENSP00000375730,9606.ENSP00000386717,9606.ENSP00000389103,9606.ENSP00000399888,9606.ENSP00000418082,9606.ENSP00000432660,9606.ENSP00000464813,9606.ENSP00000481646	ENO1,PSMD3,ERBB2,RPS11,RPLP2,RPL7,RPS2,RPL21,RPSA,YBX1,PGK1,RPL13A,RPL31,RPL23A,HMGA1,RPL37A,CFL1,RPL27,RPS10
TISSUES	BTO:0001387	Tonsil	6	68	1.59	6.87e-07	9606.ENSP00000341885,9606.ENSP00000346027,9606.ENSP00000375730,9606.ENSP00000389103,9606.ENSP00000432660,9606.ENSP00000481646	RPS2,RPL21,RPL13A,RPL23A,CFL1,RPS10
TISSUES	BTO:0003099	Internal female genital organ	21	2593	0.56	1.61e-06	9606.ENSP00000184266,9606.ENSP00000234590,9606.ENSP00000251453,9606.ENSP00000259457,9606.ENSP00000264639,9606.ENSP00000270142,9606.ENSP00000270625,9606.ENSP00000279387,9606.ENSP00000281031,9606.ENSP00000322419,9606.ENSP00000341885,9606.ENSP00000346067,9606.ENSP00000362413,9606.ENSP00000363641,9606.ENSP00000375730,9606.ENSP00000379339,9606.ENSP00000399888,9606.ENSP00000420311,9606.ENSP00000429374,…	NDUFB4,ENO1,RPS16,PSMB7,PSMD3,SOD1,RPS11,PPP4C,NDUFC2,RPLP2,RPS2,RPSA,PGK1,TXN,RPL13A,RPS29,HMGA1,RPL23,RPS20,CFL1,RPS10
TISSUES	BTO:0000089	Blood	17	1675	0.65	2.39e-06	9606.ENSP00000234590,9606.ENSP00000246554,9606.ENSP00000251453,9606.ENSP00000270625,9606.ENSP00000322419,9606.ENSP00000339795,9606.ENSP00000341885,9606.ENSP00000346015,9606.ENSP00000346067,9606.ENSP00000362413,9606.ENSP00000363641,9606.ENSP00000375730,9606.ENSP00000379339,9606.ENSP00000386717,9606.ENSP00000399888,9606.ENSP00000432660,9606.ENSP00000464813	ENO1,COX6B1,RPS16,RPS11,RPLP2,RPL7,RPS2,RPL27A,RPSA,PGK1,TXN,RPL13A,RPS29,RPL31,HMGA1,CFL1,RPL27
TISSUES	BTO:0001078	Placenta	14	1176	0.72	7.42e-06	9606.ENSP00000234590,9606.ENSP00000251453,9606.ENSP00000270142,9606.ENSP00000270625,9606.ENSP00000279387,9606.ENSP00000341885,9606.ENSP00000346067,9606.ENSP00000362413,9606.ENSP00000375730,9606.ENSP00000379339,9606.ENSP00000399888,9606.ENSP00000429374,9606.ENSP00000432660,9606.ENSP00000481646	ENO1,RPS16,SOD1,RPS11,PPP4C,RPS2,RPSA,PGK1,RPL13A,RPS29,HMGA1,RPS20,CFL1,RPS10
TISSUES	BTO:0000142	Brain	29	5462	0.37	7.64e-06	9606.ENSP00000234590,9606.ENSP00000246554,9606.ENSP00000251453,9606.ENSP00000264639,9606.ENSP00000264645,9606.ENSP00000265881,9606.ENSP00000269571,9606.ENSP00000270142,9606.ENSP00000270625,9606.ENSP00000322419,9606.ENSP00000339795,9606.ENSP00000341885,9606.ENSP00000346015,9606.ENSP00000346027,9606.ENSP00000346067,9606.ENSP00000361626,9606.ENSP00000362413,9606.ENSP00000363641,9606.ENSP00000375730,…	ENO1,COX6B1,RPS16,PSMD3,CASC3,REXO2,ERBB2,SOD1,RPS11,RPLP2,RPL7,RPS2,RPL27A,RPL21,RPSA,YBX1,PGK1,TXN,RPL13A,CHCHD2,RPL31,RPL23A,HMGA1,RPL37A,RPL23,RPS20,CFL1,RPL27,RPS10
TISSUES	BTO:0000174	Embryonic structure	18	2132	0.57	1.19e-05	9606.ENSP00000234590,9606.ENSP00000251453,9606.ENSP00000259457,9606.ENSP00000264639,9606.ENSP00000270142,9606.ENSP00000270625,9606.ENSP00000279387,9606.ENSP00000300651,9606.ENSP00000341885,9606.ENSP00000346067,9606.ENSP00000362413,9606.ENSP00000375730,9606.ENSP00000379339,9606.ENSP00000389103,9606.ENSP00000399888,9606.ENSP00000429374,9606.ENSP00000432660,9606.ENSP00000481646	ENO1,RPS16,PSMB7,PSMD3,SOD1,RPS11,PPP4C,MED1,RPS2,RPSA,PGK1,RPL13A,RPS29,RPL23A,HMGA1,RPS20,CFL1,RPS10
TISSUES	BTO:0000421	Connective tissue	12	871	0.79	1.37e-05	9606.ENSP00000234590,9606.ENSP00000270625,9606.ENSP00000339795,9606.ENSP00000341885,9606.ENSP00000346067,9606.ENSP00000362413,9606.ENSP00000363641,9606.ENSP00000375730,9606.ENSP00000429374,9606.ENSP00000430494,9606.ENSP00000432660,9606.ENSP00000481646	ENO1,RPS11,RPL7,RPS2,RPSA,PGK1,TXN,RPL13A,RPS20,UQCRB,CFL1,RPS10
TISSUES	BTO:0001493	Trunk	12	927	0.76	2.48e-05	9606.ENSP00000234590,9606.ENSP00000259457,9606.ENSP00000269571,9606.ENSP00000270625,9606.ENSP00000322419,9606.ENSP00000339795,9606.ENSP00000341885,9606.ENSP00000362413,9606.ENSP00000375730,9606.ENSP00000389103,9606.ENSP00000399888,9606.ENSP00000429374	ENO1,PSMB7,ERBB2,RPS11,RPLP2,RPL7,RPS2,PGK1,RPL13A,RPL23A,HMGA1,RPS20
TISSUES	BTO:0000255	Brain cell line	6	145	1.26	3.69e-05	9606.ENSP00000234590,9606.ENSP00000270142,9606.ENSP00000346067,9606.ENSP00000362413,9606.ENSP00000363641,9606.ENSP00000432660	ENO1,SOD1,RPSA,PGK1,TXN,CFL1
TISSUES	BTO:0000282	Head	30	6329	0.32	4.31e-05	9606.ENSP00000234590,9606.ENSP00000246554,9606.ENSP00000251453,9606.ENSP00000264639,9606.ENSP00000264645,9606.ENSP00000265881,9606.ENSP00000269571,9606.ENSP00000270142,9606.ENSP00000270625,9606.ENSP00000322419,9606.ENSP00000339795,9606.ENSP00000341885,9606.ENSP00000346015,9606.ENSP00000346027,9606.ENSP00000346067,9606.ENSP00000361626,9606.ENSP00000362413,9606.ENSP00000363641,9606.ENSP00000375730,…	ENO1,COX6B1,RPS16,PSMD3,CASC3,REXO2,ERBB2,SOD1,RPS11,RPLP2,RPL7,RPS2,RPL27A,RPL21,RPSA,YBX1,PGK1,TXN,RPL13A,CHCHD2,RPS29,RPL31,RPL23A,HMGA1,RPL37A,RPL23,RPS20,CFL1,RPL27,RPS10
TISSUES	BTO:0001486	Skeletal system	13	1203	0.68	5.44e-05	9606.ENSP00000234590,9606.ENSP00000246554,9606.ENSP00000265881,9606.ENSP00000270625,9606.ENSP00000339795,9606.ENSP00000341885,9606.ENSP00000346067,9606.ENSP00000361626,9606.ENSP00000375730,9606.ENSP00000379339,9606.ENSP00000418842,9606.ENSP00000432660,9606.ENSP00000481646	ENO1,COX6B1,REXO2,RPS11,RPL7,RPS2,RPSA,YBX1,RPL13A,RPS29,NDUFA6,CFL1,RPS10
TISSUES	BTO:0001424	Uterus	12	1020	0.72	6.23e-05	9606.ENSP00000184266,9606.ENSP00000234590,9606.ENSP00000259457,9606.ENSP00000264639,9606.ENSP00000341885,9606.ENSP00000346067,9606.ENSP00000362413,9606.ENSP00000363641,9606.ENSP00000375730,9606.ENSP00000399888,9606.ENSP00000420311,9606.ENSP00000432660	NDUFB4,ENO1,PSMB7,PSMD3,RPS2,RPSA,PGK1,TXN,RPL13A,HMGA1,RPL23,CFL1
TISSUES	BTO:0001421	Uterine cervix	7	277	1.05	9.87e-05	9606.ENSP00000184266,9606.ENSP00000234590,9606.ENSP00000341885,9606.ENSP00000346067,9606.ENSP00000362413,9606.ENSP00000363641,9606.ENSP00000375730	NDUFB4,ENO1,RPS2,RPSA,PGK1,TXN,RPL13A
TISSUES	BTO:0000580	Blood cancer cell	12	1098	0.69	0.00013	9606.ENSP00000234590,9606.ENSP00000264639,9606.ENSP00000269571,9606.ENSP00000270625,9606.ENSP00000322419,9606.ENSP00000346015,9606.ENSP00000346067,9606.ENSP00000361626,9606.ENSP00000362413,9606.ENSP00000399888,9606.ENSP00000429374,9606.ENSP00000432660	ENO1,PSMD3,ERBB2,RPS11,RPLP2,RPL27A,RPSA,YBX1,PGK1,HMGA1,RPS20,CFL1
TISSUES	BTO:0000042	Animal	44	14895	0.12	0.0002	9606.ENSP00000184266,9606.ENSP00000215570,9606.ENSP00000234590,9606.ENSP00000246554,9606.ENSP00000251453,9606.ENSP00000259457,9606.ENSP00000264639,9606.ENSP00000264645,9606.ENSP00000265881,9606.ENSP00000269571,9606.ENSP00000270142,9606.ENSP00000270625,9606.ENSP00000279387,9606.ENSP00000281031,9606.ENSP00000300651,9606.ENSP00000322419,9606.ENSP00000332198,9606.ENSP00000333837,9606.ENSP00000339795,…	NDUFB4,TIMM13,ENO1,COX6B1,RPS16,PSMB7,PSMD3,CASC3,REXO2,ERBB2,SOD1,RPS11,PPP4C,NDUFC2,MED1,RPLP2,NOP10,MRPL12,RPL7,RPS2,RPL27A,RPL21,RPSA,COMTD1,YBX1,PGK1,TXN,RPL13A,CHCHD2,RPS29,RPL31,RPL23A,NDUFA11,CDK12,HMGA1,RPL37A,NDUFA6,RPL23,RPS20,UQCRB,CFL1,UQCC3,RPL27,RPS10
TISSUES	BTO:0001271	Leukemia cell	11	949	0.71	0.0002	9606.ENSP00000234590,9606.ENSP00000264639,9606.ENSP00000269571,9606.ENSP00000270625,9606.ENSP00000322419,9606.ENSP00000346015,9606.ENSP00000361626,9606.ENSP00000362413,9606.ENSP00000399888,9606.ENSP00000429374,9606.ENSP00000432660	ENO1,PSMD3,ERBB2,RPS11,RPLP2,RPL27A,YBX1,PGK1,HMGA1,RPS20,CFL1
TISSUES	BTO:0001489	Whole body	41	12619	0.16	0.00032	9606.ENSP00000184266,9606.ENSP00000215570,9606.ENSP00000234590,9606.ENSP00000246554,9606.ENSP00000251453,9606.ENSP00000259457,9606.ENSP00000264639,9606.ENSP00000264645,9606.ENSP00000265881,9606.ENSP00000269571,9606.ENSP00000270142,9606.ENSP00000270625,9606.ENSP00000279387,9606.ENSP00000281031,9606.ENSP00000300651,9606.ENSP00000322419,9606.ENSP00000332198,9606.ENSP00000339795,9606.ENSP00000341885,…	NDUFB4,TIMM13,ENO1,COX6B1,RPS16,PSMB7,PSMD3,CASC3,REXO2,ERBB2,SOD1,RPS11,PPP4C,NDUFC2,MED1,RPLP2,NOP10,RPL7,RPS2,RPL27A,RPL21,RPSA,YBX1,PGK1,TXN,RPL13A,CHCHD2,RPS29,RPL31,RPL23A,NDUFA11,CDK12,HMGA1,RPL37A,NDUFA6,RPL23,RPS20,UQCRB,CFL1,RPL27,RPS10
TISSUES	BTO:0000772	Lymphoblast	6	235	1.06	0.00046	9606.ENSP00000251453,9606.ENSP00000322419,9606.ENSP00000346015,9606.ENSP00000362413,9606.ENSP00000379339,9606.ENSP00000464813	RPS16,RPLP2,RPL27A,PGK1,RPS29,RPL27
TISSUES	BTO:0004238	Interstitial cell	4	64	1.44	0.00047	9606.ENSP00000346067,9606.ENSP00000362413,9606.ENSP00000363641,9606.ENSP00000432660	RPSA,PGK1,TXN,CFL1
TISSUES	BTO:0000604	Adenocarcinoma cell	8	524	0.83	0.0006	9606.ENSP00000264639,9606.ENSP00000264645,9606.ENSP00000269571,9606.ENSP00000322419,9606.ENSP00000362413,9606.ENSP00000363641,9606.ENSP00000379339,9606.ENSP00000429374	PSMD3,CASC3,ERBB2,RPLP2,PGK1,TXN,RPS29,RPS20
TISSUES	BTO:0001374	Thymus	6	252	1.02	0.00065	9606.ENSP00000234590,9606.ENSP00000259457,9606.ENSP00000270625,9606.ENSP00000322419,9606.ENSP00000399888,9606.ENSP00000429374	ENO1,PSMB7,RPS11,RPLP2,HMGA1,RPS20
TISSUES	BTO:0001307	Stomach	6	291	0.96	0.0014	9606.ENSP00000234590,9606.ENSP00000270625,9606.ENSP00000341885,9606.ENSP00000346067,9606.ENSP00000375730,9606.ENSP00000432660	ENO1,RPS11,RPS2,RPSA,RPL13A,CFL1
TISSUES	BTO:0001368	Thorax	8	595	0.78	0.0014	9606.ENSP00000234590,9606.ENSP00000259457,9606.ENSP00000269571,9606.ENSP00000270625,9606.ENSP00000322419,9606.ENSP00000339795,9606.ENSP00000399888,9606.ENSP00000429374	ENO1,PSMB7,ERBB2,RPS11,RPLP2,RPL7,HMGA1,RPS20
TISSUES	BTO:0000088	Cardiovascular system	10	1005	0.65	0.0017	9606.ENSP00000234590,9606.ENSP00000264639,9606.ENSP00000300651,9606.ENSP00000346015,9606.ENSP00000362413,9606.ENSP00000375730,9606.ENSP00000386717,9606.ENSP00000389160,9606.ENSP00000418842,9606.ENSP00000429374	ENO1,PSMD3,MED1,RPL27A,PGK1,RPL13A,RPL31,NDUFA11,NDUFA6,RPS20
TISSUES	BTO:0000269	Colon	7	577	0.73	0.0077	9606.ENSP00000270142,9606.ENSP00000300651,9606.ENSP00000341885,9606.ENSP00000346015,9606.ENSP00000346027,9606.ENSP00000379339,9606.ENSP00000481646	SOD1,MED1,RPS2,RPL27A,RPL21,RPS29,RPS10
TISSUES	BTO:0001363	Testis	12	1756	0.48	0.0098	9606.ENSP00000234590,9606.ENSP00000264645,9606.ENSP00000341885,9606.ENSP00000346027,9606.ENSP00000346067,9606.ENSP00000362413,9606.ENSP00000375730,9606.ENSP00000399888,9606.ENSP00000418082,9606.ENSP00000429374,9606.ENSP00000432660,9606.ENSP00000481646	ENO1,CASC3,RPS2,RPL21,RPSA,PGK1,RPL13A,HMGA1,RPL37A,RPS20,CFL1,RPS10
TISSUES	BTO:0000150	Breast cancer cell	4	165	1.03	0.0138	9606.ENSP00000264645,9606.ENSP00000269571,9606.ENSP00000322419,9606.ENSP00000363641	CASC3,ERBB2,RPLP2,TXN
TISSUES	BTO:0000232	Cerebellum	6	474	0.75	0.0163	9606.ENSP00000246554,9606.ENSP00000322419,9606.ENSP00000362413,9606.ENSP00000363641,9606.ENSP00000378812,9606.ENSP00000418082	COX6B1,RPLP2,PGK1,TXN,CHCHD2,RPL37A
TISSUES	BTO:0000032	Colonic adenocarcinoma cell	3	79	1.23	0.0194	9606.ENSP00000362413,9606.ENSP00000379339,9606.ENSP00000429374	PGK1,RPS29,RPS20
TISSUES	BTO:0001498	Renal proximal tubule	2	20	1.65	0.025	9606.ENSP00000234590,9606.ENSP00000265881	ENO1,REXO2
COMPARTMENTS	GOCC:0022626	Cytosolic ribosome	17	88	1.93	8.85e-25	9606.ENSP00000251453,9606.ENSP00000270625,9606.ENSP00000322419,9606.ENSP00000339795,9606.ENSP00000341885,9606.ENSP00000346015,9606.ENSP00000346027,9606.ENSP00000346067,9606.ENSP00000375730,9606.ENSP00000379339,9606.ENSP00000386717,9606.ENSP00000389103,9606.ENSP00000418082,9606.ENSP00000420311,9606.ENSP00000429374,9606.ENSP00000464813,9606.ENSP00000481646	RPS16,RPS11,RPLP2,RPL7,RPS2,RPL27A,RPL21,RPSA,RPL13A,RPS29,RPL31,RPL23A,RPL37A,RPL23,RPS20,RPL27,RPS10
COMPARTMENTS	GOCC:0044391	Ribosomal subunit	18	166	1.68	1.31e-22	9606.ENSP00000251453,9606.ENSP00000270625,9606.ENSP00000322419,9606.ENSP00000333837,9606.ENSP00000339795,9606.ENSP00000341885,9606.ENSP00000346015,9606.ENSP00000346027,9606.ENSP00000346067,9606.ENSP00000375730,9606.ENSP00000379339,9606.ENSP00000386717,9606.ENSP00000389103,9606.ENSP00000418082,9606.ENSP00000420311,9606.ENSP00000429374,9606.ENSP00000464813,9606.ENSP00000481646	RPS16,RPS11,RPLP2,MRPL12,RPL7,RPS2,RPL27A,RPL21,RPSA,RPL13A,RPS29,RPL31,RPL23A,RPL37A,RPL23,RPS20,RPL27,RPS10
COMPARTMENTS	GOCC:1990904	Ribonucleoprotein complex	21	562	1.22	3.73e-18	9606.ENSP00000251453,9606.ENSP00000264645,9606.ENSP00000270625,9606.ENSP00000322419,9606.ENSP00000332198,9606.ENSP00000333837,9606.ENSP00000339795,9606.ENSP00000341885,9606.ENSP00000346015,9606.ENSP00000346027,9606.ENSP00000346067,9606.ENSP00000361626,9606.ENSP00000375730,9606.ENSP00000379339,9606.ENSP00000386717,9606.ENSP00000389103,9606.ENSP00000418082,9606.ENSP00000420311,9606.ENSP00000429374,…	RPS16,CASC3,RPS11,RPLP2,NOP10,MRPL12,RPL7,RPS2,RPL27A,RPL21,RPSA,YBX1,RPL13A,RPS29,RPL31,RPL23A,RPL37A,RPL23,RPS20,RPL27,RPS10
COMPARTMENTS	GOCC:0022625	Cytosolic large ribosomal subunit	10	51	1.94	4.12e-14	9606.ENSP00000322419,9606.ENSP00000339795,9606.ENSP00000346015,9606.ENSP00000346027,9606.ENSP00000375730,9606.ENSP00000386717,9606.ENSP00000389103,9606.ENSP00000418082,9606.ENSP00000420311,9606.ENSP00000464813	RPLP2,RPL7,RPL27A,RPL21,RPL13A,RPL31,RPL23A,RPL37A,RPL23,RPL27
COMPARTMENTS	GOCC:0032991	Protein-containing complex	38	5142	0.52	4.48e-14	9606.ENSP00000184266,9606.ENSP00000215570,9606.ENSP00000234590,9606.ENSP00000246554,9606.ENSP00000251453,9606.ENSP00000259457,9606.ENSP00000264639,9606.ENSP00000264645,9606.ENSP00000269571,9606.ENSP00000270142,9606.ENSP00000270625,9606.ENSP00000279387,9606.ENSP00000281031,9606.ENSP00000300651,9606.ENSP00000322419,9606.ENSP00000332198,9606.ENSP00000333837,9606.ENSP00000339795,9606.ENSP00000341885,…	NDUFB4,TIMM13,ENO1,COX6B1,RPS16,PSMB7,PSMD3,CASC3,ERBB2,SOD1,RPS11,PPP4C,NDUFC2,MED1,RPLP2,NOP10,MRPL12,RPL7,RPS2,RPL27A,RPL21,RPSA,YBX1,RPL13A,RPS29,RPL31,RPL23A,NDUFA11,CDK12,HMGA1,RPL37A,NDUFA6,RPL23,RPS20,UQCRB,CFL1,RPL27,RPS10
COMPARTMENTS	GOCC:0015934	Large ribosomal subunit	11	106	1.66	4.52e-13	9606.ENSP00000322419,9606.ENSP00000333837,9606.ENSP00000339795,9606.ENSP00000346015,9606.ENSP00000346027,9606.ENSP00000375730,9606.ENSP00000386717,9606.ENSP00000389103,9606.ENSP00000418082,9606.ENSP00000420311,9606.ENSP00000464813	RPLP2,MRPL12,RPL7,RPL27A,RPL21,RPL13A,RPL31,RPL23A,RPL37A,RPL23,RPL27
COMPARTMENTS	GOCC:0043226	Organelle	43	9848	0.29	1.02e-09	9606.ENSP00000184266,9606.ENSP00000215570,9606.ENSP00000234590,9606.ENSP00000246554,9606.ENSP00000251453,9606.ENSP00000259457,9606.ENSP00000264639,9606.ENSP00000264645,9606.ENSP00000265881,9606.ENSP00000269571,9606.ENSP00000270142,9606.ENSP00000270625,9606.ENSP00000279387,9606.ENSP00000281031,9606.ENSP00000300651,9606.ENSP00000322419,9606.ENSP00000332198,9606.ENSP00000333837,9606.ENSP00000339795,…	NDUFB4,TIMM13,ENO1,COX6B1,RPS16,PSMB7,PSMD3,CASC3,REXO2,ERBB2,SOD1,RPS11,PPP4C,NDUFC2,MED1,RPLP2,NOP10,MRPL12,RPL7,RPS2,RPL27A,RPL21,RPSA,YBX1,PGK1,TXN,RPL13A,CHCHD2,RPS29,RPL31,RPL23A,NDUFA11,CDK12,HMGA1,RPL37A,NDUFA6,RPL23,RPS20,UQCRB,CFL1,UQCC3,RPL27,RPS10
COMPARTMENTS	GOCC:0022627	Cytosolic small ribosomal subunit	7	35	1.95	1.13e-09	9606.ENSP00000251453,9606.ENSP00000270625,9606.ENSP00000341885,9606.ENSP00000346067,9606.ENSP00000379339,9606.ENSP00000429374,9606.ENSP00000481646	RPS16,RPS11,RPS2,RPSA,RPS29,RPS20,RPS10
COMPARTMENTS	GOCC:0043229	Intracellular organelle	42	9242	0.31	1.39e-09	9606.ENSP00000184266,9606.ENSP00000215570,9606.ENSP00000234590,9606.ENSP00000246554,9606.ENSP00000251453,9606.ENSP00000259457,9606.ENSP00000264639,9606.ENSP00000264645,9606.ENSP00000265881,9606.ENSP00000269571,9606.ENSP00000270142,9606.ENSP00000270625,9606.ENSP00000279387,9606.ENSP00000281031,9606.ENSP00000300651,9606.ENSP00000322419,9606.ENSP00000332198,9606.ENSP00000333837,9606.ENSP00000339795,…	NDUFB4,TIMM13,ENO1,COX6B1,RPS16,PSMB7,PSMD3,CASC3,REXO2,ERBB2,SOD1,RPS11,PPP4C,NDUFC2,MED1,RPLP2,NOP10,MRPL12,RPL7,RPS2,RPL27A,RPL21,RPSA,YBX1,TXN,RPL13A,CHCHD2,RPS29,RPL31,RPL23A,NDUFA11,CDK12,HMGA1,RPL37A,NDUFA6,RPL23,RPS20,UQCRB,CFL1,UQCC3,RPL27,RPS10
COMPARTMENTS	GOCC:0005829	Cytosol	26	2919	0.6	4.75e-09	9606.ENSP00000234590,9606.ENSP00000251453,9606.ENSP00000259457,9606.ENSP00000264639,9606.ENSP00000269571,9606.ENSP00000270142,9606.ENSP00000270625,9606.ENSP00000279387,9606.ENSP00000322419,9606.ENSP00000339795,9606.ENSP00000341885,9606.ENSP00000346015,9606.ENSP00000346027,9606.ENSP00000346067,9606.ENSP00000361626,9606.ENSP00000363641,9606.ENSP00000375730,9606.ENSP00000379339,9606.ENSP00000386717,…	ENO1,RPS16,PSMB7,PSMD3,ERBB2,SOD1,RPS11,PPP4C,RPLP2,RPL7,RPS2,RPL27A,RPL21,RPSA,YBX1,TXN,RPL13A,RPS29,RPL31,RPL23A,RPL37A,RPL23,RPS20,CFL1,RPL27,RPS10
COMPARTMENTS	GOCC:0043232	Intracellular non-membrane-bounded organelle	26	3196	0.56	3.42e-08	9606.ENSP00000215570,9606.ENSP00000251453,9606.ENSP00000265881,9606.ENSP00000270625,9606.ENSP00000279387,9606.ENSP00000300651,9606.ENSP00000322419,9606.ENSP00000332198,9606.ENSP00000333837,9606.ENSP00000339795,9606.ENSP00000341885,9606.ENSP00000346015,9606.ENSP00000346027,9606.ENSP00000346067,9606.ENSP00000361626,9606.ENSP00000375730,9606.ENSP00000379339,9606.ENSP00000386717,9606.ENSP00000389103,…	TIMM13,RPS16,REXO2,RPS11,PPP4C,MED1,RPLP2,NOP10,MRPL12,RPL7,RPS2,RPL27A,RPL21,RPSA,YBX1,RPL13A,RPS29,RPL31,RPL23A,HMGA1,RPL37A,RPL23,RPS20,CFL1,RPL27,RPS10
COMPARTMENTS	GOCC:0005737	Cytoplasm	38	7871	0.33	5.41e-08	9606.ENSP00000184266,9606.ENSP00000215570,9606.ENSP00000234590,9606.ENSP00000246554,9606.ENSP00000251453,9606.ENSP00000259457,9606.ENSP00000264639,9606.ENSP00000265881,9606.ENSP00000269571,9606.ENSP00000270142,9606.ENSP00000270625,9606.ENSP00000279387,9606.ENSP00000281031,9606.ENSP00000322419,9606.ENSP00000333837,9606.ENSP00000339795,9606.ENSP00000341885,9606.ENSP00000346015,9606.ENSP00000346027,…	NDUFB4,TIMM13,ENO1,COX6B1,RPS16,PSMB7,PSMD3,REXO2,ERBB2,SOD1,RPS11,PPP4C,NDUFC2,RPLP2,MRPL12,RPL7,RPS2,RPL27A,RPL21,RPSA,YBX1,PGK1,TXN,RPL13A,CHCHD2,RPS29,RPL31,RPL23A,NDUFA11,RPL37A,NDUFA6,RPL23,RPS20,UQCRB,CFL1,UQCC3,RPL27,RPS10
COMPARTMENTS	GOCC:0005622	Intracellular	43	11202	0.23	1.11e-07	9606.ENSP00000184266,9606.ENSP00000215570,9606.ENSP00000234590,9606.ENSP00000246554,9606.ENSP00000251453,9606.ENSP00000259457,9606.ENSP00000264639,9606.ENSP00000264645,9606.ENSP00000265881,9606.ENSP00000269571,9606.ENSP00000270142,9606.ENSP00000270625,9606.ENSP00000279387,9606.ENSP00000281031,9606.ENSP00000300651,9606.ENSP00000322419,9606.ENSP00000332198,9606.ENSP00000333837,9606.ENSP00000339795,…	NDUFB4,TIMM13,ENO1,COX6B1,RPS16,PSMB7,PSMD3,CASC3,REXO2,ERBB2,SOD1,RPS11,PPP4C,NDUFC2,MED1,RPLP2,NOP10,MRPL12,RPL7,RPS2,RPL27A,RPL21,RPSA,YBX1,PGK1,TXN,RPL13A,CHCHD2,RPS29,RPL31,RPL23A,NDUFA11,CDK12,HMGA1,RPL37A,NDUFA6,RPL23,RPS20,UQCRB,CFL1,UQCC3,RPL27,RPS10
COMPARTMENTS	GOCC:0005740	Mitochondrial envelope	12	495	1.03	1.11e-07	9606.ENSP00000184266,9606.ENSP00000215570,9606.ENSP00000246554,9606.ENSP00000265881,9606.ENSP00000270142,9606.ENSP00000281031,9606.ENSP00000333837,9606.ENSP00000378812,9606.ENSP00000389160,9606.ENSP00000418842,9606.ENSP00000430494,9606.ENSP00000432692	NDUFB4,TIMM13,COX6B1,REXO2,SOD1,NDUFC2,MRPL12,CHCHD2,NDUFA11,NDUFA6,UQCRB,UQCC3
COMPARTMENTS	GOCC:0031967	Organelle envelope	14	788	0.9	1.54e-07	9606.ENSP00000184266,9606.ENSP00000215570,9606.ENSP00000246554,9606.ENSP00000264645,9606.ENSP00000265881,9606.ENSP00000270142,9606.ENSP00000281031,9606.ENSP00000333837,9606.ENSP00000361626,9606.ENSP00000378812,9606.ENSP00000389160,9606.ENSP00000418842,9606.ENSP00000430494,9606.ENSP00000432692	NDUFB4,TIMM13,COX6B1,CASC3,REXO2,SOD1,NDUFC2,MRPL12,YBX1,CHCHD2,NDUFA11,NDUFA6,UQCRB,UQCC3
COMPARTMENTS	GOCC:0098803	Respiratory chain complex	6	78	1.53	3.69e-06	9606.ENSP00000184266,9606.ENSP00000246554,9606.ENSP00000281031,9606.ENSP00000389160,9606.ENSP00000418842,9606.ENSP00000430494	NDUFB4,COX6B1,NDUFC2,NDUFA11,NDUFA6,UQCRB
COMPARTMENTS	GOCC:0005743	Mitochondrial inner membrane	9	314	1.11	3.75e-06	9606.ENSP00000184266,9606.ENSP00000215570,9606.ENSP00000246554,9606.ENSP00000281031,9606.ENSP00000333837,9606.ENSP00000389160,9606.ENSP00000418842,9606.ENSP00000430494,9606.ENSP00000432692	NDUFB4,TIMM13,COX6B1,NDUFC2,MRPL12,NDUFA11,NDUFA6,UQCRB,UQCC3
COMPARTMENTS	GOCC:0043231	Intracellular membrane-bounded organelle	34	7476	0.31	1.51e-05	9606.ENSP00000184266,9606.ENSP00000215570,9606.ENSP00000234590,9606.ENSP00000246554,9606.ENSP00000251453,9606.ENSP00000259457,9606.ENSP00000264639,9606.ENSP00000264645,9606.ENSP00000265881,9606.ENSP00000269571,9606.ENSP00000270142,9606.ENSP00000270625,9606.ENSP00000279387,9606.ENSP00000281031,9606.ENSP00000300651,9606.ENSP00000332198,9606.ENSP00000333837,9606.ENSP00000341885,9606.ENSP00000346067,…	NDUFB4,TIMM13,ENO1,COX6B1,RPS16,PSMB7,PSMD3,CASC3,REXO2,ERBB2,SOD1,RPS11,PPP4C,NDUFC2,MED1,NOP10,MRPL12,RPS2,RPSA,YBX1,TXN,RPL13A,CHCHD2,RPS29,RPL23A,NDUFA11,CDK12,HMGA1,NDUFA6,UQCRB,CFL1,UQCC3,RPL27,RPS10
COMPARTMENTS	GOCC:0043227	Membrane-bounded organelle	36	8685	0.27	3.71e-05	9606.ENSP00000184266,9606.ENSP00000215570,9606.ENSP00000234590,9606.ENSP00000246554,9606.ENSP00000251453,9606.ENSP00000259457,9606.ENSP00000264639,9606.ENSP00000264645,9606.ENSP00000265881,9606.ENSP00000269571,9606.ENSP00000270142,9606.ENSP00000270625,9606.ENSP00000279387,9606.ENSP00000281031,9606.ENSP00000300651,9606.ENSP00000322419,9606.ENSP00000332198,9606.ENSP00000333837,9606.ENSP00000341885,…	NDUFB4,TIMM13,ENO1,COX6B1,RPS16,PSMB7,PSMD3,CASC3,REXO2,ERBB2,SOD1,RPS11,PPP4C,NDUFC2,MED1,RPLP2,NOP10,MRPL12,RPS2,RPSA,YBX1,PGK1,TXN,RPL13A,CHCHD2,RPS29,RPL23A,NDUFA11,CDK12,HMGA1,NDUFA6,UQCRB,CFL1,UQCC3,RPL27,RPS10
COMPARTMENTS	GOCC:0005746	Mitochondrial respirasome	5	71	1.5	6.56e-05	9606.ENSP00000184266,9606.ENSP00000281031,9606.ENSP00000389160,9606.ENSP00000418842,9606.ENSP00000430494	NDUFB4,NDUFC2,NDUFA11,NDUFA6,UQCRB
COMPARTMENTS	GOCC:0098798	Mitochondrial protein complex	7	291	1.03	0.00034	9606.ENSP00000184266,9606.ENSP00000215570,9606.ENSP00000281031,9606.ENSP00000333837,9606.ENSP00000389160,9606.ENSP00000418842,9606.ENSP00000430494	NDUFB4,TIMM13,NDUFC2,MRPL12,NDUFA11,NDUFA6,UQCRB
COMPARTMENTS	GOCC:0005747	Mitochondrial respiratory chain complex i	4	46	1.59	0.00038	9606.ENSP00000184266,9606.ENSP00000281031,9606.ENSP00000389160,9606.ENSP00000418842	NDUFB4,NDUFC2,NDUFA11,NDUFA6
COMPARTMENTS	GOCC:0005758	Mitochondrial intermembrane space	4	55	1.51	0.00062	9606.ENSP00000215570,9606.ENSP00000265881,9606.ENSP00000270142,9606.ENSP00000378812	TIMM13,REXO2,SOD1,CHCHD2
COMPARTMENTS	GOCC:0098800	Inner mitochondrial membrane protein complex	5	143	1.19	0.0013	9606.ENSP00000184266,9606.ENSP00000281031,9606.ENSP00000389160,9606.ENSP00000418842,9606.ENSP00000430494	NDUFB4,NDUFC2,NDUFA11,NDUFA6,UQCRB
COMPARTMENTS	GOCC:1902494	Catalytic complex	13	1599	0.56	0.0021	9606.ENSP00000184266,9606.ENSP00000234590,9606.ENSP00000259457,9606.ENSP00000264639,9606.ENSP00000264645,9606.ENSP00000269571,9606.ENSP00000279387,9606.ENSP00000281031,9606.ENSP00000332198,9606.ENSP00000389160,9606.ENSP00000398880,9606.ENSP00000418842,9606.ENSP00000430494	NDUFB4,ENO1,PSMB7,PSMD3,CASC3,ERBB2,PPP4C,NDUFC2,NOP10,NDUFA11,CDK12,NDUFA6,UQCRB
COMPARTMENTS	GOCC:0005634	Nucleus	23	4636	0.34	0.0024	9606.ENSP00000215570,9606.ENSP00000234590,9606.ENSP00000259457,9606.ENSP00000264639,9606.ENSP00000264645,9606.ENSP00000265881,9606.ENSP00000269571,9606.ENSP00000270142,9606.ENSP00000270625,9606.ENSP00000279387,9606.ENSP00000300651,9606.ENSP00000332198,9606.ENSP00000341885,9606.ENSP00000346067,9606.ENSP00000361626,9606.ENSP00000363641,9606.ENSP00000375730,9606.ENSP00000378812,9606.ENSP00000389103,…	TIMM13,ENO1,PSMB7,PSMD3,CASC3,REXO2,ERBB2,SOD1,RPS11,PPP4C,MED1,NOP10,RPS2,RPSA,YBX1,TXN,RPL13A,CHCHD2,RPL23A,CDK12,HMGA1,CFL1,RPS10
COMPARTMENTS	GOCC:0005730	Nucleolus	8	594	0.78	0.003	9606.ENSP00000215570,9606.ENSP00000265881,9606.ENSP00000270625,9606.ENSP00000300651,9606.ENSP00000332198,9606.ENSP00000375730,9606.ENSP00000389103,9606.ENSP00000481646	TIMM13,REXO2,RPS11,MED1,NOP10,RPL13A,RPL23A,RPS10
COMPARTMENTS	GOCC:1990204	Oxidoreductase complex	5	182	1.09	0.0035	9606.ENSP00000184266,9606.ENSP00000281031,9606.ENSP00000389160,9606.ENSP00000418842,9606.ENSP00000430494	NDUFB4,NDUFC2,NDUFA11,NDUFA6,UQCRB
COMPARTMENTS	GOCC:0070013	Intracellular organelle lumen	17	2812	0.43	0.0038	9606.ENSP00000215570,9606.ENSP00000259457,9606.ENSP00000264639,9606.ENSP00000265881,9606.ENSP00000270142,9606.ENSP00000270625,9606.ENSP00000300651,9606.ENSP00000332198,9606.ENSP00000333837,9606.ENSP00000341885,9606.ENSP00000363641,9606.ENSP00000375730,9606.ENSP00000378812,9606.ENSP00000389103,9606.ENSP00000398880,9606.ENSP00000399888,9606.ENSP00000481646	TIMM13,PSMB7,PSMD3,REXO2,SOD1,RPS11,MED1,NOP10,MRPL12,RPS2,TXN,RPL13A,CHCHD2,RPL23A,CDK12,HMGA1,RPS10
COMPARTMENTS	GOCC:0098556	Cytoplasmic side of rough endoplasmic reticulum membrane	2	5	2.25	0.0054	9606.ENSP00000379339,9606.ENSP00000464813	RPS29,RPL27
COMPARTMENTS	GOCC:0070062	Extracellular exosome	6	368	0.86	0.0091	9606.ENSP00000234590,9606.ENSP00000270142,9606.ENSP00000361626,9606.ENSP00000362413,9606.ENSP00000363641,9606.ENSP00000432660	ENO1,SOD1,YBX1,PGK1,TXN,CFL1
COMPARTMENTS	GOCC:0031090	Organelle membrane	14	2219	0.45	0.0124	9606.ENSP00000184266,9606.ENSP00000215570,9606.ENSP00000246554,9606.ENSP00000264645,9606.ENSP00000269571,9606.ENSP00000281031,9606.ENSP00000333837,9606.ENSP00000361626,9606.ENSP00000379339,9606.ENSP00000389160,9606.ENSP00000418842,9606.ENSP00000430494,9606.ENSP00000432692,9606.ENSP00000464813	NDUFB4,TIMM13,COX6B1,CASC3,ERBB2,NDUFC2,MRPL12,YBX1,RPS29,NDUFA11,NDUFA6,UQCRB,UQCC3,RPL27
COMPARTMENTS	GOCC:0031981	Nuclear lumen	12	1791	0.47	0.0224	9606.ENSP00000215570,9606.ENSP00000265881,9606.ENSP00000270625,9606.ENSP00000300651,9606.ENSP00000332198,9606.ENSP00000341885,9606.ENSP00000363641,9606.ENSP00000375730,9606.ENSP00000389103,9606.ENSP00000398880,9606.ENSP00000399888,9606.ENSP00000481646	TIMM13,REXO2,RPS11,MED1,NOP10,RPS2,TXN,RPL13A,RPL23A,CDK12,HMGA1,RPS10
UniProt Keywords	KW-0689	Ribosomal protein	18	173	1.67	1.53e-22	9606.ENSP00000251453,9606.ENSP00000270625,9606.ENSP00000322419,9606.ENSP00000333837,9606.ENSP00000339795,9606.ENSP00000341885,9606.ENSP00000346015,9606.ENSP00000346027,9606.ENSP00000346067,9606.ENSP00000375730,9606.ENSP00000379339,9606.ENSP00000386717,9606.ENSP00000389103,9606.ENSP00000418082,9606.ENSP00000420311,9606.ENSP00000429374,9606.ENSP00000464813,9606.ENSP00000481646	RPS16,RPS11,RPLP2,MRPL12,RPL7,RPS2,RPL27A,RPL21,RPSA,RPL13A,RPS29,RPL31,RPL23A,RPL37A,RPL23,RPS20,RPL27,RPS10
UniProt Keywords	KW-0687	Ribonucleoprotein	19	278	1.48	5.06e-21	9606.ENSP00000251453,9606.ENSP00000270625,9606.ENSP00000322419,9606.ENSP00000332198,9606.ENSP00000333837,9606.ENSP00000339795,9606.ENSP00000341885,9606.ENSP00000346015,9606.ENSP00000346027,9606.ENSP00000346067,9606.ENSP00000375730,9606.ENSP00000379339,9606.ENSP00000386717,9606.ENSP00000389103,9606.ENSP00000418082,9606.ENSP00000420311,9606.ENSP00000429374,9606.ENSP00000464813,9606.ENSP00000481646	RPS16,RPS11,RPLP2,NOP10,MRPL12,RPL7,RPS2,RPL27A,RPL21,RPSA,RPL13A,RPS29,RPL31,RPL23A,RPL37A,RPL23,RPS20,RPL27,RPS10
UniProt Keywords	KW-0007	Acetylation	29	3341	0.59	2.08e-10	9606.ENSP00000184266,9606.ENSP00000215570,9606.ENSP00000234590,9606.ENSP00000246554,9606.ENSP00000251453,9606.ENSP00000265881,9606.ENSP00000270142,9606.ENSP00000270625,9606.ENSP00000279387,9606.ENSP00000300651,9606.ENSP00000322419,9606.ENSP00000333837,9606.ENSP00000339795,9606.ENSP00000341885,9606.ENSP00000346015,9606.ENSP00000346067,9606.ENSP00000361626,9606.ENSP00000362413,9606.ENSP00000363641,…	NDUFB4,TIMM13,ENO1,COX6B1,RPS16,REXO2,SOD1,RPS11,PPP4C,MED1,RPLP2,MRPL12,RPL7,RPS2,RPL27A,RPSA,YBX1,PGK1,TXN,RPL13A,RPS29,RPL31,RPL23A,NDUFA11,HMGA1,RPS20,UQCRB,CFL1,RPL27
UniProt Keywords	KW-0249	Electron transport	6	106	1.4	3.03e-05	9606.ENSP00000184266,9606.ENSP00000281031,9606.ENSP00000363641,9606.ENSP00000389160,9606.ENSP00000418842,9606.ENSP00000430494	NDUFB4,NDUFC2,TXN,NDUFA11,NDUFA6,UQCRB
UniProt Keywords	KW-0999	Mitochondrion inner membrane	8	298	1.08	4.72e-05	9606.ENSP00000184266,9606.ENSP00000215570,9606.ENSP00000246554,9606.ENSP00000281031,9606.ENSP00000389160,9606.ENSP00000418842,9606.ENSP00000430494,9606.ENSP00000432692	NDUFB4,TIMM13,COX6B1,NDUFC2,NDUFA11,NDUFA6,UQCRB,UQCC3
UniProt Keywords	KW-0679	Respiratory chain	5	64	1.54	5.12e-05	9606.ENSP00000184266,9606.ENSP00000281031,9606.ENSP00000389160,9606.ENSP00000418842,9606.ENSP00000430494	NDUFB4,NDUFC2,NDUFA11,NDUFA6,UQCRB
UniProt Keywords	KW-0496	Mitochondrion	12	1176	0.66	0.00077	9606.ENSP00000184266,9606.ENSP00000215570,9606.ENSP00000246554,9606.ENSP00000265881,9606.ENSP00000270142,9606.ENSP00000281031,9606.ENSP00000333837,9606.ENSP00000378812,9606.ENSP00000389160,9606.ENSP00000418842,9606.ENSP00000430494,9606.ENSP00000432692	NDUFB4,TIMM13,COX6B1,REXO2,SOD1,NDUFC2,MRPL12,CHCHD2,NDUFA11,NDUFA6,UQCRB,UQCC3
UniProt Keywords	KW-0164	Citrullination	4	64	1.44	0.0013	9606.ENSP00000270625,9606.ENSP00000341885,9606.ENSP00000375730,9606.ENSP00000389103	RPS11,RPS2,RPL13A,RPL23A
UniProt Keywords	KW-1024	Diamond-Blackfan anemia	3	19	1.85	0.0013	9606.ENSP00000379339,9606.ENSP00000464813,9606.ENSP00000481646	RPS29,RPL27,RPS10
UniProt Keywords	KW-1274	Primary mitochondrial disease	5	157	1.15	0.002	9606.ENSP00000246554,9606.ENSP00000389160,9606.ENSP00000418842,9606.ENSP00000430494,9606.ENSP00000432692	COX6B1,NDUFA11,NDUFA6,UQCRB,UQCC3
UniProt Keywords	KW-0832	Ubl conjugation	14	2383	0.42	0.0316	9606.ENSP00000234590,9606.ENSP00000264639,9606.ENSP00000264645,9606.ENSP00000270142,9606.ENSP00000341885,9606.ENSP00000346067,9606.ENSP00000361626,9606.ENSP00000363641,9606.ENSP00000389103,9606.ENSP00000398880,9606.ENSP00000399888,9606.ENSP00000429374,9606.ENSP00000432660,9606.ENSP00000481646	ENO1,PSMD3,CASC3,SOD1,RPS2,RPSA,YBX1,TXN,RPL23A,CDK12,HMGA1,RPS20,CFL1,RPS10
UniProt Keywords	KW-0597	Phosphoprotein	29	8057	0.2	0.0461	9606.ENSP00000184266,9606.ENSP00000215570,9606.ENSP00000234590,9606.ENSP00000251453,9606.ENSP00000264639,9606.ENSP00000264645,9606.ENSP00000265881,9606.ENSP00000269571,9606.ENSP00000270142,9606.ENSP00000270625,9606.ENSP00000300651,9606.ENSP00000322419,9606.ENSP00000339795,9606.ENSP00000341885,9606.ENSP00000346015,9606.ENSP00000346067,9606.ENSP00000361626,9606.ENSP00000362413,9606.ENSP00000375730,…	NDUFB4,TIMM13,ENO1,RPS16,PSMD3,CASC3,REXO2,ERBB2,SOD1,RPS11,MED1,RPLP2,RPL7,RPS2,RPL27A,RPSA,YBX1,PGK1,RPL13A,RPS29,RPL31,RPL23A,CDK12,HMGA1,NDUFA6,RPL23,RPS20,CFL1,RPS10
