# Supplementary material for: Single-Cell Transcriptome Analysis Revealed Heterogeneity and Identified Novel Therapeutic Targets for Breast Cancer Subtypes
Source: Cells. 2023 Apr 18;12(8):1182. doi: 10.3390/cells12081182 (PMC10137100; doi:10.3390/cells12081182)
Supplement: Supplementary file 1 [file cells-12-01182-s001.zip › cells-2183337-supplementary/Table S9.xlsx]

## Sheet: enrichment.all (2)
Table S9. PPI enrichment analysis for the 29 therapeutic targets in TNBC
#category	term ID	term description	observed gene count	background gene count	strength	false discovery rate	matching proteins in your network (IDs)	matching proteins in your network (labels)
GO Process	GO:0006614	SRP-dependent cotranslational protein targeting to membrane	11	96	1.89	3.11e-14	9606.ENSP00000251453,9606.ENSP00000270625,9606.ENSP00000341885,9606.ENSP00000346015,9606.ENSP00000346027,9606.ENSP00000375730,9606.ENSP00000379339,9606.ENSP00000388107,9606.ENSP00000418082,9606.ENSP00000429374,9606.ENSP00000481646	RPS16,RPS11,RPS2,RPL27A,RPL21,RPL13A,RPS29,UBA52,RPL37A,RPS20,RPS10
GO Process	GO:0019083	Viral transcription	11	115	1.81	4.58e-14	9606.ENSP00000251453,9606.ENSP00000270625,9606.ENSP00000341885,9606.ENSP00000346015,9606.ENSP00000346027,9606.ENSP00000375730,9606.ENSP00000379339,9606.ENSP00000388107,9606.ENSP00000418082,9606.ENSP00000429374,9606.ENSP00000481646	RPS16,RPS11,RPS2,RPL27A,RPL21,RPL13A,RPS29,UBA52,RPL37A,RPS20,RPS10
GO Process	GO:0000184	Nuclear-transcribed mrna catabolic process, nonsense-mediated decay	11	119	1.79	4.77e-14	9606.ENSP00000251453,9606.ENSP00000270625,9606.ENSP00000341885,9606.ENSP00000346015,9606.ENSP00000346027,9606.ENSP00000375730,9606.ENSP00000379339,9606.ENSP00000388107,9606.ENSP00000418082,9606.ENSP00000429374,9606.ENSP00000481646	RPS16,RPS11,RPS2,RPL27A,RPL21,RPL13A,RPS29,UBA52,RPL37A,RPS20,RPS10
GO Process	GO:0006413	Translational initiation	11	141	1.72	1.94e-13	9606.ENSP00000251453,9606.ENSP00000270625,9606.ENSP00000341885,9606.ENSP00000346015,9606.ENSP00000346027,9606.ENSP00000375730,9606.ENSP00000379339,9606.ENSP00000388107,9606.ENSP00000418082,9606.ENSP00000429374,9606.ENSP00000481646	RPS16,RPS11,RPS2,RPL27A,RPL21,RPL13A,RPS29,UBA52,RPL37A,RPS20,RPS10
GO Process	GO:0034655	Nucleobase-containing compound catabolic process	12	373	1.34	9.74e-11	9606.ENSP00000251453,9606.ENSP00000270625,9606.ENSP00000341885,9606.ENSP00000345347,9606.ENSP00000346015,9606.ENSP00000346027,9606.ENSP00000375730,9606.ENSP00000379339,9606.ENSP00000388107,9606.ENSP00000418082,9606.ENSP00000429374,9606.ENSP00000481646	RPS16,RPS11,RPS2,HMGB1,RPL27A,RPL21,RPL13A,RPS29,UBA52,RPL37A,RPS20,RPS10
GO Process	GO:0016032	Viral process	14	776	1.09	8e-10	9606.ENSP00000251453,9606.ENSP00000270625,9606.ENSP00000341885,9606.ENSP00000345347,9606.ENSP00000346015,9606.ENSP00000346027,9606.ENSP00000349078,9606.ENSP00000359910,9606.ENSP00000375730,9606.ENSP00000379339,9606.ENSP00000388107,9606.ENSP00000418082,9606.ENSP00000429374,9606.ENSP00000481646	RPS16,RPS11,RPS2,HMGB1,RPL27A,RPL21,FDPS,PSMA7,RPL13A,RPS29,UBA52,RPL37A,RPS20,RPS10
GO Process	GO:0072657	Protein localization to membrane	12	495	1.21	1.61e-09	9606.ENSP00000251453,9606.ENSP00000270625,9606.ENSP00000286371,9606.ENSP00000341885,9606.ENSP00000346015,9606.ENSP00000346027,9606.ENSP00000375730,9606.ENSP00000379339,9606.ENSP00000388107,9606.ENSP00000418082,9606.ENSP00000429374,9606.ENSP00000481646	RPS16,RPS11,ATP1B3,RPS2,RPL27A,RPL21,RPL13A,RPS29,UBA52,RPL37A,RPS20,RPS10
GO Process	GO:1901575	Organic substance catabolic process	17	1750	0.82	1.38e-08	9606.ENSP00000229270,9606.ENSP00000234590,9606.ENSP00000251453,9606.ENSP00000270625,9606.ENSP00000320171,9606.ENSP00000341885,9606.ENSP00000345347,9606.ENSP00000346015,9606.ENSP00000346027,9606.ENSP00000359910,9606.ENSP00000362413,9606.ENSP00000375730,9606.ENSP00000379339,9606.ENSP00000388107,9606.ENSP00000418082,9606.ENSP00000429374,9606.ENSP00000481646	TPI1,ENO1,RPS16,RPS11,PKM,RPS2,HMGB1,RPL27A,RPL21,PSMA7,PGK1,RPL13A,RPS29,UBA52,RPL37A,RPS20,RPS10
GO Process	GO:0016071	mRNA metabolic process	12	678	1.08	4.38e-08	9606.ENSP00000251453,9606.ENSP00000270625,9606.ENSP00000341885,9606.ENSP00000346015,9606.ENSP00000346027,9606.ENSP00000361626,9606.ENSP00000375730,9606.ENSP00000379339,9606.ENSP00000388107,9606.ENSP00000418082,9606.ENSP00000429374,9606.ENSP00000481646	RPS16,RPS11,RPS2,RPL27A,RPL21,YBX1,RPL13A,RPS29,UBA52,RPL37A,RPS20,RPS10
GO Process	GO:0044265	Cellular macromolecule catabolic process	13	917	0.98	7.91e-08	9606.ENSP00000251453,9606.ENSP00000270625,9606.ENSP00000341885,9606.ENSP00000345347,9606.ENSP00000346015,9606.ENSP00000346027,9606.ENSP00000359910,9606.ENSP00000375730,9606.ENSP00000379339,9606.ENSP00000388107,9606.ENSP00000418082,9606.ENSP00000429374,9606.ENSP00000481646	RPS16,RPS11,RPS2,HMGB1,RPL27A,RPL21,PSMA7,RPL13A,RPS29,UBA52,RPL37A,RPS20,RPS10
GO Process	GO:0033365	Protein localization to organelle	12	743	1.04	1.12e-07	9606.ENSP00000251453,9606.ENSP00000270625,9606.ENSP00000341885,9606.ENSP00000346015,9606.ENSP00000346027,9606.ENSP00000361626,9606.ENSP00000375730,9606.ENSP00000379339,9606.ENSP00000388107,9606.ENSP00000418082,9606.ENSP00000429374,9606.ENSP00000481646	RPS16,RPS11,RPS2,RPL27A,RPL21,YBX1,RPL13A,RPS29,UBA52,RPL37A,RPS20,RPS10
GO Process	GO:0044419	Interspecies interaction between organisms	16	1899	0.75	4.71e-07	9606.ENSP00000234590,9606.ENSP00000251453,9606.ENSP00000270625,9606.ENSP00000339001,9606.ENSP00000341885,9606.ENSP00000345347,9606.ENSP00000346015,9606.ENSP00000346027,9606.ENSP00000349078,9606.ENSP00000359910,9606.ENSP00000375730,9606.ENSP00000379339,9606.ENSP00000388107,9606.ENSP00000418082,9606.ENSP00000429374,9606.ENSP00000481646	ENO1,RPS16,RPS11,TUBB,RPS2,HMGB1,RPL27A,RPL21,FDPS,PSMA7,RPL13A,RPS29,UBA52,RPL37A,RPS20,RPS10
GO Process	GO:0006139	Nucleobase-containing compound metabolic process	18	2659	0.66	7.12e-07	9606.ENSP00000229270,9606.ENSP00000234590,9606.ENSP00000251453,9606.ENSP00000270625,9606.ENSP00000320171,9606.ENSP00000338703,9606.ENSP00000341885,9606.ENSP00000345347,9606.ENSP00000346015,9606.ENSP00000346027,9606.ENSP00000361626,9606.ENSP00000362413,9606.ENSP00000375730,9606.ENSP00000379339,9606.ENSP00000388107,9606.ENSP00000418082,9606.ENSP00000429374,9606.ENSP00000481646	TPI1,ENO1,RPS16,RPS11,PKM,UGP2,RPS2,HMGB1,RPL27A,RPL21,YBX1,PGK1,RPL13A,RPS29,UBA52,RPL37A,RPS20,RPS10
GO Process	GO:1901360	Organic cyclic compound metabolic process	19	3118	0.61	9.87e-07	9606.ENSP00000229270,9606.ENSP00000234590,9606.ENSP00000251453,9606.ENSP00000270625,9606.ENSP00000320171,9606.ENSP00000338703,9606.ENSP00000341885,9606.ENSP00000345347,9606.ENSP00000346015,9606.ENSP00000346027,9606.ENSP00000349078,9606.ENSP00000361626,9606.ENSP00000362413,9606.ENSP00000375730,9606.ENSP00000379339,9606.ENSP00000388107,9606.ENSP00000418082,9606.ENSP00000429374,9606.ENSP00000481646	TPI1,ENO1,RPS16,RPS11,PKM,UGP2,RPS2,HMGB1,RPL27A,RPL21,FDPS,YBX1,PGK1,RPL13A,RPS29,UBA52,RPL37A,RPS20,RPS10
GO Process	GO:1901576	Organic substance biosynthetic process	18	2734	0.65	1.06e-06	9606.ENSP00000229270,9606.ENSP00000234590,9606.ENSP00000251453,9606.ENSP00000270625,9606.ENSP00000320171,9606.ENSP00000338703,9606.ENSP00000341885,9606.ENSP00000346015,9606.ENSP00000346027,9606.ENSP00000349078,9606.ENSP00000361626,9606.ENSP00000362413,9606.ENSP00000375730,9606.ENSP00000379339,9606.ENSP00000388107,9606.ENSP00000418082,9606.ENSP00000429374,9606.ENSP00000481646	TPI1,ENO1,RPS16,RPS11,PKM,UGP2,RPS2,RPL27A,RPL21,FDPS,YBX1,PGK1,RPL13A,RPS29,UBA52,RPL37A,RPS20,RPS10
GO Process	GO:0044271	Cellular nitrogen compound biosynthetic process	14	1522	0.79	2.35e-06	9606.ENSP00000251453,9606.ENSP00000270625,9606.ENSP00000320171,9606.ENSP00000338703,9606.ENSP00000341885,9606.ENSP00000346015,9606.ENSP00000346027,9606.ENSP00000361626,9606.ENSP00000375730,9606.ENSP00000379339,9606.ENSP00000388107,9606.ENSP00000418082,9606.ENSP00000429374,9606.ENSP00000481646	RPS16,RPS11,PKM,UGP2,RPS2,RPL27A,RPL21,YBX1,RPL13A,RPS29,UBA52,RPL37A,RPS20,RPS10
GO Process	GO:0010629	Negative regulation of gene expression	15	2014	0.7	8.85e-06	9606.ENSP00000234590,9606.ENSP00000251453,9606.ENSP00000270625,9606.ENSP00000318195,9606.ENSP00000341885,9606.ENSP00000345347,9606.ENSP00000346015,9606.ENSP00000346027,9606.ENSP00000361626,9606.ENSP00000375730,9606.ENSP00000379339,9606.ENSP00000388107,9606.ENSP00000418082,9606.ENSP00000429374,9606.ENSP00000481646	ENO1,RPS16,RPS11,NCL,RPS2,HMGB1,RPL27A,RPL21,YBX1,RPL13A,RPS29,UBA52,RPL37A,RPS20,RPS10
GO Process	GO:0044248	Cellular catabolic process	14	1758	0.73	1.4e-05	9606.ENSP00000229270,9606.ENSP00000251453,9606.ENSP00000270625,9606.ENSP00000341885,9606.ENSP00000345347,9606.ENSP00000346015,9606.ENSP00000346027,9606.ENSP00000359910,9606.ENSP00000375730,9606.ENSP00000379339,9606.ENSP00000388107,9606.ENSP00000418082,9606.ENSP00000429374,9606.ENSP00000481646	TPI1,RPS16,RPS11,RPS2,HMGB1,RPL27A,RPL21,PSMA7,RPL13A,RPS29,UBA52,RPL37A,RPS20,RPS10
GO Process	GO:0046907	Intracellular transport	13	1520	0.76	2.21e-05	9606.ENSP00000251453,9606.ENSP00000270625,9606.ENSP00000336799,9606.ENSP00000339001,9606.ENSP00000341885,9606.ENSP00000346015,9606.ENSP00000346027,9606.ENSP00000375730,9606.ENSP00000379339,9606.ENSP00000388107,9606.ENSP00000418082,9606.ENSP00000429374,9606.ENSP00000481646	RPS16,RPS11,TUBA1B,TUBB,RPS2,RPL27A,RPL21,RPL13A,RPS29,UBA52,RPL37A,RPS20,RPS10
GO Process	GO:0051641	Cellular localization	17	2967	0.59	2.63e-05	9606.ENSP00000251453,9606.ENSP00000270625,9606.ENSP00000286371,9606.ENSP00000320171,9606.ENSP00000336799,9606.ENSP00000339001,9606.ENSP00000341885,9606.ENSP00000345347,9606.ENSP00000346015,9606.ENSP00000346027,9606.ENSP00000361626,9606.ENSP00000375730,9606.ENSP00000379339,9606.ENSP00000388107,9606.ENSP00000418082,9606.ENSP00000429374,9606.ENSP00000481646	RPS16,RPS11,ATP1B3,PKM,TUBA1B,TUBB,RPS2,HMGB1,RPL27A,RPL21,YBX1,RPL13A,RPS29,UBA52,RPL37A,RPS20,RPS10
GO Process	GO:0044249	Cellular biosynthetic process	16	2611	0.62	3.04e-05	9606.ENSP00000229270,9606.ENSP00000251453,9606.ENSP00000270625,9606.ENSP00000320171,9606.ENSP00000338703,9606.ENSP00000341885,9606.ENSP00000346015,9606.ENSP00000346027,9606.ENSP00000349078,9606.ENSP00000361626,9606.ENSP00000375730,9606.ENSP00000379339,9606.ENSP00000388107,9606.ENSP00000418082,9606.ENSP00000429374,9606.ENSP00000481646	TPI1,RPS16,RPS11,PKM,UGP2,RPS2,RPL27A,RPL21,FDPS,YBX1,RPL13A,RPS29,UBA52,RPL37A,RPS20,RPS10
GO Process	GO:0061621	Canonical glycolysis	4	27	2	3.04e-05	9606.ENSP00000229270,9606.ENSP00000234590,9606.ENSP00000320171,9606.ENSP00000362413	TPI1,ENO1,PKM,PGK1
GO Process	GO:0034645	Cellular macromolecule biosynthetic process	13	1592	0.74	3.22e-05	9606.ENSP00000251453,9606.ENSP00000270625,9606.ENSP00000338703,9606.ENSP00000341885,9606.ENSP00000346015,9606.ENSP00000346027,9606.ENSP00000361626,9606.ENSP00000375730,9606.ENSP00000379339,9606.ENSP00000388107,9606.ENSP00000418082,9606.ENSP00000429374,9606.ENSP00000481646	RPS16,RPS11,UGP2,RPS2,RPL27A,RPL21,YBX1,RPL13A,RPS29,UBA52,RPL37A,RPS20,RPS10
GO Process	GO:0034613	Cellular protein localization	13	1610	0.74	3.56e-05	9606.ENSP00000251453,9606.ENSP00000270625,9606.ENSP00000286371,9606.ENSP00000341885,9606.ENSP00000346015,9606.ENSP00000346027,9606.ENSP00000361626,9606.ENSP00000375730,9606.ENSP00000379339,9606.ENSP00000388107,9606.ENSP00000418082,9606.ENSP00000429374,9606.ENSP00000481646	RPS16,RPS11,ATP1B3,RPS2,RPL27A,RPL21,YBX1,RPL13A,RPS29,UBA52,RPL37A,RPS20,RPS10
GO Process	GO:1901566	Organonitrogen compound biosynthetic process	12	1346	0.78	4.28e-05	9606.ENSP00000251453,9606.ENSP00000270625,9606.ENSP00000320171,9606.ENSP00000341885,9606.ENSP00000346015,9606.ENSP00000346027,9606.ENSP00000375730,9606.ENSP00000379339,9606.ENSP00000388107,9606.ENSP00000418082,9606.ENSP00000429374,9606.ENSP00000481646	RPS16,RPS11,PKM,RPS2,RPL27A,RPL21,RPL13A,RPS29,UBA52,RPL37A,RPS20,RPS10
GO Process	GO:0051649	Establishment of localization in cell	15	2375	0.63	5.64e-05	9606.ENSP00000251453,9606.ENSP00000270625,9606.ENSP00000320171,9606.ENSP00000336799,9606.ENSP00000339001,9606.ENSP00000341885,9606.ENSP00000345347,9606.ENSP00000346015,9606.ENSP00000346027,9606.ENSP00000375730,9606.ENSP00000379339,9606.ENSP00000388107,9606.ENSP00000418082,9606.ENSP00000429374,9606.ENSP00000481646	RPS16,RPS11,PKM,TUBA1B,TUBB,RPS2,HMGB1,RPL27A,RPL21,RPL13A,RPS29,UBA52,RPL37A,RPS20,RPS10
GO Process	GO:0010467	Gene expression	14	2056	0.66	7.01e-05	9606.ENSP00000251453,9606.ENSP00000270625,9606.ENSP00000341885,9606.ENSP00000345347,9606.ENSP00000346015,9606.ENSP00000346027,9606.ENSP00000361626,9606.ENSP00000362413,9606.ENSP00000375730,9606.ENSP00000379339,9606.ENSP00000388107,9606.ENSP00000418082,9606.ENSP00000429374,9606.ENSP00000481646	RPS16,RPS11,RPS2,HMGB1,RPL27A,RPL21,YBX1,PGK1,RPL13A,RPS29,UBA52,RPL37A,RPS20,RPS10
GO Process	GO:0008104	Protein localization	14	2139	0.65	0.00011	9606.ENSP00000251453,9606.ENSP00000270625,9606.ENSP00000286371,9606.ENSP00000341885,9606.ENSP00000345347,9606.ENSP00000346015,9606.ENSP00000346027,9606.ENSP00000361626,9606.ENSP00000375730,9606.ENSP00000379339,9606.ENSP00000388107,9606.ENSP00000418082,9606.ENSP00000429374,9606.ENSP00000481646	RPS16,RPS11,ATP1B3,RPS2,HMGB1,RPL27A,RPL21,YBX1,RPL13A,RPS29,UBA52,RPL37A,RPS20,RPS10
GO Process	GO:0015031	Protein transport	12	1486	0.74	0.00011	9606.ENSP00000251453,9606.ENSP00000270625,9606.ENSP00000341885,9606.ENSP00000345347,9606.ENSP00000346015,9606.ENSP00000346027,9606.ENSP00000375730,9606.ENSP00000379339,9606.ENSP00000388107,9606.ENSP00000418082,9606.ENSP00000429374,9606.ENSP00000481646	RPS16,RPS11,RPS2,HMGB1,RPL27A,RPL21,RPL13A,RPS29,UBA52,RPL37A,RPS20,RPS10
GO Process	GO:0071705	Nitrogen compound transport	13	1823	0.68	0.00012	9606.ENSP00000251453,9606.ENSP00000270625,9606.ENSP00000341885,9606.ENSP00000345347,9606.ENSP00000346015,9606.ENSP00000346027,9606.ENSP00000361626,9606.ENSP00000375730,9606.ENSP00000379339,9606.ENSP00000388107,9606.ENSP00000418082,9606.ENSP00000429374,9606.ENSP00000481646	RPS16,RPS11,RPS2,HMGB1,RPL27A,RPL21,YBX1,RPL13A,RPS29,UBA52,RPL37A,RPS20,RPS10
GO Process	GO:0006810	Transport	19	4353	0.47	0.00014	9606.ENSP00000251453,9606.ENSP00000270625,9606.ENSP00000286371,9606.ENSP00000295685,9606.ENSP00000320171,9606.ENSP00000336799,9606.ENSP00000339001,9606.ENSP00000341885,9606.ENSP00000345347,9606.ENSP00000346015,9606.ENSP00000346027,9606.ENSP00000359910,9606.ENSP00000361626,9606.ENSP00000375730,9606.ENSP00000379339,9606.ENSP00000388107,9606.ENSP00000418082,9606.ENSP00000429374,9606.ENSP00000481646	RPS16,RPS11,ATP1B3,ARPC2,PKM,TUBA1B,TUBB,RPS2,HMGB1,RPL27A,RPL21,PSMA7,YBX1,RPL13A,RPS29,UBA52,RPL37A,RPS20,RPS10
GO Process	GO:0071702	Organic substance transport	13	2173	0.61	0.0007	9606.ENSP00000251453,9606.ENSP00000270625,9606.ENSP00000341885,9606.ENSP00000345347,9606.ENSP00000346015,9606.ENSP00000346027,9606.ENSP00000361626,9606.ENSP00000375730,9606.ENSP00000379339,9606.ENSP00000388107,9606.ENSP00000418082,9606.ENSP00000429374,9606.ENSP00000481646	RPS16,RPS11,RPS2,HMGB1,RPL27A,RPL21,YBX1,RPL13A,RPS29,UBA52,RPL37A,RPS20,RPS10
GO Process	GO:0090304	Nucleic acid metabolic process	13	2178	0.6	0.00071	9606.ENSP00000251453,9606.ENSP00000270625,9606.ENSP00000341885,9606.ENSP00000345347,9606.ENSP00000346015,9606.ENSP00000346027,9606.ENSP00000361626,9606.ENSP00000375730,9606.ENSP00000379339,9606.ENSP00000388107,9606.ENSP00000418082,9606.ENSP00000429374,9606.ENSP00000481646	RPS16,RPS11,RPS2,HMGB1,RPL27A,RPL21,YBX1,RPL13A,RPS29,UBA52,RPL37A,RPS20,RPS10
GO Process	GO:0046034	ATP metabolic process	5	204	1.22	0.0018	9606.ENSP00000229270,9606.ENSP00000234590,9606.ENSP00000309565,9606.ENSP00000320171,9606.ENSP00000362413	TPI1,ENO1,UQCRH,PKM,PGK1
GO Process	GO:0006091	Generation of precursor metabolites and energy	6	405	1	0.0036	9606.ENSP00000229270,9606.ENSP00000234590,9606.ENSP00000309565,9606.ENSP00000320171,9606.ENSP00000338703,9606.ENSP00000362413	TPI1,ENO1,UQCRH,PKM,UGP2,PGK1
GO Process	GO:0016051	Carbohydrate biosynthetic process	4	125	1.33	0.005	9606.ENSP00000229270,9606.ENSP00000234590,9606.ENSP00000338703,9606.ENSP00000362413	TPI1,ENO1,UGP2,PGK1
GO Process	GO:0006094	Gluconeogenesis	3	46	1.64	0.0067	9606.ENSP00000229270,9606.ENSP00000234590,9606.ENSP00000362413	TPI1,ENO1,PGK1
GO Process	GO:0010468	Regulation of gene expression	17	4813	0.38	0.0125	9606.ENSP00000234590,9606.ENSP00000251453,9606.ENSP00000270625,9606.ENSP00000318195,9606.ENSP00000341885,9606.ENSP00000345347,9606.ENSP00000346015,9606.ENSP00000346027,9606.ENSP00000359910,9606.ENSP00000360034,9606.ENSP00000361626,9606.ENSP00000375730,9606.ENSP00000379339,9606.ENSP00000388107,9606.ENSP00000418082,9606.ENSP00000429374,9606.ENSP00000481646	ENO1,RPS16,RPS11,NCL,RPS2,HMGB1,RPL27A,RPL21,PSMA7,SERBP1,YBX1,RPL13A,RPS29,UBA52,RPL37A,RPS20,RPS10
GO Process	GO:1903311	Regulation of mrna metabolic process	5	338	1	0.0167	9606.ENSP00000318195,9606.ENSP00000359910,9606.ENSP00000360034,9606.ENSP00000361626,9606.ENSP00000388107	NCL,PSMA7,SERBP1,YBX1,UBA52
GO Process	GO:0043488	Regulation of mrna stability	4	183	1.17	0.0196	9606.ENSP00000359910,9606.ENSP00000360034,9606.ENSP00000361626,9606.ENSP00000388107	PSMA7,SERBP1,YBX1,UBA52
GO Process	GO:0044283	Small molecule biosynthetic process	6	572	0.85	0.0209	9606.ENSP00000229270,9606.ENSP00000234590,9606.ENSP00000320171,9606.ENSP00000338703,9606.ENSP00000349078,9606.ENSP00000362413	TPI1,ENO1,PKM,UGP2,FDPS,PGK1
GO Process	GO:0010608	Posttranscriptional regulation of gene expression	6	574	0.85	0.0211	9606.ENSP00000318195,9606.ENSP00000359910,9606.ENSP00000360034,9606.ENSP00000361626,9606.ENSP00000375730,9606.ENSP00000388107	NCL,PSMA7,SERBP1,YBX1,RPL13A,UBA52
GO Process	GO:0044237	Cellular metabolic process	21	7513	0.28	0.0253	9606.ENSP00000229270,9606.ENSP00000234590,9606.ENSP00000251453,9606.ENSP00000270625,9606.ENSP00000309565,9606.ENSP00000320171,9606.ENSP00000338703,9606.ENSP00000341885,9606.ENSP00000345347,9606.ENSP00000346015,9606.ENSP00000346027,9606.ENSP00000349078,9606.ENSP00000359910,9606.ENSP00000361626,9606.ENSP00000362413,9606.ENSP00000375730,9606.ENSP00000379339,9606.ENSP00000388107,9606.ENSP00000418082,…	TPI1,ENO1,RPS16,RPS11,UQCRH,PKM,UGP2,RPS2,HMGB1,RPL27A,RPL21,FDPS,PSMA7,YBX1,PGK1,RPL13A,RPS29,UBA52,RPL37A,RPS20,RPS10
GO Process	GO:0019222	Regulation of metabolic process	20	6948	0.29	0.0297	9606.ENSP00000234590,9606.ENSP00000251453,9606.ENSP00000270625,9606.ENSP00000275603,9606.ENSP00000318195,9606.ENSP00000341885,9606.ENSP00000345347,9606.ENSP00000346015,9606.ENSP00000346027,9606.ENSP00000349078,9606.ENSP00000359910,9606.ENSP00000360034,9606.ENSP00000361626,9606.ENSP00000362413,9606.ENSP00000375730,9606.ENSP00000379339,9606.ENSP00000388107,9606.ENSP00000418082,9606.ENSP00000429374,…	ENO1,RPS16,RPS11,CCT6A,NCL,RPS2,HMGB1,RPL27A,RPL21,FDPS,PSMA7,SERBP1,YBX1,PGK1,RPL13A,RPS29,UBA52,RPL37A,RPS20,RPS10
GO Function	GO:0003735	Structural constituent of ribosome	11	159	1.67	1.48e-12	9606.ENSP00000251453,9606.ENSP00000270625,9606.ENSP00000341885,9606.ENSP00000346015,9606.ENSP00000346027,9606.ENSP00000375730,9606.ENSP00000379339,9606.ENSP00000388107,9606.ENSP00000418082,9606.ENSP00000429374,9606.ENSP00000481646	RPS16,RPS11,RPS2,RPL27A,RPL21,RPL13A,RPS29,UBA52,RPL37A,RPS20,RPS10
GO Function	GO:0005198	Structural molecule activity	14	635	1.17	1.32e-10	9606.ENSP00000251453,9606.ENSP00000270625,9606.ENSP00000295685,9606.ENSP00000336799,9606.ENSP00000339001,9606.ENSP00000341885,9606.ENSP00000346015,9606.ENSP00000346027,9606.ENSP00000375730,9606.ENSP00000379339,9606.ENSP00000388107,9606.ENSP00000418082,9606.ENSP00000429374,9606.ENSP00000481646	RPS16,RPS11,ARPC2,TUBA1B,TUBB,RPS2,RPL27A,RPL21,RPL13A,RPS29,UBA52,RPL37A,RPS20,RPS10
GO Function	GO:0003723	RNA binding	18	1649	0.87	7.5e-10	9606.ENSP00000234590,9606.ENSP00000251453,9606.ENSP00000270625,9606.ENSP00000275603,9606.ENSP00000318195,9606.ENSP00000320171,9606.ENSP00000336799,9606.ENSP00000341885,9606.ENSP00000345347,9606.ENSP00000346015,9606.ENSP00000346027,9606.ENSP00000349078,9606.ENSP00000360034,9606.ENSP00000361626,9606.ENSP00000375730,9606.ENSP00000418082,9606.ENSP00000429374,9606.ENSP00000481646	ENO1,RPS16,RPS11,CCT6A,NCL,PKM,TUBA1B,RPS2,HMGB1,RPL27A,RPL21,FDPS,SERBP1,YBX1,RPL13A,RPL37A,RPS20,RPS10
GO Function	GO:1901363	Heterocyclic compound binding	21	5831	0.39	0.0018	9606.ENSP00000234590,9606.ENSP00000251453,9606.ENSP00000270625,9606.ENSP00000275603,9606.ENSP00000318195,9606.ENSP00000320171,9606.ENSP00000336799,9606.ENSP00000338703,9606.ENSP00000339001,9606.ENSP00000341885,9606.ENSP00000345347,9606.ENSP00000346015,9606.ENSP00000346027,9606.ENSP00000349078,9606.ENSP00000360034,9606.ENSP00000361626,9606.ENSP00000362413,9606.ENSP00000375730,9606.ENSP00000418082,…	ENO1,RPS16,RPS11,CCT6A,NCL,PKM,TUBA1B,UGP2,TUBB,RPS2,HMGB1,RPL27A,RPL21,FDPS,SERBP1,YBX1,PGK1,RPL13A,RPL37A,RPS20,RPS10
GO Function	GO:0097159	Organic cyclic compound binding	21	5916	0.38	0.0019	9606.ENSP00000234590,9606.ENSP00000251453,9606.ENSP00000270625,9606.ENSP00000275603,9606.ENSP00000318195,9606.ENSP00000320171,9606.ENSP00000336799,9606.ENSP00000338703,9606.ENSP00000339001,9606.ENSP00000341885,9606.ENSP00000345347,9606.ENSP00000346015,9606.ENSP00000346027,9606.ENSP00000349078,9606.ENSP00000360034,9606.ENSP00000361626,9606.ENSP00000362413,9606.ENSP00000375730,9606.ENSP00000418082,…	ENO1,RPS16,RPS11,CCT6A,NCL,PKM,TUBA1B,UGP2,TUBB,RPS2,HMGB1,RPL27A,RPL21,FDPS,SERBP1,YBX1,PGK1,RPL13A,RPL37A,RPS20,RPS10
GO Function	GO:0005488	Binding	28	12516	0.18	0.0191	9606.ENSP00000229270,9606.ENSP00000234590,9606.ENSP00000251453,9606.ENSP00000270625,9606.ENSP00000275603,9606.ENSP00000286371,9606.ENSP00000295685,9606.ENSP00000318195,9606.ENSP00000320171,9606.ENSP00000336799,9606.ENSP00000338703,9606.ENSP00000339001,9606.ENSP00000341885,9606.ENSP00000345347,9606.ENSP00000346015,9606.ENSP00000346027,9606.ENSP00000349078,9606.ENSP00000356989,9606.ENSP00000359910,…	TPI1,ENO1,RPS16,RPS11,CCT6A,ATP1B3,ARPC2,NCL,PKM,TUBA1B,UGP2,TUBB,RPS2,HMGB1,RPL27A,RPL21,FDPS,PFDN2,PSMA7,SERBP1,YBX1,PGK1,RPL13A,RPS29,UBA52,RPL37A,RPS20,RPS10
GO Function	GO:0003729	mRNA binding	5	289	1.07	0.0263	9606.ENSP00000318195,9606.ENSP00000341885,9606.ENSP00000360034,9606.ENSP00000361626,9606.ENSP00000375730	NCL,RPS2,SERBP1,YBX1,RPL13A
GO Component	GO:0022626	Cytosolic ribosome	11	97	1.88	4.57e-15	9606.ENSP00000251453,9606.ENSP00000270625,9606.ENSP00000341885,9606.ENSP00000346015,9606.ENSP00000346027,9606.ENSP00000375730,9606.ENSP00000379339,9606.ENSP00000388107,9606.ENSP00000418082,9606.ENSP00000429374,9606.ENSP00000481646	RPS16,RPS11,RPS2,RPL27A,RPL21,RPL13A,RPS29,UBA52,RPL37A,RPS20,RPS10
GO Component	GO:0044391	Ribosomal subunit	11	178	1.62	1.27e-12	9606.ENSP00000251453,9606.ENSP00000270625,9606.ENSP00000341885,9606.ENSP00000346015,9606.ENSP00000346027,9606.ENSP00000375730,9606.ENSP00000379339,9606.ENSP00000388107,9606.ENSP00000418082,9606.ENSP00000429374,9606.ENSP00000481646	RPS16,RPS11,RPS2,RPL27A,RPL21,RPL13A,RPS29,UBA52,RPL37A,RPS20,RPS10
GO Component	GO:0070062	Extracellular exosome	20	2099	0.81	7.13e-11	9606.ENSP00000229270,9606.ENSP00000234590,9606.ENSP00000251453,9606.ENSP00000270625,9606.ENSP00000275603,9606.ENSP00000286371,9606.ENSP00000295685,9606.ENSP00000318195,9606.ENSP00000320171,9606.ENSP00000338703,9606.ENSP00000339001,9606.ENSP00000341885,9606.ENSP00000359910,9606.ENSP00000360034,9606.ENSP00000361626,9606.ENSP00000362413,9606.ENSP00000379339,9606.ENSP00000388107,9606.ENSP00000418082,…	TPI1,ENO1,RPS16,RPS11,CCT6A,ATP1B3,ARPC2,NCL,PKM,UGP2,TUBB,RPS2,PSMA7,SERBP1,YBX1,PGK1,RPS29,UBA52,RPL37A,RPS20
GO Component	GO:0022627	Cytosolic small ribosomal subunit	7	39	2.08	8.88e-11	9606.ENSP00000251453,9606.ENSP00000270625,9606.ENSP00000341885,9606.ENSP00000379339,9606.ENSP00000388107,9606.ENSP00000429374,9606.ENSP00000481646	RPS16,RPS11,RPS2,RPS29,UBA52,RPS20,RPS10
GO Component	GO:1990904	Ribonucleoprotein complex	13	677	1.11	9.81e-10	9606.ENSP00000251453,9606.ENSP00000270625,9606.ENSP00000318195,9606.ENSP00000341885,9606.ENSP00000346015,9606.ENSP00000346027,9606.ENSP00000361626,9606.ENSP00000375730,9606.ENSP00000379339,9606.ENSP00000388107,9606.ENSP00000418082,9606.ENSP00000429374,9606.ENSP00000481646	RPS16,RPS11,NCL,RPS2,RPL27A,RPL21,YBX1,RPL13A,RPS29,UBA52,RPL37A,RPS20,RPS10
GO Component	GO:0005615	Extracellular space	21	3195	0.65	5.89e-09	9606.ENSP00000229270,9606.ENSP00000234590,9606.ENSP00000251453,9606.ENSP00000270625,9606.ENSP00000275603,9606.ENSP00000286371,9606.ENSP00000295685,9606.ENSP00000318195,9606.ENSP00000320171,9606.ENSP00000338703,9606.ENSP00000339001,9606.ENSP00000341885,9606.ENSP00000345347,9606.ENSP00000359910,9606.ENSP00000360034,9606.ENSP00000361626,9606.ENSP00000362413,9606.ENSP00000379339,9606.ENSP00000388107,…	TPI1,ENO1,RPS16,RPS11,CCT6A,ATP1B3,ARPC2,NCL,PKM,UGP2,TUBB,RPS2,HMGB1,PSMA7,SERBP1,YBX1,PGK1,RPS29,UBA52,RPL37A,RPS20
GO Component	GO:0031982	Vesicle	21	3879	0.56	2.25e-07	9606.ENSP00000229270,9606.ENSP00000234590,9606.ENSP00000251453,9606.ENSP00000270625,9606.ENSP00000275603,9606.ENSP00000286371,9606.ENSP00000295685,9606.ENSP00000318195,9606.ENSP00000320171,9606.ENSP00000338703,9606.ENSP00000339001,9606.ENSP00000341885,9606.ENSP00000345347,9606.ENSP00000359910,9606.ENSP00000360034,9606.ENSP00000361626,9606.ENSP00000362413,9606.ENSP00000379339,9606.ENSP00000388107,…	TPI1,ENO1,RPS16,RPS11,CCT6A,ATP1B3,ARPC2,NCL,PKM,UGP2,TUBB,RPS2,HMGB1,PSMA7,SERBP1,YBX1,PGK1,RPS29,UBA52,RPL37A,RPS20
GO Component	GO:0032991	Protein-containing complex	23	5073	0.49	4.13e-07	9606.ENSP00000234590,9606.ENSP00000251453,9606.ENSP00000270625,9606.ENSP00000275603,9606.ENSP00000286371,9606.ENSP00000295685,9606.ENSP00000309565,9606.ENSP00000318195,9606.ENSP00000320171,9606.ENSP00000339001,9606.ENSP00000341885,9606.ENSP00000345347,9606.ENSP00000346015,9606.ENSP00000346027,9606.ENSP00000356989,9606.ENSP00000359910,9606.ENSP00000361626,9606.ENSP00000375730,9606.ENSP00000379339,…	ENO1,RPS16,RPS11,CCT6A,ATP1B3,ARPC2,UQCRH,NCL,PKM,TUBB,RPS2,HMGB1,RPL27A,RPL21,PFDN2,PSMA7,YBX1,RPL13A,RPS29,UBA52,RPL37A,RPS20,RPS10
GO Component	GO:0005829	Cytosol	23	5193	0.48	6.22e-07	9606.ENSP00000229270,9606.ENSP00000234590,9606.ENSP00000251453,9606.ENSP00000270625,9606.ENSP00000275603,9606.ENSP00000295685,9606.ENSP00000320171,9606.ENSP00000338703,9606.ENSP00000341885,9606.ENSP00000346015,9606.ENSP00000346027,9606.ENSP00000349078,9606.ENSP00000356989,9606.ENSP00000359910,9606.ENSP00000360034,9606.ENSP00000361626,9606.ENSP00000362413,9606.ENSP00000375730,9606.ENSP00000379339,…	TPI1,ENO1,RPS16,RPS11,CCT6A,ARPC2,PKM,UGP2,RPS2,RPL27A,RPL21,FDPS,PFDN2,PSMA7,SERBP1,YBX1,PGK1,RPL13A,RPS29,UBA52,RPL37A,RPS20,RPS10
GO Component	GO:0022625	Cytosolic large ribosomal subunit	5	56	1.78	3.14e-06	9606.ENSP00000346015,9606.ENSP00000346027,9606.ENSP00000375730,9606.ENSP00000388107,9606.ENSP00000418082	RPL27A,RPL21,RPL13A,UBA52,RPL37A
GO Component	GO:0005925	Focal adhesion	8	405	1.12	1.13e-05	9606.ENSP00000251453,9606.ENSP00000270625,9606.ENSP00000295685,9606.ENSP00000341885,9606.ENSP00000375730,9606.ENSP00000379339,9606.ENSP00000418082,9606.ENSP00000481646	RPS16,RPS11,ARPC2,RPS2,RPL13A,RPS29,RPL37A,RPS10
GO Component	GO:0005737	Cytoplasm	29	11428	0.23	1.62e-05	9606.ENSP00000229270,9606.ENSP00000234590,9606.ENSP00000251453,9606.ENSP00000270625,9606.ENSP00000275603,9606.ENSP00000286371,9606.ENSP00000295685,9606.ENSP00000309565,9606.ENSP00000318195,9606.ENSP00000320171,9606.ENSP00000336799,9606.ENSP00000338703,9606.ENSP00000339001,9606.ENSP00000341885,9606.ENSP00000345347,9606.ENSP00000346015,9606.ENSP00000346027,9606.ENSP00000349078,9606.ENSP00000356989,…	TPI1,ENO1,RPS16,RPS11,CCT6A,ATP1B3,ARPC2,UQCRH,NCL,PKM,TUBA1B,UGP2,TUBB,RPS2,HMGB1,RPL27A,RPL21,FDPS,PFDN2,PSMA7,SERBP1,YBX1,PGK1,RPL13A,RPS29,UBA52,RPL37A,RPS20,RPS10
GO Component	GO:0043232	Intracellular non-membrane-bounded organelle	19	4880	0.42	0.00041	9606.ENSP00000234590,9606.ENSP00000251453,9606.ENSP00000270625,9606.ENSP00000275603,9606.ENSP00000295685,9606.ENSP00000318195,9606.ENSP00000336799,9606.ENSP00000339001,9606.ENSP00000341885,9606.ENSP00000345347,9606.ENSP00000346015,9606.ENSP00000346027,9606.ENSP00000361626,9606.ENSP00000375730,9606.ENSP00000379339,9606.ENSP00000388107,9606.ENSP00000418082,9606.ENSP00000429374,9606.ENSP00000481646	ENO1,RPS16,RPS11,CCT6A,ARPC2,NCL,TUBA1B,TUBB,RPS2,HMGB1,RPL27A,RPL21,YBX1,RPL13A,RPS29,UBA52,RPL37A,RPS20,RPS10
GO Component	GO:0043226	Organelle	29	13515	0.16	0.0016	9606.ENSP00000229270,9606.ENSP00000234590,9606.ENSP00000251453,9606.ENSP00000270625,9606.ENSP00000275603,9606.ENSP00000286371,9606.ENSP00000295685,9606.ENSP00000309565,9606.ENSP00000318195,9606.ENSP00000320171,9606.ENSP00000336799,9606.ENSP00000338703,9606.ENSP00000339001,9606.ENSP00000341885,9606.ENSP00000345347,9606.ENSP00000346015,9606.ENSP00000346027,9606.ENSP00000349078,9606.ENSP00000356989,…	TPI1,ENO1,RPS16,RPS11,CCT6A,ATP1B3,ARPC2,UQCRH,NCL,PKM,TUBA1B,UGP2,TUBB,RPS2,HMGB1,RPL27A,RPL21,FDPS,PFDN2,PSMA7,SERBP1,YBX1,PGK1,RPL13A,RPS29,UBA52,RPL37A,RPS20,RPS10
GO Component	GO:0005634	Nucleus	22	7390	0.3	0.0024	9606.ENSP00000229270,9606.ENSP00000234590,9606.ENSP00000251453,9606.ENSP00000270625,9606.ENSP00000295685,9606.ENSP00000318195,9606.ENSP00000320171,9606.ENSP00000338703,9606.ENSP00000339001,9606.ENSP00000341885,9606.ENSP00000345347,9606.ENSP00000349078,9606.ENSP00000356989,9606.ENSP00000359910,9606.ENSP00000360034,9606.ENSP00000361626,9606.ENSP00000375730,9606.ENSP00000379339,9606.ENSP00000388107,…	TPI1,ENO1,RPS16,RPS11,ARPC2,NCL,PKM,UGP2,TUBB,RPS2,HMGB1,FDPS,PFDN2,PSMA7,SERBP1,YBX1,RPL13A,RPS29,UBA52,RPL37A,RPS20,RPS10
GO Component	GO:0043227	Membrane-bounded organelle	28	12427	0.18	0.0024	9606.ENSP00000229270,9606.ENSP00000234590,9606.ENSP00000251453,9606.ENSP00000270625,9606.ENSP00000275603,9606.ENSP00000286371,9606.ENSP00000295685,9606.ENSP00000309565,9606.ENSP00000318195,9606.ENSP00000320171,9606.ENSP00000338703,9606.ENSP00000339001,9606.ENSP00000341885,9606.ENSP00000345347,9606.ENSP00000346015,9606.ENSP00000346027,9606.ENSP00000349078,9606.ENSP00000356989,9606.ENSP00000359910,…	TPI1,ENO1,RPS16,RPS11,CCT6A,ATP1B3,ARPC2,UQCRH,NCL,PKM,UGP2,TUBB,RPS2,HMGB1,RPL27A,RPL21,FDPS,PFDN2,PSMA7,SERBP1,YBX1,PGK1,RPL13A,RPS29,UBA52,RPL37A,RPS20,RPS10
GO Component	GO:0043229	Intracellular organelle	28	12528	0.18	0.0028	9606.ENSP00000229270,9606.ENSP00000234590,9606.ENSP00000251453,9606.ENSP00000270625,9606.ENSP00000275603,9606.ENSP00000286371,9606.ENSP00000295685,9606.ENSP00000309565,9606.ENSP00000318195,9606.ENSP00000320171,9606.ENSP00000336799,9606.ENSP00000338703,9606.ENSP00000339001,9606.ENSP00000341885,9606.ENSP00000345347,9606.ENSP00000346015,9606.ENSP00000346027,9606.ENSP00000349078,9606.ENSP00000356989,…	TPI1,ENO1,RPS16,RPS11,CCT6A,ATP1B3,ARPC2,UQCRH,NCL,PKM,TUBA1B,UGP2,TUBB,RPS2,HMGB1,RPL27A,RPL21,FDPS,PFDN2,PSMA7,SERBP1,YBX1,RPL13A,RPS29,UBA52,RPL37A,RPS20,RPS10
GO Component	GO:0043231	Intracellular membrane-bounded organelle	25	10761	0.2	0.0234	9606.ENSP00000229270,9606.ENSP00000234590,9606.ENSP00000251453,9606.ENSP00000270625,9606.ENSP00000295685,9606.ENSP00000309565,9606.ENSP00000318195,9606.ENSP00000320171,9606.ENSP00000338703,9606.ENSP00000339001,9606.ENSP00000341885,9606.ENSP00000345347,9606.ENSP00000346015,9606.ENSP00000346027,9606.ENSP00000349078,9606.ENSP00000356989,9606.ENSP00000359910,9606.ENSP00000360034,9606.ENSP00000361626,…	TPI1,ENO1,RPS16,RPS11,ARPC2,UQCRH,NCL,PKM,UGP2,TUBB,RPS2,HMGB1,RPL27A,RPL21,FDPS,PFDN2,PSMA7,SERBP1,YBX1,RPL13A,RPS29,UBA52,RPL37A,RPS20,RPS10
GO Component	GO:0030054	Cell junction	10	2075	0.51	0.0318	9606.ENSP00000251453,9606.ENSP00000270625,9606.ENSP00000295685,9606.ENSP00000341885,9606.ENSP00000359910,9606.ENSP00000375730,9606.ENSP00000379339,9606.ENSP00000418082,9606.ENSP00000429374,9606.ENSP00000481646	RPS16,RPS11,ARPC2,RPS2,PSMA7,RPL13A,RPS29,RPL37A,RPS20,RPS10
STRING clusters	CL:146	Formation of a pool of free 40S subunits, and Elongation factor	10	131	1.71	7.5e-12	9606.ENSP00000251453,9606.ENSP00000270625,9606.ENSP00000346015,9606.ENSP00000346027,9606.ENSP00000375730,9606.ENSP00000379339,9606.ENSP00000388107,9606.ENSP00000418082,9606.ENSP00000429374,9606.ENSP00000481646	RPS16,RPS11,RPL27A,RPL21,RPL13A,RPS29,UBA52,RPL37A,RPS20,RPS10
STRING clusters	CL:170	Cytoplasmic ribosomal proteins	9	70	1.94	7.5e-12	9606.ENSP00000251453,9606.ENSP00000270625,9606.ENSP00000346015,9606.ENSP00000346027,9606.ENSP00000379339,9606.ENSP00000388107,9606.ENSP00000418082,9606.ENSP00000429374,9606.ENSP00000481646	RPS16,RPS11,RPL27A,RPL21,RPS29,UBA52,RPL37A,RPS20,RPS10
STRING clusters	CL:284	Cytosolic small ribosomal subunit, and ribosomal_l31e	4	13	2.32	4.13e-06	9606.ENSP00000270625,9606.ENSP00000346015,9606.ENSP00000388107,9606.ENSP00000418082	RPS11,RPL27A,UBA52,RPL37A
STRING clusters	CL:173	Cytoplasmic ribosomal proteins	5	47	1.86	5.05e-06	9606.ENSP00000251453,9606.ENSP00000346027,9606.ENSP00000379339,9606.ENSP00000429374,9606.ENSP00000481646	RPS16,RPL21,RPS29,RPS20,RPS10
STRING clusters	CL:11589	Enolase, conserved site, and Phosphoglycerate mutase 1	3	8	2.4	0.00017	9606.ENSP00000229270,9606.ENSP00000234590,9606.ENSP00000362413	TPI1,ENO1,PGK1
STRING clusters	CL:11548	Carbon metabolism, and Starch and sucrose metabolism	5	124	1.43	0.00039	9606.ENSP00000229270,9606.ENSP00000234590,9606.ENSP00000320171,9606.ENSP00000338703,9606.ENSP00000362413	TPI1,ENO1,PKM,UGP2,PGK1
STRING clusters	CL:11551	Pentose phosphate pathway, and Glycolysis	4	55	1.69	0.0005	9606.ENSP00000229270,9606.ENSP00000234590,9606.ENSP00000320171,9606.ENSP00000362413	TPI1,ENO1,PKM,PGK1
KEGG	hsa03010	Ribosome	11	130	1.76	1.87e-14	9606.ENSP00000251453,9606.ENSP00000270625,9606.ENSP00000341885,9606.ENSP00000346015,9606.ENSP00000346027,9606.ENSP00000375730,9606.ENSP00000379339,9606.ENSP00000388107,9606.ENSP00000418082,9606.ENSP00000429374,9606.ENSP00000481646	RPS16,RPS11,RPS2,RPL27A,RPL21,RPL13A,RPS29,UBA52,RPL37A,RPS20,RPS10
KEGG	hsa00010	Glycolysis / Gluconeogenesis	4	65	1.62	0.00053	9606.ENSP00000229270,9606.ENSP00000234590,9606.ENSP00000320171,9606.ENSP00000362413	TPI1,ENO1,PKM,PGK1
KEGG	hsa01230	Biosynthesis of amino acids	4	73	1.57	0.00054	9606.ENSP00000229270,9606.ENSP00000234590,9606.ENSP00000320171,9606.ENSP00000362413	TPI1,ENO1,PKM,PGK1
KEGG	hsa01200	Carbon metabolism	4	117	1.36	0.0023	9606.ENSP00000229270,9606.ENSP00000234590,9606.ENSP00000320171,9606.ENSP00000362413	TPI1,ENO1,PKM,PGK1
KEGG	hsa05012	Parkinson disease	5	240	1.15	0.0023	9606.ENSP00000309565,9606.ENSP00000336799,9606.ENSP00000339001,9606.ENSP00000359910,9606.ENSP00000388107	UQCRH,TUBA1B,TUBB,PSMA7,UBA52
KEGG	hsa05130	Pathogenic Escherichia coli infection	4	187	1.16	0.0096	9606.ENSP00000295685,9606.ENSP00000318195,9606.ENSP00000336799,9606.ENSP00000339001	ARPC2,NCL,TUBA1B,TUBB
KEGG	hsa05020	Prion disease	4	265	1.01	0.0302	9606.ENSP00000309565,9606.ENSP00000336799,9606.ENSP00000339001,9606.ENSP00000359910	UQCRH,TUBA1B,TUBB,PSMA7
KEGG	hsa05016	Huntington disease	4	298	0.96	0.0407	9606.ENSP00000309565,9606.ENSP00000336799,9606.ENSP00000339001,9606.ENSP00000359910	UQCRH,TUBA1B,TUBB,PSMA7
Reactome	HSA-156827	L13a-mediated translational silencing of Ceruloplasmin expression	11	108	1.84	1.91e-15	9606.ENSP00000251453,9606.ENSP00000270625,9606.ENSP00000341885,9606.ENSP00000346015,9606.ENSP00000346027,9606.ENSP00000375730,9606.ENSP00000379339,9606.ENSP00000388107,9606.ENSP00000418082,9606.ENSP00000429374,9606.ENSP00000481646	RPS16,RPS11,RPS2,RPL27A,RPL21,RPL13A,RPS29,UBA52,RPL37A,RPS20,RPS10
Reactome	HSA-156902	Peptide chain elongation	11	87	1.93	1.91e-15	9606.ENSP00000251453,9606.ENSP00000270625,9606.ENSP00000341885,9606.ENSP00000346015,9606.ENSP00000346027,9606.ENSP00000375730,9606.ENSP00000379339,9606.ENSP00000388107,9606.ENSP00000418082,9606.ENSP00000429374,9606.ENSP00000481646	RPS16,RPS11,RPS2,RPL27A,RPL21,RPL13A,RPS29,UBA52,RPL37A,RPS20,RPS10
Reactome	HSA-1799339	SRP-dependent cotranslational protein targeting to membrane	11	110	1.83	1.91e-15	9606.ENSP00000251453,9606.ENSP00000270625,9606.ENSP00000341885,9606.ENSP00000346015,9606.ENSP00000346027,9606.ENSP00000375730,9606.ENSP00000379339,9606.ENSP00000388107,9606.ENSP00000418082,9606.ENSP00000429374,9606.ENSP00000481646	RPS16,RPS11,RPS2,RPL27A,RPL21,RPL13A,RPS29,UBA52,RPL37A,RPS20,RPS10
Reactome	HSA-192823	Viral mRNA Translation	11	87	1.93	1.91e-15	9606.ENSP00000251453,9606.ENSP00000270625,9606.ENSP00000341885,9606.ENSP00000346015,9606.ENSP00000346027,9606.ENSP00000375730,9606.ENSP00000379339,9606.ENSP00000388107,9606.ENSP00000418082,9606.ENSP00000429374,9606.ENSP00000481646	RPS16,RPS11,RPS2,RPL27A,RPL21,RPL13A,RPS29,UBA52,RPL37A,RPS20,RPS10
Reactome	HSA-2408557	Selenocysteine synthesis	11	91	1.91	1.91e-15	9606.ENSP00000251453,9606.ENSP00000270625,9606.ENSP00000341885,9606.ENSP00000346015,9606.ENSP00000346027,9606.ENSP00000375730,9606.ENSP00000379339,9606.ENSP00000388107,9606.ENSP00000418082,9606.ENSP00000429374,9606.ENSP00000481646	RPS16,RPS11,RPS2,RPL27A,RPL21,RPL13A,RPS29,UBA52,RPL37A,RPS20,RPS10
Reactome	HSA-5663205	Infectious disease	18	826	1.17	1.91e-15	9606.ENSP00000234590,9606.ENSP00000251453,9606.ENSP00000270625,9606.ENSP00000286371,9606.ENSP00000295685,9606.ENSP00000336799,9606.ENSP00000339001,9606.ENSP00000341885,9606.ENSP00000346015,9606.ENSP00000346027,9606.ENSP00000359910,9606.ENSP00000362413,9606.ENSP00000375730,9606.ENSP00000379339,9606.ENSP00000388107,9606.ENSP00000418082,9606.ENSP00000429374,9606.ENSP00000481646	ENO1,RPS16,RPS11,ATP1B3,ARPC2,TUBA1B,TUBB,RPS2,RPL27A,RPL21,PSMA7,PGK1,RPL13A,RPS29,UBA52,RPL37A,RPS20,RPS10
Reactome	HSA-72689	Formation of a pool of free 40S subunits	11	99	1.87	1.91e-15	9606.ENSP00000251453,9606.ENSP00000270625,9606.ENSP00000341885,9606.ENSP00000346015,9606.ENSP00000346027,9606.ENSP00000375730,9606.ENSP00000379339,9606.ENSP00000388107,9606.ENSP00000418082,9606.ENSP00000429374,9606.ENSP00000481646	RPS16,RPS11,RPS2,RPL27A,RPL21,RPL13A,RPS29,UBA52,RPL37A,RPS20,RPS10
Reactome	HSA-72706	GTP hydrolysis and joining of the 60S ribosomal subunit	11	109	1.83	1.91e-15	9606.ENSP00000251453,9606.ENSP00000270625,9606.ENSP00000341885,9606.ENSP00000346015,9606.ENSP00000346027,9606.ENSP00000375730,9606.ENSP00000379339,9606.ENSP00000388107,9606.ENSP00000418082,9606.ENSP00000429374,9606.ENSP00000481646	RPS16,RPS11,RPS2,RPL27A,RPL21,RPL13A,RPS29,UBA52,RPL37A,RPS20,RPS10
Reactome	HSA-72764	Eukaryotic Translation Termination	11	91	1.91	1.91e-15	9606.ENSP00000251453,9606.ENSP00000270625,9606.ENSP00000341885,9606.ENSP00000346015,9606.ENSP00000346027,9606.ENSP00000375730,9606.ENSP00000379339,9606.ENSP00000388107,9606.ENSP00000418082,9606.ENSP00000429374,9606.ENSP00000481646	RPS16,RPS11,RPS2,RPL27A,RPL21,RPL13A,RPS29,UBA52,RPL37A,RPS20,RPS10
Reactome	HSA-9010553	Regulation of expression of SLITs and ROBOs	12	167	1.69	1.91e-15	9606.ENSP00000251453,9606.ENSP00000270625,9606.ENSP00000341885,9606.ENSP00000346015,9606.ENSP00000346027,9606.ENSP00000359910,9606.ENSP00000375730,9606.ENSP00000379339,9606.ENSP00000388107,9606.ENSP00000418082,9606.ENSP00000429374,9606.ENSP00000481646	RPS16,RPS11,RPS2,RPL27A,RPL21,PSMA7,RPL13A,RPS29,UBA52,RPL37A,RPS20,RPS10
Reactome	HSA-9633012	Response of EIF2AK4 (GCN2) to amino acid deficiency	11	99	1.87	1.91e-15	9606.ENSP00000251453,9606.ENSP00000270625,9606.ENSP00000341885,9606.ENSP00000346015,9606.ENSP00000346027,9606.ENSP00000375730,9606.ENSP00000379339,9606.ENSP00000388107,9606.ENSP00000418082,9606.ENSP00000429374,9606.ENSP00000481646	RPS16,RPS11,RPS2,RPL27A,RPL21,RPL13A,RPS29,UBA52,RPL37A,RPS20,RPS10
Reactome	HSA-975956	Nonsense Mediated Decay (NMD) independent of the Exon Junction Complex (EJC)	11	93	1.9	1.91e-15	9606.ENSP00000251453,9606.ENSP00000270625,9606.ENSP00000341885,9606.ENSP00000346015,9606.ENSP00000346027,9606.ENSP00000375730,9606.ENSP00000379339,9606.ENSP00000388107,9606.ENSP00000418082,9606.ENSP00000429374,9606.ENSP00000481646	RPS16,RPS11,RPS2,RPL27A,RPL21,RPL13A,RPS29,UBA52,RPL37A,RPS20,RPS10
Reactome	HSA-975957	Nonsense Mediated Decay (NMD) enhanced by the Exon Junction Complex (EJC)	11	113	1.82	2.02e-15	9606.ENSP00000251453,9606.ENSP00000270625,9606.ENSP00000341885,9606.ENSP00000346015,9606.ENSP00000346027,9606.ENSP00000375730,9606.ENSP00000379339,9606.ENSP00000388107,9606.ENSP00000418082,9606.ENSP00000429374,9606.ENSP00000481646	RPS16,RPS11,RPS2,RPL27A,RPL21,RPL13A,RPS29,UBA52,RPL37A,RPS20,RPS10
Reactome	HSA-6791226	Major pathway of rRNA processing in the nucleolus and cytosol	12	180	1.65	2.84e-15	9606.ENSP00000251453,9606.ENSP00000270625,9606.ENSP00000318195,9606.ENSP00000341885,9606.ENSP00000346015,9606.ENSP00000346027,9606.ENSP00000375730,9606.ENSP00000379339,9606.ENSP00000388107,9606.ENSP00000418082,9606.ENSP00000429374,9606.ENSP00000481646	RPS16,RPS11,NCL,RPS2,RPL27A,RPL21,RPL13A,RPS29,UBA52,RPL37A,RPS20,RPS10
Reactome	HSA-422475	Axon guidance	14	547	1.24	9.62e-13	9606.ENSP00000251453,9606.ENSP00000270625,9606.ENSP00000295685,9606.ENSP00000336799,9606.ENSP00000341885,9606.ENSP00000346015,9606.ENSP00000346027,9606.ENSP00000359910,9606.ENSP00000375730,9606.ENSP00000379339,9606.ENSP00000388107,9606.ENSP00000418082,9606.ENSP00000429374,9606.ENSP00000481646	RPS16,RPS11,ARPC2,TUBA1B,RPS2,RPL27A,RPL21,PSMA7,RPL13A,RPS29,UBA52,RPL37A,RPS20,RPS10
Reactome	HSA-71291	Metabolism of amino acids and derivatives	12	365	1.35	6.72e-12	9606.ENSP00000251453,9606.ENSP00000270625,9606.ENSP00000341885,9606.ENSP00000346015,9606.ENSP00000346027,9606.ENSP00000359910,9606.ENSP00000375730,9606.ENSP00000379339,9606.ENSP00000388107,9606.ENSP00000418082,9606.ENSP00000429374,9606.ENSP00000481646	RPS16,RPS11,RPS2,RPL27A,RPL21,PSMA7,RPL13A,RPS29,UBA52,RPL37A,RPS20,RPS10
Reactome	HSA-8953854	Metabolism of RNA	14	659	1.16	1.04e-11	9606.ENSP00000251453,9606.ENSP00000270625,9606.ENSP00000318195,9606.ENSP00000341885,9606.ENSP00000346015,9606.ENSP00000346027,9606.ENSP00000359910,9606.ENSP00000361626,9606.ENSP00000375730,9606.ENSP00000379339,9606.ENSP00000388107,9606.ENSP00000418082,9606.ENSP00000429374,9606.ENSP00000481646	RPS16,RPS11,NCL,RPS2,RPL27A,RPL21,PSMA7,YBX1,RPL13A,RPS29,UBA52,RPL37A,RPS20,RPS10
Reactome	HSA-2262752	Cellular responses to stress	13	544	1.21	2.16e-11	9606.ENSP00000251453,9606.ENSP00000270625,9606.ENSP00000336799,9606.ENSP00000341885,9606.ENSP00000346015,9606.ENSP00000346027,9606.ENSP00000359910,9606.ENSP00000375730,9606.ENSP00000379339,9606.ENSP00000388107,9606.ENSP00000418082,9606.ENSP00000429374,9606.ENSP00000481646	RPS16,RPS11,TUBA1B,RPS2,RPL27A,RPL21,PSMA7,RPL13A,RPS29,UBA52,RPL37A,RPS20,RPS10
Reactome	HSA-1430728	Metabolism	19	2089	0.79	1.69e-10	9606.ENSP00000229270,9606.ENSP00000234590,9606.ENSP00000251453,9606.ENSP00000270625,9606.ENSP00000309565,9606.ENSP00000320171,9606.ENSP00000338703,9606.ENSP00000341885,9606.ENSP00000346015,9606.ENSP00000346027,9606.ENSP00000349078,9606.ENSP00000359910,9606.ENSP00000362413,9606.ENSP00000375730,9606.ENSP00000379339,9606.ENSP00000388107,9606.ENSP00000418082,9606.ENSP00000429374,9606.ENSP00000481646	TPI1,ENO1,RPS16,RPS11,UQCRH,PKM,UGP2,RPS2,RPL27A,RPL21,FDPS,PSMA7,PGK1,RPL13A,RPS29,UBA52,RPL37A,RPS20,RPS10
Reactome	HSA-72695	Formation of the ternary complex, and subsequently, the 43S complex	6	49	1.92	1.04e-08	9606.ENSP00000251453,9606.ENSP00000270625,9606.ENSP00000341885,9606.ENSP00000379339,9606.ENSP00000429374,9606.ENSP00000481646	RPS16,RPS11,RPS2,RPS29,RPS20,RPS10
Reactome	HSA-72649	Translation initiation complex formation	6	55	1.87	1.92e-08	9606.ENSP00000251453,9606.ENSP00000270625,9606.ENSP00000341885,9606.ENSP00000379339,9606.ENSP00000429374,9606.ENSP00000481646	RPS16,RPS11,RPS2,RPS29,RPS20,RPS10
Reactome	HSA-72702	Ribosomal scanning and start codon recognition	6	55	1.87	1.92e-08	9606.ENSP00000251453,9606.ENSP00000270625,9606.ENSP00000341885,9606.ENSP00000379339,9606.ENSP00000429374,9606.ENSP00000481646	RPS16,RPS11,RPS2,RPS29,RPS20,RPS10
Reactome	HSA-392499	Metabolism of proteins	15	1977	0.71	1.31e-06	9606.ENSP00000251453,9606.ENSP00000270625,9606.ENSP00000275603,9606.ENSP00000336799,9606.ENSP00000341885,9606.ENSP00000346015,9606.ENSP00000346027,9606.ENSP00000356989,9606.ENSP00000359910,9606.ENSP00000375730,9606.ENSP00000379339,9606.ENSP00000388107,9606.ENSP00000418082,9606.ENSP00000429374,9606.ENSP00000481646	RPS16,RPS11,CCT6A,TUBA1B,RPS2,RPL27A,RPL21,PFDN2,PSMA7,RPL13A,RPS29,UBA52,RPL37A,RPS20,RPS10
Reactome	HSA-71387	Metabolism of carbohydrates	6	292	1.14	0.00023	9606.ENSP00000229270,9606.ENSP00000234590,9606.ENSP00000320171,9606.ENSP00000338703,9606.ENSP00000362413,9606.ENSP00000388107	TPI1,ENO1,PKM,UGP2,PGK1,UBA52
Reactome	HSA-70171	Glycolysis	4	72	1.57	0.00024	9606.ENSP00000229270,9606.ENSP00000234590,9606.ENSP00000320171,9606.ENSP00000362413	TPI1,ENO1,PKM,PGK1
Reactome	HSA-9637690	Response of Mtb to phagocytosis	3	23	1.94	0.00038	9606.ENSP00000234590,9606.ENSP00000362413,9606.ENSP00000388107	ENO1,PGK1,UBA52
Reactome	HSA-9636667	Manipulation of host energy metabolism	2	2	2.83	0.00061	9606.ENSP00000234590,9606.ENSP00000362413	ENO1,PGK1
Reactome	HSA-389958	Cooperation of Prefoldin and TriC/CCT in actin and tubulin folding	3	31	1.81	0.0008	9606.ENSP00000275603,9606.ENSP00000336799,9606.ENSP00000356989	CCT6A,TUBA1B,PFDN2
Reactome	HSA-70263	Gluconeogenesis	3	34	1.77	0.001	9606.ENSP00000229270,9606.ENSP00000234590,9606.ENSP00000362413	TPI1,ENO1,PGK1
Reactome	HSA-69275	G2/M Transition	4	193	1.15	0.0087	9606.ENSP00000336799,9606.ENSP00000339001,9606.ENSP00000359910,9606.ENSP00000388107	TUBA1B,TUBB,PSMA7,UBA52
Reactome	HSA-8852276	The role of GTSE1 in G2/M progression after G2 checkpoint	3	75	1.43	0.0089	9606.ENSP00000336799,9606.ENSP00000359910,9606.ENSP00000388107	TUBA1B,PSMA7,UBA52
Reactome	HSA-3322077	Glycogen synthesis	2	16	1.93	0.0136	9606.ENSP00000338703,9606.ENSP00000388107	UGP2,UBA52
Reactome	HSA-9020702	Interleukin-1 signaling	3	99	1.31	0.0186	9606.ENSP00000345347,9606.ENSP00000359910,9606.ENSP00000388107	HMGB1,PSMA7,UBA52
Reactome	HSA-5610787	Hedgehog off state	3	110	1.26	0.0242	9606.ENSP00000336799,9606.ENSP00000359910,9606.ENSP00000388107	TUBA1B,PSMA7,UBA52
Reactome	HSA-389960	Formation of tubulin folding intermediates by CCT/TriC	2	24	1.75	0.0261	9606.ENSP00000275603,9606.ENSP00000336799	CCT6A,TUBA1B
Reactome	HSA-9013507	NOTCH3 Activation and Transmission of Signal to the Nucleus	2	25	1.73	0.0276	9606.ENSP00000361626,9606.ENSP00000388107	YBX1,UBA52
Reactome	HSA-389957	Prefoldin mediated transfer of substrate to CCT/TriC	2	27	1.7	0.0314	9606.ENSP00000275603,9606.ENSP00000356989	CCT6A,PFDN2
Reactome	HSA-445989	TAK1 activates NFkB by phosphorylation and activation of IKKs complex	2	32	1.62	0.041	9606.ENSP00000345347,9606.ENSP00000388107	HMGB1,UBA52
Reactome	HSA-9679506	SARS-CoV Infections	3	145	1.14	0.0468	9606.ENSP00000286371,9606.ENSP00000339001,9606.ENSP00000388107	ATP1B3,TUBB,UBA52
WikiPathways	WP477	Cytoplasmic ribosomal proteins	11	86	1.94	5.31e-16	9606.ENSP00000251453,9606.ENSP00000270625,9606.ENSP00000341885,9606.ENSP00000346015,9606.ENSP00000346027,9606.ENSP00000375730,9606.ENSP00000379339,9606.ENSP00000388107,9606.ENSP00000418082,9606.ENSP00000429374,9606.ENSP00000481646	RPS16,RPS11,RPS2,RPL27A,RPL21,RPL13A,RPS29,UBA52,RPL37A,RPS20,RPS10
WikiPathways	WP4629	Aerobic glycolysis	4	12	2.35	2.36e-06	9606.ENSP00000229270,9606.ENSP00000234590,9606.ENSP00000320171,9606.ENSP00000362413	TPI1,ENO1,PKM,PGK1
WikiPathways	WP5049	Glycolysis in senescence	3	11	2.26	0.00018	9606.ENSP00000234590,9606.ENSP00000320171,9606.ENSP00000362413	ENO1,PKM,PGK1
WikiPathways	WP534	Glycolysis and gluconeogenesis	4	45	1.78	0.00018	9606.ENSP00000229270,9606.ENSP00000234590,9606.ENSP00000320171,9606.ENSP00000362413	TPI1,ENO1,PKM,PGK1
WikiPathways	WP2272	Pathogenic Escherichia coli infection	4	54	1.7	0.00021	9606.ENSP00000295685,9606.ENSP00000318195,9606.ENSP00000336799,9606.ENSP00000339001	ARPC2,NCL,TUBA1B,TUBB
WikiPathways	WP4018	Clear cell renal cell carcinoma pathways	4	85	1.5	0.00098	9606.ENSP00000229270,9606.ENSP00000234590,9606.ENSP00000320171,9606.ENSP00000362413	TPI1,ENO1,PKM,PGK1
WikiPathways	WP4290	Metabolic reprogramming in colon cancer	3	42	1.68	0.0038	9606.ENSP00000234590,9606.ENSP00000320171,9606.ENSP00000362413	ENO1,PKM,PGK1
WikiPathways	WP1946	Cori cycle	2	17	1.9	0.0302	9606.ENSP00000229270,9606.ENSP00000362413	TPI1,PGK1
WikiPathways	WP3888	VEGFA-VEGFR2 signaling pathway	5	428	0.9	0.0302	9606.ENSP00000270625,9606.ENSP00000318195,9606.ENSP00000345347,9606.ENSP00000362413,9606.ENSP00000375730	RPS11,NCL,HMGB1,PGK1,RPL13A
Monarch HPO	HP:0001895	Normochromic anemia	4	32	1.93	0.0022	9606.ENSP00000229270,9606.ENSP00000379339,9606.ENSP00000429374,9606.ENSP00000481646	TPI1,RPS29,RPS20,RPS10
Monarch HPO	HP:0001227	Abnormality of the thenar eminence	3	28	1.86	0.0174	9606.ENSP00000379339,9606.ENSP00000429374,9606.ENSP00000481646	RPS29,RPS20,RPS10
Monarch HPO	HP:0001896	Reticulocytopenia	3	30	1.83	0.0174	9606.ENSP00000379339,9606.ENSP00000429374,9606.ENSP00000481646	RPS29,RPS20,RPS10
Monarch HPO	HP:0002669	Osteosarcoma	3	30	1.83	0.0174	9606.ENSP00000379339,9606.ENSP00000429374,9606.ENSP00000481646	RPS29,RPS20,RPS10
Monarch HPO	HP:0004312	Abnormal reticulocyte morphology	4	67	1.61	0.0174	9606.ENSP00000362413,9606.ENSP00000379339,9606.ENSP00000429374,9606.ENSP00000481646	PGK1,RPS29,RPS20,RPS10
Monarch HPO	HP:0005518	Increased mean corpuscular volume	3	35	1.76	0.0174	9606.ENSP00000379339,9606.ENSP00000429374,9606.ENSP00000481646	RPS29,RPS20,RPS10
Monarch HPO	HP:0005532	Macrocytic dyserythropoietic anemia	3	21	1.98	0.0174	9606.ENSP00000379339,9606.ENSP00000429374,9606.ENSP00000481646	RPS29,RPS20,RPS10
Monarch HPO	HP:0006758	Malignant genitourinary tract tumor	3	24	1.93	0.0174	9606.ENSP00000379339,9606.ENSP00000429374,9606.ENSP00000481646	RPS29,RPS20,RPS10
Monarch HPO	HP:0009944	Partial duplication of thumb phalanx	3	35	1.76	0.0174	9606.ENSP00000379339,9606.ENSP00000429374,9606.ENSP00000481646	RPS29,RPS20,RPS10
Monarch HPO	HP:0011904	Persistence of hemoglobin F	3	25	1.91	0.0174	9606.ENSP00000379339,9606.ENSP00000429374,9606.ENSP00000481646	RPS29,RPS20,RPS10
Monarch HPO	HP:0012133	Erythroid hypoplasia	3	23	1.94	0.0174	9606.ENSP00000379339,9606.ENSP00000429374,9606.ENSP00000481646	RPS29,RPS20,RPS10
Monarch HPO	HP:0012410	Pure red cell aplasia	3	22	1.96	0.0174	9606.ENSP00000379339,9606.ENSP00000429374,9606.ENSP00000481646	RPS29,RPS20,RPS10
Monarch HPO	HP:0020118	Radial artery aplasia	3	20	2.01	0.0174	9606.ENSP00000379339,9606.ENSP00000429374,9606.ENSP00000481646	RPS29,RPS20,RPS10
Monarch HPO	HP:0030270	Elevated red cell adenosine deaminase level	3	20	2.01	0.0174	9606.ENSP00000379339,9606.ENSP00000429374,9606.ENSP00000481646	RPS29,RPS20,RPS10
Monarch HPO	HP:0040276	Adenocarcinoma of the colon	3	30	1.83	0.0174	9606.ENSP00000379339,9606.ENSP00000429374,9606.ENSP00000481646	RPS29,RPS20,RPS10
Monarch HPO	HP:0009777	Absent thumb	3	44	1.66	0.0214	9606.ENSP00000379339,9606.ENSP00000429374,9606.ENSP00000481646	RPS29,RPS20,RPS10
Monarch HPO	HP:0001790	Nonimmune hydrops fetalis	3	45	1.65	0.0217	9606.ENSP00000379339,9606.ENSP00000429374,9606.ENSP00000481646	RPS29,RPS20,RPS10
Monarch HPO	HP:0000912	Sprengel anomaly	3	49	1.62	0.0253	9606.ENSP00000379339,9606.ENSP00000429374,9606.ENSP00000481646	RPS29,RPS20,RPS10
Monarch HPO	HP:0410030	Cleft lip	3	53	1.58	0.0292	9606.ENSP00000379339,9606.ENSP00000429374,9606.ENSP00000481646	RPS29,RPS20,RPS10
Monarch HPO	HP:0001087	Developmental glaucoma	3	56	1.56	0.0329	9606.ENSP00000379339,9606.ENSP00000429374,9606.ENSP00000481646	RPS29,RPS20,RPS10
Monarch HPO	HP:0001894	Thrombocytosis	3	58	1.54	0.0339	9606.ENSP00000379339,9606.ENSP00000429374,9606.ENSP00000481646	RPS29,RPS20,RPS10
Monarch HPO	HP:0004808	Acute myeloid leukemia	3	60	1.53	0.0339	9606.ENSP00000379339,9606.ENSP00000429374,9606.ENSP00000481646	RPS29,RPS20,RPS10
Monarch HPO	HP:0001199	Triphalangeal thumb	3	64	1.5	0.0382	9606.ENSP00000379339,9606.ENSP00000429374,9606.ENSP00000481646	RPS29,RPS20,RPS10
TISSUES	BTO:0001129	Prostate gland	18	446	1.44	2.05e-19	9606.ENSP00000229270,9606.ENSP00000234590,9606.ENSP00000251453,9606.ENSP00000270625,9606.ENSP00000320171,9606.ENSP00000336799,9606.ENSP00000341885,9606.ENSP00000345347,9606.ENSP00000346015,9606.ENSP00000346027,9606.ENSP00000356989,9606.ENSP00000360034,9606.ENSP00000375730,9606.ENSP00000379339,9606.ENSP00000388107,9606.ENSP00000418082,9606.ENSP00000429374,9606.ENSP00000481646	TPI1,ENO1,RPS16,RPS11,PKM,TUBA1B,RPS2,HMGB1,RPL27A,RPL21,PFDN2,SERBP1,RPL13A,RPS29,UBA52,RPL37A,RPS20,RPS10
TISSUES	BTO:0000345	Digestive gland	27	2645	0.84	1.13e-18	9606.ENSP00000229270,9606.ENSP00000234590,9606.ENSP00000251453,9606.ENSP00000270625,9606.ENSP00000275603,9606.ENSP00000295685,9606.ENSP00000309565,9606.ENSP00000318195,9606.ENSP00000320171,9606.ENSP00000336799,9606.ENSP00000338703,9606.ENSP00000339001,9606.ENSP00000341885,9606.ENSP00000345347,9606.ENSP00000346015,9606.ENSP00000346027,9606.ENSP00000349078,9606.ENSP00000356989,9606.ENSP00000359910,…	TPI1,ENO1,RPS16,RPS11,CCT6A,ARPC2,UQCRH,NCL,PKM,TUBA1B,UGP2,TUBB,RPS2,HMGB1,RPL27A,RPL21,FDPS,PFDN2,PSMA7,SERBP1,YBX1,PGK1,RPL13A,RPS29,RPL37A,RPS20,RPS10
TISSUES	BTO:0000058	Alimentary canal	23	1865	0.92	6.39e-16	9606.ENSP00000229270,9606.ENSP00000234590,9606.ENSP00000251453,9606.ENSP00000270625,9606.ENSP00000275603,9606.ENSP00000295685,9606.ENSP00000318195,9606.ENSP00000320171,9606.ENSP00000336799,9606.ENSP00000339001,9606.ENSP00000341885,9606.ENSP00000345347,9606.ENSP00000346015,9606.ENSP00000346027,9606.ENSP00000359910,9606.ENSP00000360034,9606.ENSP00000361626,9606.ENSP00000362413,9606.ENSP00000375730,…	TPI1,ENO1,RPS16,RPS11,CCT6A,ARPC2,NCL,PKM,TUBA1B,TUBB,RPS2,HMGB1,RPL27A,RPL21,PSMA7,SERBP1,YBX1,PGK1,RPL13A,RPS29,RPL37A,RPS20,RPS10
TISSUES	BTO:0000759	Liver	23	1882	0.92	6.39e-16	9606.ENSP00000229270,9606.ENSP00000234590,9606.ENSP00000251453,9606.ENSP00000270625,9606.ENSP00000275603,9606.ENSP00000295685,9606.ENSP00000318195,9606.ENSP00000320171,9606.ENSP00000336799,9606.ENSP00000338703,9606.ENSP00000339001,9606.ENSP00000341885,9606.ENSP00000345347,9606.ENSP00000346027,9606.ENSP00000349078,9606.ENSP00000356989,9606.ENSP00000359910,9606.ENSP00000360034,9606.ENSP00000361626,…	TPI1,ENO1,RPS16,RPS11,CCT6A,ARPC2,NCL,PKM,TUBA1B,UGP2,TUBB,RPS2,HMGB1,RPL21,FDPS,PFDN2,PSMA7,SERBP1,YBX1,PGK1,RPL13A,RPS20,RPS10
TISSUES	BTO:0000511	Gastrointestinal tract	22	1680	0.95	1.3e-15	9606.ENSP00000229270,9606.ENSP00000234590,9606.ENSP00000251453,9606.ENSP00000270625,9606.ENSP00000275603,9606.ENSP00000295685,9606.ENSP00000318195,9606.ENSP00000320171,9606.ENSP00000336799,9606.ENSP00000339001,9606.ENSP00000341885,9606.ENSP00000345347,9606.ENSP00000346015,9606.ENSP00000346027,9606.ENSP00000359910,9606.ENSP00000360034,9606.ENSP00000361626,9606.ENSP00000362413,9606.ENSP00000375730,…	TPI1,ENO1,RPS16,RPS11,CCT6A,ARPC2,NCL,PKM,TUBA1B,TUBB,RPS2,HMGB1,RPL27A,RPL21,PSMA7,SERBP1,YBX1,PGK1,RPL13A,RPS29,RPS20,RPS10
TISSUES	BTO:0000763	Lung	19	1162	1.04	2.06e-14	9606.ENSP00000229270,9606.ENSP00000234590,9606.ENSP00000270625,9606.ENSP00000286371,9606.ENSP00000309565,9606.ENSP00000318195,9606.ENSP00000320171,9606.ENSP00000336799,9606.ENSP00000339001,9606.ENSP00000341885,9606.ENSP00000345347,9606.ENSP00000346015,9606.ENSP00000359910,9606.ENSP00000360034,9606.ENSP00000361626,9606.ENSP00000362413,9606.ENSP00000375730,9606.ENSP00000429374,9606.ENSP00000481646	TPI1,ENO1,RPS11,ATP1B3,UQCRH,NCL,PKM,TUBA1B,TUBB,RPS2,HMGB1,RPL27A,PSMA7,SERBP1,YBX1,PGK1,RPL13A,RPS20,RPS10
TISSUES	BTO:0000203	Respiratory system	20	1436	0.97	3.31e-14	9606.ENSP00000229270,9606.ENSP00000234590,9606.ENSP00000251453,9606.ENSP00000270625,9606.ENSP00000286371,9606.ENSP00000309565,9606.ENSP00000318195,9606.ENSP00000320171,9606.ENSP00000336799,9606.ENSP00000339001,9606.ENSP00000341885,9606.ENSP00000345347,9606.ENSP00000346015,9606.ENSP00000359910,9606.ENSP00000360034,9606.ENSP00000361626,9606.ENSP00000362413,9606.ENSP00000375730,9606.ENSP00000429374,…	TPI1,ENO1,RPS16,RPS11,ATP1B3,UQCRH,NCL,PKM,TUBA1B,TUBB,RPS2,HMGB1,RPL27A,PSMA7,SERBP1,YBX1,PGK1,RPL13A,RPS20,RPS10
TISSUES	BTO:0000202	Sense organ	18	1020	1.08	4.42e-14	9606.ENSP00000229270,9606.ENSP00000234590,9606.ENSP00000251453,9606.ENSP00000270625,9606.ENSP00000318195,9606.ENSP00000320171,9606.ENSP00000336799,9606.ENSP00000339001,9606.ENSP00000341885,9606.ENSP00000345347,9606.ENSP00000346015,9606.ENSP00000346027,9606.ENSP00000361626,9606.ENSP00000362413,9606.ENSP00000375730,9606.ENSP00000379339,9606.ENSP00000429374,9606.ENSP00000481646	TPI1,ENO1,RPS16,RPS11,NCL,PKM,TUBA1B,TUBB,RPS2,HMGB1,RPL27A,RPL21,YBX1,PGK1,RPL13A,RPS29,RPS20,RPS10
TISSUES	BTO:0001491	Viscus	28	5020	0.58	1.4e-13	9606.ENSP00000229270,9606.ENSP00000234590,9606.ENSP00000251453,9606.ENSP00000270625,9606.ENSP00000275603,9606.ENSP00000295685,9606.ENSP00000309565,9606.ENSP00000318195,9606.ENSP00000320171,9606.ENSP00000336799,9606.ENSP00000338703,9606.ENSP00000339001,9606.ENSP00000341885,9606.ENSP00000345347,9606.ENSP00000346015,9606.ENSP00000346027,9606.ENSP00000349078,9606.ENSP00000356989,9606.ENSP00000359910,…	TPI1,ENO1,RPS16,RPS11,CCT6A,ARPC2,UQCRH,NCL,PKM,TUBA1B,UGP2,TUBB,RPS2,HMGB1,RPL27A,RPL21,FDPS,PFDN2,PSMA7,SERBP1,YBX1,PGK1,RPL13A,RPS29,UBA52,RPL37A,RPS20,RPS10
TISSUES	BTO:0000080	Male reproductive gland	22	2505	0.77	2.96e-12	9606.ENSP00000229270,9606.ENSP00000234590,9606.ENSP00000251453,9606.ENSP00000270625,9606.ENSP00000275603,9606.ENSP00000318195,9606.ENSP00000320171,9606.ENSP00000336799,9606.ENSP00000341885,9606.ENSP00000345347,9606.ENSP00000346015,9606.ENSP00000346027,9606.ENSP00000356989,9606.ENSP00000360034,9606.ENSP00000361626,9606.ENSP00000362413,9606.ENSP00000375730,9606.ENSP00000379339,9606.ENSP00000388107,…	TPI1,ENO1,RPS16,RPS11,CCT6A,NCL,PKM,TUBA1B,RPS2,HMGB1,RPL27A,RPL21,PFDN2,SERBP1,YBX1,PGK1,RPL13A,RPS29,UBA52,RPL37A,RPS20,RPS10
TISSUES	BTO:0000570	Hematopoietic system	22	2543	0.77	3.69e-12	9606.ENSP00000229270,9606.ENSP00000234590,9606.ENSP00000251453,9606.ENSP00000270625,9606.ENSP00000275603,9606.ENSP00000295685,9606.ENSP00000318195,9606.ENSP00000320171,9606.ENSP00000336799,9606.ENSP00000338703,9606.ENSP00000341885,9606.ENSP00000345347,9606.ENSP00000346015,9606.ENSP00000346027,9606.ENSP00000359910,9606.ENSP00000360034,9606.ENSP00000362413,9606.ENSP00000375730,9606.ENSP00000379339,…	TPI1,ENO1,RPS16,RPS11,CCT6A,ARPC2,NCL,PKM,TUBA1B,UGP2,RPS2,HMGB1,RPL27A,RPL21,PSMA7,SERBP1,PGK1,RPL13A,RPS29,UBA52,RPS20,RPS10
TISSUES	BTO:0003091	Urogenital system	29	6716	0.46	5.64e-12	9606.ENSP00000229270,9606.ENSP00000234590,9606.ENSP00000251453,9606.ENSP00000270625,9606.ENSP00000275603,9606.ENSP00000286371,9606.ENSP00000295685,9606.ENSP00000309565,9606.ENSP00000318195,9606.ENSP00000320171,9606.ENSP00000336799,9606.ENSP00000338703,9606.ENSP00000339001,9606.ENSP00000341885,9606.ENSP00000345347,9606.ENSP00000346015,9606.ENSP00000346027,9606.ENSP00000349078,9606.ENSP00000356989,…	TPI1,ENO1,RPS16,RPS11,CCT6A,ATP1B3,ARPC2,UQCRH,NCL,PKM,TUBA1B,UGP2,TUBB,RPS2,HMGB1,RPL27A,RPL21,FDPS,PFDN2,PSMA7,SERBP1,YBX1,PGK1,RPL13A,RPS29,UBA52,RPL37A,RPS20,RPS10
TISSUES	BTO:0000449	Fetus	17	1229	0.97	1.39e-11	9606.ENSP00000234590,9606.ENSP00000251453,9606.ENSP00000270625,9606.ENSP00000286371,9606.ENSP00000309565,9606.ENSP00000320171,9606.ENSP00000336799,9606.ENSP00000339001,9606.ENSP00000341885,9606.ENSP00000345347,9606.ENSP00000360034,9606.ENSP00000362413,9606.ENSP00000375730,9606.ENSP00000379339,9606.ENSP00000388107,9606.ENSP00000429374,9606.ENSP00000481646	ENO1,RPS16,RPS11,ATP1B3,UQCRH,PKM,TUBA1B,TUBB,RPS2,HMGB1,SERBP1,PGK1,RPL13A,RPS29,UBA52,RPS20,RPS10
TISSUES	BTO:0001488	Endocrine gland	28	6036	0.5	1.39e-11	9606.ENSP00000229270,9606.ENSP00000234590,9606.ENSP00000251453,9606.ENSP00000270625,9606.ENSP00000275603,9606.ENSP00000295685,9606.ENSP00000309565,9606.ENSP00000318195,9606.ENSP00000320171,9606.ENSP00000336799,9606.ENSP00000338703,9606.ENSP00000339001,9606.ENSP00000341885,9606.ENSP00000345347,9606.ENSP00000346015,9606.ENSP00000346027,9606.ENSP00000349078,9606.ENSP00000356989,9606.ENSP00000359910,…	TPI1,ENO1,RPS16,RPS11,CCT6A,ARPC2,UQCRH,NCL,PKM,TUBA1B,UGP2,TUBB,RPS2,HMGB1,RPL27A,RPL21,FDPS,PFDN2,PSMA7,SERBP1,YBX1,PGK1,RPL13A,RPS29,UBA52,RPL37A,RPS20,RPS10
TISSUES	BTO:0000753	Lymphoid tissue	18	1496	0.91	1.58e-11	9606.ENSP00000229270,9606.ENSP00000234590,9606.ENSP00000251453,9606.ENSP00000270625,9606.ENSP00000318195,9606.ENSP00000320171,9606.ENSP00000336799,9606.ENSP00000341885,9606.ENSP00000345347,9606.ENSP00000346015,9606.ENSP00000346027,9606.ENSP00000360034,9606.ENSP00000362413,9606.ENSP00000375730,9606.ENSP00000379339,9606.ENSP00000388107,9606.ENSP00000429374,9606.ENSP00000481646	TPI1,ENO1,RPS16,RPS11,NCL,PKM,TUBA1B,RPS2,HMGB1,RPL27A,RPL21,SERBP1,PGK1,RPL13A,RPS29,UBA52,RPS20,RPS10
TISSUES	BTO:0000081	Reproductive system	28	6107	0.49	1.65e-11	9606.ENSP00000229270,9606.ENSP00000234590,9606.ENSP00000251453,9606.ENSP00000270625,9606.ENSP00000275603,9606.ENSP00000286371,9606.ENSP00000295685,9606.ENSP00000309565,9606.ENSP00000318195,9606.ENSP00000320171,9606.ENSP00000336799,9606.ENSP00000338703,9606.ENSP00000339001,9606.ENSP00000341885,9606.ENSP00000345347,9606.ENSP00000346015,9606.ENSP00000346027,9606.ENSP00000349078,9606.ENSP00000356989,…	TPI1,ENO1,RPS16,RPS11,CCT6A,ATP1B3,ARPC2,UQCRH,NCL,PKM,TUBA1B,UGP2,TUBB,RPS2,HMGB1,RPL27A,RPL21,FDPS,PFDN2,SERBP1,YBX1,PGK1,RPL13A,RPS29,UBA52,RPL37A,RPS20,RPS10
TISSUES	BTO:0001253	Skin	16	1069	1	2.54e-11	9606.ENSP00000229270,9606.ENSP00000234590,9606.ENSP00000275603,9606.ENSP00000295685,9606.ENSP00000318195,9606.ENSP00000320171,9606.ENSP00000336799,9606.ENSP00000338703,9606.ENSP00000341885,9606.ENSP00000345347,9606.ENSP00000360034,9606.ENSP00000361626,9606.ENSP00000362413,9606.ENSP00000375730,9606.ENSP00000418082,9606.ENSP00000481646	TPI1,ENO1,CCT6A,ARPC2,NCL,PKM,TUBA1B,UGP2,RPS2,HMGB1,SERBP1,YBX1,PGK1,RPL13A,RPL37A,RPS10
TISSUES	BTO:0000089	Blood	18	1675	0.86	8.59e-11	9606.ENSP00000229270,9606.ENSP00000234590,9606.ENSP00000251453,9606.ENSP00000270625,9606.ENSP00000275603,9606.ENSP00000295685,9606.ENSP00000318195,9606.ENSP00000320171,9606.ENSP00000336799,9606.ENSP00000341885,9606.ENSP00000345347,9606.ENSP00000346015,9606.ENSP00000359910,9606.ENSP00000360034,9606.ENSP00000362413,9606.ENSP00000375730,9606.ENSP00000379339,9606.ENSP00000388107	TPI1,ENO1,RPS16,RPS11,CCT6A,ARPC2,NCL,PKM,TUBA1B,RPS2,HMGB1,RPL27A,PSMA7,SERBP1,PGK1,RPL13A,RPS29,UBA52
TISSUES	BTO:0000634	Integument	19	1970	0.81	8.59e-11	9606.ENSP00000229270,9606.ENSP00000234590,9606.ENSP00000270625,9606.ENSP00000275603,9606.ENSP00000295685,9606.ENSP00000318195,9606.ENSP00000320171,9606.ENSP00000336799,9606.ENSP00000338703,9606.ENSP00000341885,9606.ENSP00000345347,9606.ENSP00000346027,9606.ENSP00000356989,9606.ENSP00000360034,9606.ENSP00000361626,9606.ENSP00000362413,9606.ENSP00000375730,9606.ENSP00000418082,9606.ENSP00000481646	TPI1,ENO1,RPS11,CCT6A,ARPC2,NCL,PKM,TUBA1B,UGP2,RPS2,HMGB1,RPL21,PFDN2,SERBP1,YBX1,PGK1,RPL13A,RPL37A,RPS10
TISSUES	BTO:0001078	Placenta	16	1176	0.96	8.82e-11	9606.ENSP00000234590,9606.ENSP00000251453,9606.ENSP00000270625,9606.ENSP00000286371,9606.ENSP00000309565,9606.ENSP00000320171,9606.ENSP00000336799,9606.ENSP00000341885,9606.ENSP00000345347,9606.ENSP00000360034,9606.ENSP00000362413,9606.ENSP00000375730,9606.ENSP00000379339,9606.ENSP00000388107,9606.ENSP00000429374,9606.ENSP00000481646	ENO1,RPS16,RPS11,ATP1B3,UQCRH,PKM,TUBA1B,RPS2,HMGB1,SERBP1,PGK1,RPL13A,RPS29,UBA52,RPS20,RPS10
TISSUES	BTO:0000083	Female reproductive system	27	5799	0.5	9.84e-11	9606.ENSP00000229270,9606.ENSP00000234590,9606.ENSP00000251453,9606.ENSP00000270625,9606.ENSP00000275603,9606.ENSP00000286371,9606.ENSP00000295685,9606.ENSP00000309565,9606.ENSP00000318195,9606.ENSP00000320171,9606.ENSP00000336799,9606.ENSP00000338703,9606.ENSP00000339001,9606.ENSP00000341885,9606.ENSP00000345347,9606.ENSP00000346015,9606.ENSP00000346027,9606.ENSP00000349078,9606.ENSP00000360034,…	TPI1,ENO1,RPS16,RPS11,CCT6A,ATP1B3,ARPC2,UQCRH,NCL,PKM,TUBA1B,UGP2,TUBB,RPS2,HMGB1,RPL27A,RPL21,FDPS,SERBP1,YBX1,PGK1,RPL13A,RPS29,UBA52,RPL37A,RPS20,RPS10
TISSUES	BTO:0000648	Intestine	16	1249	0.94	1.93e-10	9606.ENSP00000229270,9606.ENSP00000234590,9606.ENSP00000270625,9606.ENSP00000318195,9606.ENSP00000320171,9606.ENSP00000336799,9606.ENSP00000341885,9606.ENSP00000345347,9606.ENSP00000346015,9606.ENSP00000346027,9606.ENSP00000360034,9606.ENSP00000362413,9606.ENSP00000375730,9606.ENSP00000379339,9606.ENSP00000429374,9606.ENSP00000481646	TPI1,ENO1,RPS11,NCL,PKM,TUBA1B,RPS2,HMGB1,RPL27A,RPL21,SERBP1,PGK1,RPL13A,RPS29,RPS20,RPS10
TISSUES	BTO:0000174	Embryonic structure	19	2132	0.78	2.7e-10	9606.ENSP00000229270,9606.ENSP00000234590,9606.ENSP00000251453,9606.ENSP00000270625,9606.ENSP00000286371,9606.ENSP00000309565,9606.ENSP00000320171,9606.ENSP00000336799,9606.ENSP00000339001,9606.ENSP00000341885,9606.ENSP00000345347,9606.ENSP00000359910,9606.ENSP00000360034,9606.ENSP00000362413,9606.ENSP00000375730,9606.ENSP00000379339,9606.ENSP00000388107,9606.ENSP00000429374,9606.ENSP00000481646	TPI1,ENO1,RPS16,RPS11,ATP1B3,UQCRH,PKM,TUBA1B,TUBB,RPS2,HMGB1,PSMA7,SERBP1,PGK1,RPL13A,RPS29,UBA52,RPS20,RPS10
TISSUES	BTO:0000421	Connective tissue	14	871	1.04	3.86e-10	9606.ENSP00000229270,9606.ENSP00000234590,9606.ENSP00000270625,9606.ENSP00000275603,9606.ENSP00000295685,9606.ENSP00000320171,9606.ENSP00000336799,9606.ENSP00000339001,9606.ENSP00000341885,9606.ENSP00000359910,9606.ENSP00000362413,9606.ENSP00000375730,9606.ENSP00000429374,9606.ENSP00000481646	TPI1,ENO1,RPS11,CCT6A,ARPC2,PKM,TUBA1B,TUBB,RPS2,PSMA7,PGK1,RPL13A,RPS20,RPS10
TISSUES	BTO:0003096	Internal male genital organ	19	2229	0.76	5.52e-10	9606.ENSP00000229270,9606.ENSP00000234590,9606.ENSP00000251453,9606.ENSP00000270625,9606.ENSP00000320171,9606.ENSP00000336799,9606.ENSP00000341885,9606.ENSP00000345347,9606.ENSP00000346015,9606.ENSP00000346027,9606.ENSP00000356989,9606.ENSP00000360034,9606.ENSP00000362413,9606.ENSP00000375730,9606.ENSP00000379339,9606.ENSP00000388107,9606.ENSP00000418082,9606.ENSP00000429374,9606.ENSP00000481646	TPI1,ENO1,RPS16,RPS11,PKM,TUBA1B,RPS2,HMGB1,RPL27A,RPL21,PFDN2,SERBP1,PGK1,RPL13A,RPS29,UBA52,RPL37A,RPS20,RPS10
TISSUES	BTO:0003099	Internal female genital organ	20	2593	0.72	5.77e-10	9606.ENSP00000229270,9606.ENSP00000234590,9606.ENSP00000251453,9606.ENSP00000270625,9606.ENSP00000286371,9606.ENSP00000309565,9606.ENSP00000318195,9606.ENSP00000320171,9606.ENSP00000336799,9606.ENSP00000338703,9606.ENSP00000339001,9606.ENSP00000341885,9606.ENSP00000345347,9606.ENSP00000360034,9606.ENSP00000362413,9606.ENSP00000375730,9606.ENSP00000379339,9606.ENSP00000388107,9606.ENSP00000429374,…	TPI1,ENO1,RPS16,RPS11,ATP1B3,UQCRH,NCL,PKM,TUBA1B,UGP2,TUBB,RPS2,HMGB1,SERBP1,PGK1,RPL13A,RPS29,UBA52,RPS20,RPS10
TISSUES	BTO:0000988	Pancreas	12	568	1.15	8.14e-10	9606.ENSP00000229270,9606.ENSP00000234590,9606.ENSP00000251453,9606.ENSP00000270625,9606.ENSP00000309565,9606.ENSP00000320171,9606.ENSP00000336799,9606.ENSP00000341885,9606.ENSP00000345347,9606.ENSP00000346027,9606.ENSP00000375730,9606.ENSP00000481646	TPI1,ENO1,RPS16,RPS11,UQCRH,PKM,TUBA1B,RPS2,HMGB1,RPL21,RPL13A,RPS10
TISSUES	BTO:0000439	Eye	13	786	1.05	1.73e-09	9606.ENSP00000229270,9606.ENSP00000234590,9606.ENSP00000270625,9606.ENSP00000318195,9606.ENSP00000320171,9606.ENSP00000336799,9606.ENSP00000339001,9606.ENSP00000341885,9606.ENSP00000361626,9606.ENSP00000362413,9606.ENSP00000375730,9606.ENSP00000379339,9606.ENSP00000429374	TPI1,ENO1,RPS11,NCL,PKM,TUBA1B,TUBB,RPS2,YBX1,PGK1,RPL13A,RPS29,RPS20
TISSUES	BTO:0000775	Lymphocyte	12	648	1.1	3.42e-09	9606.ENSP00000229270,9606.ENSP00000234590,9606.ENSP00000251453,9606.ENSP00000270625,9606.ENSP00000318195,9606.ENSP00000320171,9606.ENSP00000341885,9606.ENSP00000346015,9606.ENSP00000360034,9606.ENSP00000362413,9606.ENSP00000379339,9606.ENSP00000388107	TPI1,ENO1,RPS16,RPS11,NCL,PKM,RPS2,RPL27A,SERBP1,PGK1,RPS29,UBA52
TISSUES	BTO:0000751	Leukocyte	13	849	1.01	4.06e-09	9606.ENSP00000229270,9606.ENSP00000234590,9606.ENSP00000251453,9606.ENSP00000270625,9606.ENSP00000318195,9606.ENSP00000320171,9606.ENSP00000341885,9606.ENSP00000346015,9606.ENSP00000359910,9606.ENSP00000360034,9606.ENSP00000362413,9606.ENSP00000379339,9606.ENSP00000388107	TPI1,ENO1,RPS16,RPS11,NCL,PKM,RPS2,RPL27A,PSMA7,SERBP1,PGK1,RPS29,UBA52
TISSUES	BTO:0000855	Lymph	8	170	1.5	7.64e-09	9606.ENSP00000234590,9606.ENSP00000320171,9606.ENSP00000336799,9606.ENSP00000341885,9606.ENSP00000346015,9606.ENSP00000346027,9606.ENSP00000375730,9606.ENSP00000481646	ENO1,PKM,TUBA1B,RPS2,RPL27A,RPL21,RPL13A,RPS10
TISSUES	BTO:0000282	Head	26	6329	0.44	1.14e-08	9606.ENSP00000229270,9606.ENSP00000234590,9606.ENSP00000251453,9606.ENSP00000270625,9606.ENSP00000275603,9606.ENSP00000286371,9606.ENSP00000295685,9606.ENSP00000318195,9606.ENSP00000320171,9606.ENSP00000336799,9606.ENSP00000338703,9606.ENSP00000339001,9606.ENSP00000341885,9606.ENSP00000345347,9606.ENSP00000346015,9606.ENSP00000346027,9606.ENSP00000349078,9606.ENSP00000359910,9606.ENSP00000360034,…	TPI1,ENO1,RPS16,RPS11,CCT6A,ATP1B3,ARPC2,NCL,PKM,TUBA1B,UGP2,TUBB,RPS2,HMGB1,RPL27A,RPL21,FDPS,PSMA7,SERBP1,YBX1,PGK1,RPL13A,RPS29,RPL37A,RPS20,RPS10
TISSUES	BTO:0000091	Ascites	6	58	1.84	2.09e-08	9606.ENSP00000234590,9606.ENSP00000320171,9606.ENSP00000336799,9606.ENSP00000341885,9606.ENSP00000362413,9606.ENSP00000375730	ENO1,PKM,TUBA1B,RPS2,PGK1,RPL13A
TISSUES	BTO:0000887	Muscle	13	985	0.95	2.17e-08	9606.ENSP00000229270,9606.ENSP00000234590,9606.ENSP00000251453,9606.ENSP00000320171,9606.ENSP00000336799,9606.ENSP00000338703,9606.ENSP00000339001,9606.ENSP00000341885,9606.ENSP00000346027,9606.ENSP00000349078,9606.ENSP00000375730,9606.ENSP00000418082,9606.ENSP00000429374	TPI1,ENO1,RPS16,PKM,TUBA1B,UGP2,TUBB,RPS2,RPL21,FDPS,RPL13A,RPL37A,RPS20
TISSUES	BTO:0000975	Ovary	10	482	1.15	5.51e-08	9606.ENSP00000229270,9606.ENSP00000234590,9606.ENSP00000251453,9606.ENSP00000320171,9606.ENSP00000336799,9606.ENSP00000341885,9606.ENSP00000362413,9606.ENSP00000375730,9606.ENSP00000429374,9606.ENSP00000481646	TPI1,ENO1,RPS16,PKM,TUBA1B,RPS2,PGK1,RPL13A,RPS20,RPS10
TISSUES	BTO:0000142	Brain	24	5462	0.47	5.88e-08	9606.ENSP00000229270,9606.ENSP00000234590,9606.ENSP00000251453,9606.ENSP00000270625,9606.ENSP00000275603,9606.ENSP00000286371,9606.ENSP00000295685,9606.ENSP00000318195,9606.ENSP00000320171,9606.ENSP00000336799,9606.ENSP00000338703,9606.ENSP00000341885,9606.ENSP00000345347,9606.ENSP00000346015,9606.ENSP00000346027,9606.ENSP00000349078,9606.ENSP00000359910,9606.ENSP00000360034,9606.ENSP00000361626,…	TPI1,ENO1,RPS16,RPS11,CCT6A,ATP1B3,ARPC2,NCL,PKM,TUBA1B,UGP2,RPS2,HMGB1,RPL27A,RPL21,FDPS,PSMA7,SERBP1,YBX1,PGK1,RPL13A,RPL37A,RPS20,RPS10
TISSUES	BTO:0000140	Bone	7	138	1.53	6.33e-08	9606.ENSP00000234590,9606.ENSP00000270625,9606.ENSP00000320171,9606.ENSP00000336799,9606.ENSP00000341885,9606.ENSP00000375730,9606.ENSP00000481646	ENO1,RPS11,PKM,TUBA1B,RPS2,RPL13A,RPS10
TISSUES	BTO:0000586	Colonic cancer cell	8	249	1.34	1.1e-07	9606.ENSP00000229270,9606.ENSP00000234590,9606.ENSP00000318195,9606.ENSP00000320171,9606.ENSP00000339001,9606.ENSP00000362413,9606.ENSP00000379339,9606.ENSP00000429374	TPI1,ENO1,NCL,PKM,TUBB,PGK1,RPS29,RPS20
TISSUES	BTO:0000254	Female reproductive gland	18	2783	0.64	1.63e-07	9606.ENSP00000229270,9606.ENSP00000234590,9606.ENSP00000251453,9606.ENSP00000270625,9606.ENSP00000318195,9606.ENSP00000320171,9606.ENSP00000336799,9606.ENSP00000341885,9606.ENSP00000345347,9606.ENSP00000346027,9606.ENSP00000360034,9606.ENSP00000361626,9606.ENSP00000362413,9606.ENSP00000375730,9606.ENSP00000388107,9606.ENSP00000418082,9606.ENSP00000429374,9606.ENSP00000481646	TPI1,ENO1,RPS16,RPS11,NCL,PKM,TUBA1B,RPS2,HMGB1,RPL21,SERBP1,YBX1,PGK1,RPL13A,UBA52,RPL37A,RPS20,RPS10
TISSUES	BTO:0000580	Blood cancer cell	12	1098	0.87	8.12e-07	9606.ENSP00000229270,9606.ENSP00000234590,9606.ENSP00000270625,9606.ENSP00000318195,9606.ENSP00000320171,9606.ENSP00000339001,9606.ENSP00000345347,9606.ENSP00000346015,9606.ENSP00000360034,9606.ENSP00000361626,9606.ENSP00000362413,9606.ENSP00000429374	TPI1,ENO1,RPS11,NCL,PKM,TUBB,HMGB1,RPL27A,SERBP1,YBX1,PGK1,RPS20
TISSUES	BTO:0000772	Lymphoblast	7	235	1.3	1.82e-06	9606.ENSP00000251453,9606.ENSP00000318195,9606.ENSP00000320171,9606.ENSP00000346015,9606.ENSP00000360034,9606.ENSP00000362413,9606.ENSP00000379339	RPS16,NCL,PKM,RPL27A,SERBP1,PGK1,RPS29
TISSUES	BTO:0001271	Leukemia cell	11	949	0.89	2.03e-06	9606.ENSP00000229270,9606.ENSP00000234590,9606.ENSP00000270625,9606.ENSP00000318195,9606.ENSP00000320171,9606.ENSP00000339001,9606.ENSP00000345347,9606.ENSP00000346015,9606.ENSP00000361626,9606.ENSP00000362413,9606.ENSP00000429374	TPI1,ENO1,RPS11,NCL,PKM,TUBB,HMGB1,RPL27A,YBX1,PGK1,RPS20
TISSUES	BTO:0001486	Skeletal system	12	1203	0.83	2.09e-06	9606.ENSP00000229270,9606.ENSP00000234590,9606.ENSP00000270625,9606.ENSP00000320171,9606.ENSP00000336799,9606.ENSP00000338703,9606.ENSP00000341885,9606.ENSP00000349078,9606.ENSP00000361626,9606.ENSP00000375730,9606.ENSP00000379339,9606.ENSP00000481646	TPI1,ENO1,RPS11,PKM,TUBA1B,UGP2,RPS2,FDPS,YBX1,RPL13A,RPS29,RPS10
TISSUES	BTO:0001421	Uterine cervix	7	277	1.23	5.13e-06	9606.ENSP00000234590,9606.ENSP00000320171,9606.ENSP00000336799,9606.ENSP00000341885,9606.ENSP00000345347,9606.ENSP00000362413,9606.ENSP00000375730	ENO1,PKM,TUBA1B,RPS2,HMGB1,PGK1,RPL13A
TISSUES	BTO:0003092	Urinary system	11	1155	0.81	1.37e-05	9606.ENSP00000229270,9606.ENSP00000234590,9606.ENSP00000251453,9606.ENSP00000320171,9606.ENSP00000336799,9606.ENSP00000341885,9606.ENSP00000345347,9606.ENSP00000346015,9606.ENSP00000359910,9606.ENSP00000362413,9606.ENSP00000375730	TPI1,ENO1,RPS16,PKM,TUBA1B,RPS2,HMGB1,RPL27A,PSMA7,PGK1,RPL13A
TISSUES	BTO:0001244	Urinary tract	11	1159	0.81	1.4e-05	9606.ENSP00000229270,9606.ENSP00000234590,9606.ENSP00000251453,9606.ENSP00000320171,9606.ENSP00000336799,9606.ENSP00000341885,9606.ENSP00000345347,9606.ENSP00000346015,9606.ENSP00000359910,9606.ENSP00000362413,9606.ENSP00000375730	TPI1,ENO1,RPS16,PKM,TUBA1B,RPS2,HMGB1,RPL27A,PSMA7,PGK1,RPL13A
TISSUES	BTO:0001363	Testis	13	1756	0.7	1.42e-05	9606.ENSP00000229270,9606.ENSP00000234590,9606.ENSP00000320171,9606.ENSP00000336799,9606.ENSP00000341885,9606.ENSP00000345347,9606.ENSP00000346027,9606.ENSP00000360034,9606.ENSP00000362413,9606.ENSP00000375730,9606.ENSP00000418082,9606.ENSP00000429374,9606.ENSP00000481646	TPI1,ENO1,PKM,TUBA1B,RPS2,HMGB1,RPL21,SERBP1,PGK1,RPL13A,RPL37A,RPS20,RPS10
TISSUES	BTO:0000671	Kidney	10	941	0.86	1.89e-05	9606.ENSP00000229270,9606.ENSP00000234590,9606.ENSP00000251453,9606.ENSP00000320171,9606.ENSP00000336799,9606.ENSP00000341885,9606.ENSP00000345347,9606.ENSP00000346015,9606.ENSP00000362413,9606.ENSP00000375730	TPI1,ENO1,RPS16,PKM,TUBA1B,RPS2,HMGB1,RPL27A,PGK1,RPL13A
TISSUES	BTO:0001387	Tonsil	4	68	1.6	0.00011	9606.ENSP00000341885,9606.ENSP00000346027,9606.ENSP00000375730,9606.ENSP00000481646	RPS2,RPL21,RPL13A,RPS10
TISSUES	BTO:0001307	Stomach	6	291	1.14	0.00012	9606.ENSP00000234590,9606.ENSP00000270625,9606.ENSP00000320171,9606.ENSP00000336799,9606.ENSP00000341885,9606.ENSP00000375730	ENO1,RPS11,PKM,TUBA1B,RPS2,RPL13A
TISSUES	BTO:0000032	Colonic adenocarcinoma cell	4	79	1.53	0.0002	9606.ENSP00000339001,9606.ENSP00000362413,9606.ENSP00000379339,9606.ENSP00000429374	TUBB,PGK1,RPS29,RPS20
TISSUES	BTO:0000088	Cardiovascular system	9	1005	0.78	0.00029	9606.ENSP00000229270,9606.ENSP00000234590,9606.ENSP00000320171,9606.ENSP00000336799,9606.ENSP00000345347,9606.ENSP00000346015,9606.ENSP00000362413,9606.ENSP00000375730,9606.ENSP00000429374	TPI1,ENO1,PKM,TUBA1B,HMGB1,RPL27A,PGK1,RPL13A,RPS20
TISSUES	BTO:0000180	Cervical carcinoma cell	5	271	1.1	0.0013	9606.ENSP00000234590,9606.ENSP00000318195,9606.ENSP00000320171,9606.ENSP00000345347,9606.ENSP00000361626	ENO1,NCL,PKM,HMGB1,YBX1
TISSUES	BTO:0001493	Trunk	8	927	0.77	0.0013	9606.ENSP00000234590,9606.ENSP00000270625,9606.ENSP00000320171,9606.ENSP00000336799,9606.ENSP00000341885,9606.ENSP00000362413,9606.ENSP00000375730,9606.ENSP00000429374	ENO1,RPS11,PKM,TUBA1B,RPS2,PGK1,RPL13A,RPS20
TISSUES	BTO:0000706	Large intestine	7	683	0.84	0.0014	9606.ENSP00000341885,9606.ENSP00000345347,9606.ENSP00000346015,9606.ENSP00000346027,9606.ENSP00000360034,9606.ENSP00000379339,9606.ENSP00000481646	RPS2,HMGB1,RPL27A,RPL21,SERBP1,RPS29,RPS10
TISSUES	BTO:0000255	Brain cell line	4	145	1.27	0.0017	9606.ENSP00000229270,9606.ENSP00000234590,9606.ENSP00000339001,9606.ENSP00000362413	TPI1,ENO1,TUBB,PGK1
TISSUES	BTO:0001703	Right atrium	3	54	1.57	0.0021	9606.ENSP00000229270,9606.ENSP00000320171,9606.ENSP00000362413	TPI1,PKM,PGK1
TISSUES	BTO:0001424	Uterus	8	1020	0.72	0.0023	9606.ENSP00000234590,9606.ENSP00000320171,9606.ENSP00000336799,9606.ENSP00000338703,9606.ENSP00000341885,9606.ENSP00000345347,9606.ENSP00000362413,9606.ENSP00000375730	ENO1,PKM,TUBA1B,UGP2,RPS2,HMGB1,PGK1,RPL13A
TISSUES	BTO:0000604	Adenocarcinoma cell	6	524	0.89	0.0027	9606.ENSP00000229270,9606.ENSP00000339001,9606.ENSP00000345347,9606.ENSP00000362413,9606.ENSP00000379339,9606.ENSP00000429374	TPI1,TUBB,HMGB1,PGK1,RPS29,RPS20
TISSUES	BTO:0001702	Left atrium	3	61	1.52	0.0029	9606.ENSP00000229270,9606.ENSP00000320171,9606.ENSP00000362413	TPI1,PKM,PGK1
TISSUES	BTO:0004238	Interstitial cell	3	64	1.5	0.0032	9606.ENSP00000320171,9606.ENSP00000339001,9606.ENSP00000362413	PKM,TUBB,PGK1
TISSUES	BTO:0001049	Pharynx	3	68	1.47	0.0038	9606.ENSP00000229270,9606.ENSP00000234590,9606.ENSP00000318195	TPI1,ENO1,NCL
TISSUES	BTO:0000269	Colon	6	577	0.85	0.0042	9606.ENSP00000341885,9606.ENSP00000346015,9606.ENSP00000346027,9606.ENSP00000360034,9606.ENSP00000379339,9606.ENSP00000481646	RPS2,RPL27A,RPL21,SERBP1,RPS29,RPS10
TISSUES	BTO:0001629	Left ventricle	3	74	1.44	0.0046	9606.ENSP00000229270,9606.ENSP00000320171,9606.ENSP00000362413	TPI1,PKM,PGK1
TISSUES	BTO:0000785	Lymphoma cell	4	203	1.12	0.0053	9606.ENSP00000234590,9606.ENSP00000318195,9606.ENSP00000320171,9606.ENSP00000360034	ENO1,NCL,PKM,SERBP1
TISSUES	BTO:0000828	Throat	4	216	1.1	0.0065	9606.ENSP00000234590,9606.ENSP00000270625,9606.ENSP00000320171,9606.ENSP00000375730	ENO1,RPS11,PKM,RPL13A
TISSUES	BTO:0000562	Heart	6	695	0.77	0.0101	9606.ENSP00000229270,9606.ENSP00000320171,9606.ENSP00000336799,9606.ENSP00000346015,9606.ENSP00000362413,9606.ENSP00000375730	TPI1,PKM,TUBA1B,RPL27A,PGK1,RPL13A
TISSUES	BTO:0001374	Thymus	4	252	1.03	0.0108	9606.ENSP00000234590,9606.ENSP00000270625,9606.ENSP00000336799,9606.ENSP00000429374	ENO1,RPS11,TUBA1B,RPS20
TISSUES	BTO:0000232	Cerebellum	5	474	0.85	0.0128	9606.ENSP00000229270,9606.ENSP00000286371,9606.ENSP00000345347,9606.ENSP00000362413,9606.ENSP00000418082	TPI1,ATP1B3,HMGB1,PGK1,RPL37A
TISSUES	BTO:0001090	Mouth	5	482	0.85	0.0135	9606.ENSP00000229270,9606.ENSP00000234590,9606.ENSP00000251453,9606.ENSP00000318195,9606.ENSP00000346015	TPI1,ENO1,RPS16,NCL,RPL27A
TISSUES	BTO:0001175	Retina	4	297	0.96	0.0188	9606.ENSP00000234590,9606.ENSP00000318195,9606.ENSP00000320171,9606.ENSP00000339001	ENO1,NCL,PKM,TUBB
TISSUES	BTO:0001368	Thorax	5	595	0.75	0.0332	9606.ENSP00000234590,9606.ENSP00000270625,9606.ENSP00000320171,9606.ENSP00000336799,9606.ENSP00000429374	ENO1,RPS11,PKM,TUBA1B,RPS20
TISSUES	BTO:0000150	Breast cancer cell	3	165	1.09	0.0369	9606.ENSP00000229270,9606.ENSP00000339001,9606.ENSP00000345347	TPI1,TUBB,HMGB1
TISSUES	BTO:0000744	Lymphocytic leukemia cell	4	361	0.87	0.0371	9606.ENSP00000234590,9606.ENSP00000318195,9606.ENSP00000320171,9606.ENSP00000361626	ENO1,NCL,PKM,YBX1
COMPARTMENTS	GOCC:0022626	Cytosolic ribosome	11	88	1.93	2.29e-15	9606.ENSP00000251453,9606.ENSP00000270625,9606.ENSP00000341885,9606.ENSP00000346015,9606.ENSP00000346027,9606.ENSP00000375730,9606.ENSP00000379339,9606.ENSP00000388107,9606.ENSP00000418082,9606.ENSP00000429374,9606.ENSP00000481646	RPS16,RPS11,RPS2,RPL27A,RPL21,RPL13A,RPS29,UBA52,RPL37A,RPS20,RPS10
COMPARTMENTS	GOCC:0044391	Ribosomal subunit	11	166	1.65	8.28e-13	9606.ENSP00000251453,9606.ENSP00000270625,9606.ENSP00000341885,9606.ENSP00000346015,9606.ENSP00000346027,9606.ENSP00000375730,9606.ENSP00000379339,9606.ENSP00000388107,9606.ENSP00000418082,9606.ENSP00000429374,9606.ENSP00000481646	RPS16,RPS11,RPS2,RPL27A,RPL21,RPL13A,RPS29,UBA52,RPL37A,RPS20,RPS10
COMPARTMENTS	GOCC:0005829	Cytosol	23	2919	0.73	1.16e-11	9606.ENSP00000229270,9606.ENSP00000234590,9606.ENSP00000251453,9606.ENSP00000270625,9606.ENSP00000275603,9606.ENSP00000295685,9606.ENSP00000320171,9606.ENSP00000338703,9606.ENSP00000339001,9606.ENSP00000341885,9606.ENSP00000346015,9606.ENSP00000346027,9606.ENSP00000349078,9606.ENSP00000356989,9606.ENSP00000359910,9606.ENSP00000360034,9606.ENSP00000361626,9606.ENSP00000375730,9606.ENSP00000379339,…	TPI1,ENO1,RPS16,RPS11,CCT6A,ARPC2,PKM,UGP2,TUBB,RPS2,RPL27A,RPL21,FDPS,PFDN2,PSMA7,SERBP1,YBX1,RPL13A,RPS29,UBA52,RPL37A,RPS20,RPS10
COMPARTMENTS	GOCC:1990904	Ribonucleoprotein complex	13	562	1.19	2.13e-10	9606.ENSP00000251453,9606.ENSP00000270625,9606.ENSP00000318195,9606.ENSP00000341885,9606.ENSP00000346015,9606.ENSP00000346027,9606.ENSP00000361626,9606.ENSP00000375730,9606.ENSP00000379339,9606.ENSP00000388107,9606.ENSP00000418082,9606.ENSP00000429374,9606.ENSP00000481646	RPS16,RPS11,NCL,RPS2,RPL27A,RPL21,YBX1,RPL13A,RPS29,UBA52,RPL37A,RPS20,RPS10
COMPARTMENTS	GOCC:0022627	Cytosolic small ribosomal subunit	6	35	2.06	1.01e-08	9606.ENSP00000251453,9606.ENSP00000270625,9606.ENSP00000341885,9606.ENSP00000379339,9606.ENSP00000429374,9606.ENSP00000481646	RPS16,RPS11,RPS2,RPS29,RPS20,RPS10
COMPARTMENTS	GOCC:0032991	Protein-containing complex	24	5142	0.5	1.12e-07	9606.ENSP00000229270,9606.ENSP00000234590,9606.ENSP00000251453,9606.ENSP00000270625,9606.ENSP00000275603,9606.ENSP00000286371,9606.ENSP00000295685,9606.ENSP00000309565,9606.ENSP00000318195,9606.ENSP00000320171,9606.ENSP00000341885,9606.ENSP00000345347,9606.ENSP00000346015,9606.ENSP00000346027,9606.ENSP00000349078,9606.ENSP00000356989,9606.ENSP00000359910,9606.ENSP00000361626,9606.ENSP00000375730,…	TPI1,ENO1,RPS16,RPS11,CCT6A,ATP1B3,ARPC2,UQCRH,NCL,PKM,RPS2,HMGB1,RPL27A,RPL21,FDPS,PFDN2,PSMA7,YBX1,RPL13A,RPS29,UBA52,RPL37A,RPS20,RPS10
COMPARTMENTS	GOCC:0005737	Cytoplasm	27	7871	0.36	8.42e-07	9606.ENSP00000229270,9606.ENSP00000234590,9606.ENSP00000251453,9606.ENSP00000270625,9606.ENSP00000275603,9606.ENSP00000295685,9606.ENSP00000309565,9606.ENSP00000318195,9606.ENSP00000320171,9606.ENSP00000338703,9606.ENSP00000339001,9606.ENSP00000341885,9606.ENSP00000345347,9606.ENSP00000346015,9606.ENSP00000346027,9606.ENSP00000349078,9606.ENSP00000356989,9606.ENSP00000359910,9606.ENSP00000360034,…	TPI1,ENO1,RPS16,RPS11,CCT6A,ARPC2,UQCRH,NCL,PKM,UGP2,TUBB,RPS2,HMGB1,RPL27A,RPL21,FDPS,PFDN2,PSMA7,SERBP1,YBX1,PGK1,RPL13A,RPS29,UBA52,RPL37A,RPS20,RPS10
COMPARTMENTS	GOCC:0022625	Cytosolic large ribosomal subunit	5	51	1.82	4.13e-06	9606.ENSP00000346015,9606.ENSP00000346027,9606.ENSP00000375730,9606.ENSP00000388107,9606.ENSP00000418082	RPL27A,RPL21,RPL13A,UBA52,RPL37A
COMPARTMENTS	GOCC:0043232	Intracellular non-membrane-bounded organelle	18	3196	0.58	8.16e-06	9606.ENSP00000251453,9606.ENSP00000270625,9606.ENSP00000275603,9606.ENSP00000295685,9606.ENSP00000318195,9606.ENSP00000336799,9606.ENSP00000339001,9606.ENSP00000341885,9606.ENSP00000345347,9606.ENSP00000346015,9606.ENSP00000346027,9606.ENSP00000361626,9606.ENSP00000375730,9606.ENSP00000379339,9606.ENSP00000388107,9606.ENSP00000418082,9606.ENSP00000429374,9606.ENSP00000481646	RPS16,RPS11,CCT6A,ARPC2,NCL,TUBA1B,TUBB,RPS2,HMGB1,RPL27A,RPL21,YBX1,RPL13A,RPS29,UBA52,RPL37A,RPS20,RPS10
COMPARTMENTS	GOCC:0043226	Organelle	28	9848	0.28	1.21e-05	9606.ENSP00000229270,9606.ENSP00000234590,9606.ENSP00000251453,9606.ENSP00000270625,9606.ENSP00000275603,9606.ENSP00000286371,9606.ENSP00000295685,9606.ENSP00000309565,9606.ENSP00000318195,9606.ENSP00000320171,9606.ENSP00000336799,9606.ENSP00000338703,9606.ENSP00000339001,9606.ENSP00000341885,9606.ENSP00000345347,9606.ENSP00000346015,9606.ENSP00000346027,9606.ENSP00000349078,9606.ENSP00000356989,…	TPI1,ENO1,RPS16,RPS11,CCT6A,ATP1B3,ARPC2,UQCRH,NCL,PKM,TUBA1B,UGP2,TUBB,RPS2,HMGB1,RPL27A,RPL21,FDPS,PFDN2,SERBP1,YBX1,PGK1,RPL13A,RPS29,UBA52,RPL37A,RPS20,RPS10
COMPARTMENTS	GOCC:0005622	Intracellular	28	11202	0.23	0.00032	9606.ENSP00000229270,9606.ENSP00000234590,9606.ENSP00000251453,9606.ENSP00000270625,9606.ENSP00000275603,9606.ENSP00000295685,9606.ENSP00000309565,9606.ENSP00000318195,9606.ENSP00000320171,9606.ENSP00000336799,9606.ENSP00000338703,9606.ENSP00000339001,9606.ENSP00000341885,9606.ENSP00000345347,9606.ENSP00000346015,9606.ENSP00000346027,9606.ENSP00000349078,9606.ENSP00000356989,9606.ENSP00000359910,…	TPI1,ENO1,RPS16,RPS11,CCT6A,ARPC2,UQCRH,NCL,PKM,TUBA1B,UGP2,TUBB,RPS2,HMGB1,RPL27A,RPL21,FDPS,PFDN2,PSMA7,SERBP1,YBX1,PGK1,RPL13A,RPS29,UBA52,RPL37A,RPS20,RPS10
COMPARTMENTS	GOCC:0043229	Intracellular organelle	26	9242	0.28	0.00032	9606.ENSP00000229270,9606.ENSP00000234590,9606.ENSP00000251453,9606.ENSP00000270625,9606.ENSP00000275603,9606.ENSP00000295685,9606.ENSP00000309565,9606.ENSP00000318195,9606.ENSP00000320171,9606.ENSP00000336799,9606.ENSP00000338703,9606.ENSP00000339001,9606.ENSP00000341885,9606.ENSP00000345347,9606.ENSP00000346015,9606.ENSP00000346027,9606.ENSP00000349078,9606.ENSP00000356989,9606.ENSP00000360034,…	TPI1,ENO1,RPS16,RPS11,CCT6A,ARPC2,UQCRH,NCL,PKM,TUBA1B,UGP2,TUBB,RPS2,HMGB1,RPL27A,RPL21,FDPS,PFDN2,SERBP1,YBX1,RPL13A,RPS29,UBA52,RPL37A,RPS20,RPS10
COMPARTMENTS	GOCC:0000015	Phosphopyruvate hydratase complex	2	5	2.43	0.006	9606.ENSP00000229270,9606.ENSP00000234590	TPI1,ENO1
COMPARTMENTS	GOCC:0110165	Cellular anatomical entity	29	13853	0.15	0.006	9606.ENSP00000229270,9606.ENSP00000234590,9606.ENSP00000251453,9606.ENSP00000270625,9606.ENSP00000275603,9606.ENSP00000286371,9606.ENSP00000295685,9606.ENSP00000309565,9606.ENSP00000318195,9606.ENSP00000320171,9606.ENSP00000336799,9606.ENSP00000338703,9606.ENSP00000339001,9606.ENSP00000341885,9606.ENSP00000345347,9606.ENSP00000346015,9606.ENSP00000346027,9606.ENSP00000349078,9606.ENSP00000356989,…	TPI1,ENO1,RPS16,RPS11,CCT6A,ATP1B3,ARPC2,UQCRH,NCL,PKM,TUBA1B,UGP2,TUBB,RPS2,HMGB1,RPL27A,RPL21,FDPS,PFDN2,PSMA7,SERBP1,YBX1,PGK1,RPL13A,RPS29,UBA52,RPL37A,RPS20,RPS10
COMPARTMENTS	GOCC:0009536	Plastid	3	55	1.57	0.0104	9606.ENSP00000251453,9606.ENSP00000338703,9606.ENSP00000341885	RPS16,UGP2,RPS2
COMPARTMENTS	GOCC:0070062	Extracellular exosome	5	368	0.96	0.0229	9606.ENSP00000234590,9606.ENSP00000318195,9606.ENSP00000320171,9606.ENSP00000361626,9606.ENSP00000362413	ENO1,NCL,PKM,YBX1,PGK1
UniProt Keywords	KW-0689	Ribosomal protein	11	173	1.63	7.48e-13	9606.ENSP00000251453,9606.ENSP00000270625,9606.ENSP00000341885,9606.ENSP00000346015,9606.ENSP00000346027,9606.ENSP00000375730,9606.ENSP00000379339,9606.ENSP00000388107,9606.ENSP00000418082,9606.ENSP00000429374,9606.ENSP00000481646	RPS16,RPS11,RPS2,RPL27A,RPL21,RPL13A,RPS29,UBA52,RPL37A,RPS20,RPS10
UniProt Keywords	KW-0007	Acetylation	23	3341	0.67	8.62e-11	9606.ENSP00000229270,9606.ENSP00000234590,9606.ENSP00000251453,9606.ENSP00000270625,9606.ENSP00000275603,9606.ENSP00000295685,9606.ENSP00000309565,9606.ENSP00000318195,9606.ENSP00000320171,9606.ENSP00000336799,9606.ENSP00000338703,9606.ENSP00000339001,9606.ENSP00000341885,9606.ENSP00000345347,9606.ENSP00000346015,9606.ENSP00000349078,9606.ENSP00000359910,9606.ENSP00000360034,9606.ENSP00000361626,…	TPI1,ENO1,RPS16,RPS11,CCT6A,ARPC2,UQCRH,NCL,PKM,TUBA1B,UGP2,TUBB,RPS2,HMGB1,RPL27A,FDPS,PSMA7,SERBP1,YBX1,PGK1,RPL13A,RPS29,RPS20
UniProt Keywords	KW-0963	Cytoplasm	22	5028	0.47	3.95e-06	9606.ENSP00000229270,9606.ENSP00000234590,9606.ENSP00000275603,9606.ENSP00000295685,9606.ENSP00000318195,9606.ENSP00000320171,9606.ENSP00000336799,9606.ENSP00000338703,9606.ENSP00000339001,9606.ENSP00000345347,9606.ENSP00000346027,9606.ENSP00000349078,9606.ENSP00000356989,9606.ENSP00000359910,9606.ENSP00000360034,9606.ENSP00000361626,9606.ENSP00000362413,9606.ENSP00000375730,9606.ENSP00000379339,…	TPI1,ENO1,CCT6A,ARPC2,NCL,PKM,TUBA1B,UGP2,TUBB,HMGB1,RPL21,FDPS,PFDN2,PSMA7,SERBP1,YBX1,PGK1,RPL13A,RPS29,UBA52,RPS20,RPS10
UniProt Keywords	KW-0324	Glycolysis	4	31	1.94	2.65e-05	9606.ENSP00000229270,9606.ENSP00000234590,9606.ENSP00000320171,9606.ENSP00000362413	TPI1,ENO1,PKM,PGK1
UniProt Keywords	KW-1017	Isopeptide bond	13	1706	0.71	3.48e-05	9606.ENSP00000229270,9606.ENSP00000234590,9606.ENSP00000275603,9606.ENSP00000318195,9606.ENSP00000320171,9606.ENSP00000336799,9606.ENSP00000339001,9606.ENSP00000341885,9606.ENSP00000360034,9606.ENSP00000361626,9606.ENSP00000388107,9606.ENSP00000429374,9606.ENSP00000481646	TPI1,ENO1,CCT6A,NCL,PKM,TUBA1B,TUBB,RPS2,SERBP1,YBX1,UBA52,RPS20,RPS10
UniProt Keywords	KW-0488	Methylation	10	962	0.85	7.03e-05	9606.ENSP00000229270,9606.ENSP00000270625,9606.ENSP00000318195,9606.ENSP00000320171,9606.ENSP00000336799,9606.ENSP00000339001,9606.ENSP00000360034,9606.ENSP00000379339,9606.ENSP00000388107,9606.ENSP00000481646	TPI1,RPS11,NCL,PKM,TUBA1B,TUBB,SERBP1,RPS29,UBA52,RPS10
UniProt Keywords	KW-0832	Ubl conjugation	13	2383	0.57	0.0011	9606.ENSP00000229270,9606.ENSP00000234590,9606.ENSP00000275603,9606.ENSP00000318195,9606.ENSP00000320171,9606.ENSP00000336799,9606.ENSP00000339001,9606.ENSP00000341885,9606.ENSP00000360034,9606.ENSP00000361626,9606.ENSP00000388107,9606.ENSP00000429374,9606.ENSP00000481646	TPI1,ENO1,CCT6A,NCL,PKM,TUBA1B,TUBB,RPS2,SERBP1,YBX1,UBA52,RPS20,RPS10
UniProt Keywords	KW-0379	Hydroxylation	4	140	1.29	0.0043	9606.ENSP00000234590,9606.ENSP00000320171,9606.ENSP00000346015,9606.ENSP00000362413	ENO1,PKM,RPL27A,PGK1
UniProt Keywords	KW-0164	Citrullination	3	64	1.5	0.0089	9606.ENSP00000270625,9606.ENSP00000341885,9606.ENSP00000375730	RPS11,RPS2,RPL13A
UniProt Keywords	KW-0597	Phosphoprotein	22	8057	0.27	0.0099	9606.ENSP00000229270,9606.ENSP00000234590,9606.ENSP00000251453,9606.ENSP00000270625,9606.ENSP00000275603,9606.ENSP00000318195,9606.ENSP00000320171,9606.ENSP00000336799,9606.ENSP00000338703,9606.ENSP00000339001,9606.ENSP00000341885,9606.ENSP00000345347,9606.ENSP00000346015,9606.ENSP00000359910,9606.ENSP00000360034,9606.ENSP00000361626,9606.ENSP00000362413,9606.ENSP00000375730,9606.ENSP00000379339,…	TPI1,ENO1,RPS16,RPS11,CCT6A,NCL,PKM,TUBA1B,UGP2,TUBB,RPS2,HMGB1,RPL27A,PSMA7,SERBP1,YBX1,PGK1,RPL13A,RPS29,UBA52,RPS20,RPS10
UniProt Keywords	KW-1024	Diamond-Blackfan anemia	2	19	1.85	0.0246	9606.ENSP00000379339,9606.ENSP00000481646	RPS29,RPS10
